# Supplementary material for: Phylogenetic and Protein Structure Analyses Provide Insight into the Evolution and Diversification of the CD36 Domain “Apex” among Scavenger Receptor Class B Proteins across Eukarya
Source: Genome Biol Evol. 2023 Nov 30;15(12):evad218. doi: 10.1093/gbe/evad218 (PMC10715195; doi:10.1093/gbe/evad218)
Supplement: evad218_Supplementary_Data [file evad218_supplementary_data.zip]

Archive with 14 entries (13 files):
- SupplementaryData/
- SupplementaryData/.DS_Store
- SupplementaryData/Supplementary_File1_SR-B_all_hits.fasta
- SupplementaryData/Supplementary_File2_SR-B_all_hits_trimmed.fasta
- SupplementaryData/Supplementary_File3_unfiltered_MSA.fasta
- SupplementaryData/Supplementary_File4_filtered_alignment.fasta
- SupplementaryData/Supplementary_File5_ML_tree.nex
- SupplementaryData/Supplementary_File6_Bayesian_tree.nex
- SupplementaryData/Supplementary_File7_metazoan_alignment.fasta
- SupplementaryData/Supplementary_File8_metazoan_consensus.fasta
- Supplementary Figures.pdf
- Supplementary_File9_alphafold2_models.txt
- Supplementary_File10_rosettafold.txt
- Supplementary_Tables.xlsx
