# Supplementary material for: Phylogenetic and Protein Structure Analyses Provide Insight into the Evolution and Diversification of the CD36 Domain “Apex” among Scavenger Receptor Class B Proteins across Eukarya
Source: Genome Biol Evol. 2023 Nov 30;15(12):evad218. doi: 10.1093/gbe/evad218 (PMC10715195; doi:10.1093/gbe/evad218)
Supplement: evad218_Supplementary_Data [file evad218_supplementary_data.zip › SupplementaryData/Supplementary_File5_ML_tree.nex]

#NEXUS
begin taxa;
	dimensions ntax=279;
	taxlabels
	Xensp_SR_B_1
	Xensp_SR_B_2
	Hydvu_SR_B
	Stypi_SR_B_1
	Nemve_SR_B_2
	Nemve_SR_B_3
	Stypi_SR_B_3
	Nemve_SR_B_1
	Stypi_SR_B_2
	Acrdi_SR_B_1
	Triad_SR_B
	Sycci_SR_B_1
	Leuco_SR_B_1
	Cioin_SR_B_1
	Caeel_SR_B_5
	Caeel_SR_B_6
	Caeel_SR_B_4
	Trisu_SR_B
	Caeel_SR_B_3
	Caeel_SR_B_2
	Ascsu_SR_B
	Caeel_SR_B_1
	Dimgy_SR_B_2
	Petma_scarb2_like
	Calmi_scarb2_like
	Xentr_SCARB3
	Homsa_SCARB2
	Musmu_SCARB2
	Calmi_scarb2c
	Danre_scarb2c
	Takru_scarb2c
	Gasac_scarb2c
	Danre_scarb2a
	Gasac_scarb2a
	Takru_scarb2a
	Danre_scarb2b
	Gasac_scarb2b
	Takru_scarb2b
	Brafl_SR_B_2
	Brafl_SR_B_1
	Annja_SR_B_1
	Apoja_SR_B_1
	Strpu_SR_B_2
	Strpu_SR_B_1
	Strpu_SR_B_4
	Strpu_SR_B_7
	Apoja_SR_B_2
	Apoja_SR_B_3
	Annja_SR_B_2
	Strpu_SR_B_3
	Strpu_SR_B_5
	Strpu_SR_B_6
	Capte_SR_B_2
	Lotgi_SR_B
	Acagr_SR_B_3
	Capte_SR_B_1
	Acagr_SR_B_1
	Oikdi_SR_B
	Cioin_SR_B_3
	Cioin_SR_B_2
	Petma_scarb3_like
	Xentr_SCARB2
	Latch_SCARB3
	Homsa_SCARB3
	Musmu_SCARB3
	Calmi_scarb3
	Gasac_scarb3
	Danre_scarb3
	Schme_SR_B
	Dappu_SR_B_5
	Dappu_SR_B_6
	Dappu_SR_B_7
	Parha_SR_B_3
	Parha_SR_B_6
	Parha_SR_B_4
	Drome_Snmp1
	Trica_SR_B_1
	Trica_SR_B_12
	Drome_Snmp2
	Trica_SR_B_7
	Trica_SR_B_9
	Danre_scarb1
	Gasac_scarb1
	Takru_scarb1
	Latch_SCARB1
	Calmi_scarb1
	Xentr_SCARB1
	Homsa_SCARB1
	Musmu_SCARB1
	Parha_SR_B_5
	Dappu_SR_B_2
	Dappu_SR_B_3
	Dappu_SR_B_4
	Trica_SR_B_4
	Drome_crq
	Drome_SR_B_2
	Drome_ninaD
	Trica_SR_B_8
	Trica_SR_B_13
	Trica_SR_B_5
	Drome_SR_B_1
	Drome_pes
	Drome_santa_maria
	Parha_SR_B_1
	Parha_SR_B_2
	Dappu_SR_B_1
	Trica_SR_B_2
	Drome_emp
	Drome_dsb
	Trica_SR_B_3
	Drome_SR_B_4
	Trica_SR_B_10
	Drome_SR_B_3
	Trica_SR_B_6
	Trica_SR_B_11
	Drome_SR_B_5
	Drome_SR_B_6
	Trica_SR_B_14
	Sycci_SR_B_3
	Leuco_SR_B_3
	Horca_SR_B_1
	Ampqu_SR_B_2
	Aphva_SR_B_3
	Aphva_SR_B_1
	Oscca_SR_B
	Horca_SR_B_2
	Pleba_SR_B_1
	Mnele_SR_B
	Pleba_SR_B_2
	Horca_SR_B_3
	Entsu_SR_B_2
	Leuco_SR_B_2
	Sycci_SR_B_2
	Aphva_SR_B_2
	Ephmu_SR_B
	Ampqu_SR_B_3
	Ampqu_SR_B_1
	Capow_SR_B_1
	Neode_SR_B
	Bodsa_SR_B_1
	Tunun_SR_B_1
	Acasp_SR_B
	Stedi_SR_B
	Monbr_SR_B
	Salma_SR_B_1
	Chrve_SR_B
	Hemph_SR_B_2
	Hemph_SR_B_1
	Hemph_SR_B_3
	Lepvo_SR_B_1
	Honfe_SR_B_2
	Dipro_SR_B_2
	Dipro_SR_B_1
	Dipro_SR_B_6
	Rigra_SR_B_3
	Rigra_SR_B_2
	Plafu_SR_B_1
	Hemku_SR_B_2
	Hemku_SR_B_1
	Spisp_SR_B
	Tunun_SR_B_2
	Cafro_SR_B_1
	Nanga_SR_B_1
	Lepvo_SR_B_4
	Lepvo_SR_B_2
	Lepvo_SR_B_5
	Lepvo_SR_B_3
	Bodsa_SR_B_4
	Entsu_SR_B_1
	Entsu_SR_B_4
	Ulvmu_SR_B
	Miccon_SR_B_2
	Volca_SR_B
	Vitbr_SR_B
	Steco_SR_B_2
	Steco_SR_B_5
	Steco_SR_B_3
	Steco_SR_B_1
	Steco_SR_B_4
	Oxytr_SR_B
	Style_SR_B
	Parte_SR_B_3
	Steco_SR_B_7
	Steco_SR_B_6
	Parte_SR_B_2
	Parte_SR_B_1
	Tetth_SR_B_2
	Tetth_SR_B_1
	Nutlo_SR_B_1
	Chrpe_SR_B_3
	Chrpe_SR_B_2
	Styin_SR_B_1
	Styin_SR_B_2
	Thetr_SR_B
	Nutlo_SR_B_2
	Nutlo_SR_B_3
	Parat_SR_B_1
	Bigna_SR_B_2
	Lepvo_SR_B_6
	Bigna_SR_B_3
	Plafu_SR_B_3
	Plafu_SR_B_2
	Dipro_SR_B_3
	Dipro_SR_B_4
	Dipro_SR_B_8
	Dipro_SR_B_7
	Parat_SR_B_2
	Fonal_SR_B
	Rigra_SR_B_1
	Dipro_SR_B_5
	Polpa_SR_B_2
	Acysu_SR_B_3
	Dicdi_SR_B_1
	Dicpu_SR_B_2
	Acysu_SR_B_2
	Polpa_SR_B_1
	Acysu_SR_B_1
	Dicdi_SR_B_3
	Dicpu_SR_B_1
	Dicdi_SR_B_2
	Dicpu_SR_B_3
	Aphin_SR_B
	Sapdi_SR_B
	Thrcl_SR_B
	Bodsa_SR_B_2
	Bodsa_SR_B_3
	Entsu_SR_B_3
	Lenli_SR_B_2
	Hemph_SR_B_4
	Bigna_SR_B_1
	Miccom_SR_B
	Batpr_SR_B
	Miccon_SR_B_1
	Cocsu_SR_B
	Chlpr_SR_B
	Salma_SR_B_2
	Corli_SR_B
	Lenli_SR_B_1
	Pygbi_SR_B_3
	Pygbi_SR_B_1
	Pygbi_SR_B_2
	Retfi_SR_B
	Honfe_SR_B_1
	Cafro_SR_B_2
	Polgl_SR_B_1
	Polgl_SR_B_2
	Perol_SR_B_1
	Perol_SR_B_2
	Nanga_SR_B_3
	Nanga_SR_B_2
	Tunun_SR_B_4
	Parat_SR_B_3
	Pigvi_SR_B
	Capow_SR_B_2
	Tunun_SR_B_3
	Chrpe_SR_B_1
	Chrpe_SR_B_4
	Dimgy_SR_B_1
	Acagr_SR_B_2
	Xensp_SR_B_3
	Nemve_SR_B_4
	Aurau_SR_B
	Acrdi_SR_B_2
	Stypi_SR_B_4
	Stypi_SR_B_5
	Glosp_SR_B_4
	Pytin_SR_B_2
	Pytin_SR_B_3
	Pytin_SR_B_1
	Glosp_SR_B_3
	Glosp_SR_B_5
	Glosp_SR_B_1
	Glosp_SR_B_2
	Peref_SR_B_2
	Plaha_SR_B_2
	Phyin_SR_B_2
	Peref_SR_B_1
	Phyin_SR_B_1
	Plaha_SR_B_1
;
end;
begin trees;
	tree tree_1 = [&R] [&branchAttributeNames={"Bootstrap"}]((((Xensp_SR_B_1:0.7678590944465071,Xensp_SR_B_2:0.5619867980174802)[&Bootstrap="58"]:0.13015248033963456,((Hydvu_SR_B:0.6322135451969104,(Stypi_SR_B_1:0.2904276692638179,Nemve_SR_B_2:0.3313990509025957)[&Bootstrap="100"]:0.3073263479013284)[&Bootstrap="56"]:0.08757680829087411,(Nemve_SR_B_3:0.8133761970258306,(Stypi_SR_B_3:0.504255439461895…
end;
