# Supplementary material for: Phylogenetic and Protein Structure Analyses Provide Insight into the Evolution and Diversification of the CD36 Domain “Apex” among Scavenger Receptor Class B Proteins across Eukarya
Source: Genome Biol Evol. 2023 Nov 30;15(12):evad218. doi: 10.1093/gbe/evad218 (PMC10715195; doi:10.1093/gbe/evad218)
Supplement: evad218_Supplementary_Data [file evad218_supplementary_data.zip › SupplementaryData/Supplementary_File6_Bayesian_tree.nex]

#NEXUS
begin taxa;
	dimensions ntax=279;
	taxlabels
	Trica_SR_B_12
	Trica_SR_B_1
	Drome_Snmp1
	Drome_Snmp2
	Trica_SR_B_7
	Trica_SR_B_9
	Xentr_SCARB1
	Homsa_SCARB1
	Musmu_SCARB1
	Calmi_scarb1
	Latch_SCARB1
	Danre_scarb1
	Gasac_scarb1
	Takru_scarb1
	Drome_crq
	Drome_ninaD
	Drome_SR_B_2
	Parha_SR_B_5
	Trica_SR_B_4
	Dappu_SR_B_2
	Dappu_SR_B_3
	Dappu_SR_B_4
	Trica_SR_B_8
	Trica_SR_B_5
	Trica_SR_B_13
	Drome_SR_B_1
	Drome_santa_maria
	Drome_pes
	Parha_SR_B_1
	Parha_SR_B_2
	Dappu_SR_B_1
	Trica_SR_B_2
	Drome_emp
	Trica_SR_B_3
	Drome_dsb
	Trica_SR_B_10
	Drome_SR_B_4
	Trica_SR_B_6
	Drome_SR_B_3
	Trica_SR_B_11
	Drome_SR_B_5
	Trica_SR_B_14
	Drome_SR_B_6
	Cioin_SR_B_1
	Dimgy_SR_B_2
	Schme_SR_B
	Pigvi_SR_B
	Corli_SR_B
	Parat_SR_B_3
	Lenli_SR_B_2
	Tunun_SR_B_3
	Tunun_SR_B_4
	Entsu_SR_B_3
	Nutlo_SR_B_1
	Chrve_SR_B
	Bigna_SR_B_1
	Bigna_SR_B_2
	Salma_SR_B_2
	Hemph_SR_B_4
	Chrpe_SR_B_1
	Chrpe_SR_B_4
	Chrpe_SR_B_2
	Chrpe_SR_B_3
	Bodsa_SR_B_2
	Bodsa_SR_B_3
	Bodsa_SR_B_4
	Entsu_SR_B_2
	Styin_SR_B_1
	Styin_SR_B_2
	Nanga_SR_B_2
	Nanga_SR_B_3
	Cafro_SR_B_2
	Honfe_SR_B_1
	Bigna_SR_B_3
	Lepvo_SR_B_6
	Thetr_SR_B
	Nutlo_SR_B_2
	Nutlo_SR_B_3
	Ulvmu_SR_B
	Volca_SR_B
	Miccon_SR_B_2
	Triad_SR_B
	Xensp_SR_B_1
	Leuco_SR_B_1
	Sycci_SR_B_1
	Parat_SR_B_1
	Aphin_SR_B
	Thrcl_SR_B
	Sapdi_SR_B
	Lenli_SR_B_1
	Pygbi_SR_B_1
	Pygbi_SR_B_2
	Pygbi_SR_B_3
	Polgl_SR_B_1
	Polgl_SR_B_2
	Perol_SR_B_1
	Perol_SR_B_2
	Capow_SR_B_2
	Dicpu_SR_B_2
	Dicdi_SR_B_1
	Acysu_SR_B_3
	Polpa_SR_B_2
	Entsu_SR_B_1
	Entsu_SR_B_4
	Hemph_SR_B_2
	Hemph_SR_B_1
	Hemph_SR_B_3
	Dipro_SR_B_2
	Dipro_SR_B_1
	Dipro_SR_B_6
	Rigra_SR_B_2
	Rigra_SR_B_3
	Batpr_SR_B
	Miccom_SR_B
	Miccon_SR_B_1
	Chlpr_SR_B
	Cocsu_SR_B
	Parha_SR_B_3
	Parha_SR_B_4
	Parha_SR_B_6
	Dappu_SR_B_5
	Dappu_SR_B_6
	Dappu_SR_B_7
	Honfe_SR_B_2
	Lepvo_SR_B_1
	Plafu_SR_B_1
	Hemku_SR_B_2
	Hemku_SR_B_1
	Spisp_SR_B
	Plafu_SR_B_2
	Plafu_SR_B_3
	Dipro_SR_B_3
	Dipro_SR_B_4
	Dipro_SR_B_7
	Dipro_SR_B_8
	Tunun_SR_B_2
	Nanga_SR_B_1
	Cafro_SR_B_1
	Lepvo_SR_B_4
	Lepvo_SR_B_2
	Lepvo_SR_B_3
	Lepvo_SR_B_5
	Caeel_SR_B_5
	Caeel_SR_B_4
	Caeel_SR_B_6
	Trisu_SR_B
	Caeel_SR_B_3
	Caeel_SR_B_2
	Caeel_SR_B_1
	Ascsu_SR_B
	Dimgy_SR_B_1
	Xensp_SR_B_3
	Acagr_SR_B_2
	Nemve_SR_B_4
	Aurau_SR_B
	Acrdi_SR_B_2
	Stypi_SR_B_4
	Stypi_SR_B_5
	Xensp_SR_B_2
	Hydvu_SR_B
	Nemve_SR_B_2
	Stypi_SR_B_1
	Nemve_SR_B_3
	Stypi_SR_B_3
	Nemve_SR_B_1
	Acrdi_SR_B_1
	Stypi_SR_B_2
	Oikdi_SR_B
	Cioin_SR_B_2
	Cioin_SR_B_3
	Petma_scarb3_like
	Calmi_scarb3
	Danre_scarb3
	Gasac_scarb3
	Latch_SCARB3
	Xentr_SCARB2
	Homsa_SCARB3
	Musmu_SCARB3
	Dipro_SR_B_5
	Rigra_SR_B_1
	Fonal_SR_B
	Parat_SR_B_2
	Acysu_SR_B_2
	Acysu_SR_B_1
	Polpa_SR_B_1
	Dicdi_SR_B_3
	Dicpu_SR_B_1
	Dicpu_SR_B_3
	Dicdi_SR_B_2
	Oscca_SR_B
	Leuco_SR_B_3
	Sycci_SR_B_3
	Horca_SR_B_1
	Ampqu_SR_B_2
	Aphva_SR_B_1
	Aphva_SR_B_3
	Horca_SR_B_2
	Pleba_SR_B_1
	Mnele_SR_B
	Horca_SR_B_3
	Pleba_SR_B_2
	Tunun_SR_B_1
	Capow_SR_B_1
	Neode_SR_B
	Bodsa_SR_B_1
	Monbr_SR_B
	Salma_SR_B_1
	Acasp_SR_B
	Stedi_SR_B
	Leuco_SR_B_2
	Sycci_SR_B_2
	Ephmu_SR_B
	Aphva_SR_B_2
	Ampqu_SR_B_1
	Ampqu_SR_B_3
	Peref_SR_B_1
	Phyin_SR_B_2
	Plaha_SR_B_1
	Phyin_SR_B_1
	Pytin_SR_B_2
	Pytin_SR_B_1
	Pytin_SR_B_3
	Glosp_SR_B_4
	Glosp_SR_B_3
	Glosp_SR_B_5
	Plaha_SR_B_2
	Peref_SR_B_2
	Glosp_SR_B_1
	Glosp_SR_B_2
	Calmi_scarb2_like
	Petma_scarb2_like
	Xentr_SCARB3
	Homsa_SCARB2
	Musmu_SCARB2
	Calmi_scarb2c
	Danre_scarb2c
	Gasac_scarb2c
	Takru_scarb2c
	Danre_scarb2a
	Gasac_scarb2a
	Takru_scarb2a
	Danre_scarb2b
	Gasac_scarb2b
	Takru_scarb2b
	Vitbr_SR_B
	Retfi_SR_B
	Parte_SR_B_3
	Steco_SR_B_2
	Steco_SR_B_5
	Steco_SR_B_3
	Steco_SR_B_1
	Steco_SR_B_4
	Oxytr_SR_B
	Style_SR_B
	Steco_SR_B_6
	Steco_SR_B_7
	Tetth_SR_B_1
	Tetth_SR_B_2
	Parte_SR_B_1
	Parte_SR_B_2
	Lotgi_SR_B
	Capte_SR_B_2
	Acagr_SR_B_3
	Brafl_SR_B_1
	Brafl_SR_B_2
	Capte_SR_B_1
	Acagr_SR_B_1
	Annja_SR_B_1
	Apoja_SR_B_1
	Strpu_SR_B_1
	Strpu_SR_B_2
	Strpu_SR_B_4
	Strpu_SR_B_7
	Apoja_SR_B_2
	Apoja_SR_B_3
	Annja_SR_B_2
	Strpu_SR_B_3
	Strpu_SR_B_5
	Strpu_SR_B_6
;
end;
begin trees;
	tree con_50_majrule = [&R] [&branchAttributeNames={"length_mean","prob","prob_range","prob+-sd","length_95%HPD","length_median","prob_stddev","prob(percent)"}]((((Trica_SR_B_12[&length_mean=0.567028186,prob=1.0,prob_range={1.0,1.0},"prob+-sd"="100+-0","length_95%HPD"={0.4449715,0.6927912},length_median=0.5674564,prob_stddev=0.0,"prob(percent)"="100"]:0.5674564,(Trica_SR_B_1[&length_mean=0.5671947…
end;
