# Supplementary material for: Phylogenetic and Protein Structure Analyses Provide Insight into the Evolution and Diversification of the CD36 Domain “Apex” among Scavenger Receptor Class B Proteins across Eukarya
Source: Genome Biol Evol. 2023 Nov 30;15(12):evad218. doi: 10.1093/gbe/evad218 (PMC10715195; doi:10.1093/gbe/evad218)
Supplement: evad218_Supplementary_Data [file evad218_supplementary_data.zip › SupplementaryData/Supplementary_File7_metazoan_alignment.fasta]

>Danre_scarb1
--------PIIIDDQIVKNVEIN----PKN----DLSYT--MWKD-I------------------P--VPFFMSVYFFHIVNPDEIL-K----G-E----RPMVIQRGPYVYR-----------------------------------------------ENRWK--DNITFH-E-NH-----T-VSYKEYRQ--YFFEESMSVG----------DESDVVTIPNMLVL--------------------GASVMM----EN--------------M------------------PF----------------------------------------------------------P------------------------------------------------------------------------------V----RLLL---------------------S------------------------TTFKTF----------N-EGPFLTKPVGELMW-GYD------S----KLVDF-LNKYLP---------------------------GMLP-------SSGKFGLF---ADFN-NSNT----------GLFTIFTGRD---------DIRKVHMVDS--WNGL----------KNV-------------DYW---------RSDQC------NMI-NGTA--------GQMWPP-FM-TKETT---MPF---YSPDACRSMELVYQ-RP-LV-S-S----GIPVYRYVSPKTLFANGADFPPNEGF---------------------------------CP---------------------C----------RQSGLLNVSSCRH----GS--------PTFISQPHFYNADPQLLD------TV-SGL-S---PS--------EDEHGLFI-DIHPETGVPVNVSV-RLQLN--LFLKKVS----------GI------------------------------SE-----------TGN-IA--E-----VVM-PMLWFEE-------------------------------------------S---GY-IDGPVLHTFRTNLVVLPKVME------
>Danre_scarb2a
------------QERIKKEITLA-----EN----SRVLD--GWIN-P------------------P--PPVYMQYFFFNVTNPDEFL-A----G-K---EKAKVTQMGPYTYR-----------------------------------------------EYRPR--ENVTYL-E-NG-----TKIFATNPKS--FVFLRNMSAG---------DPEVDRVTTVNIPMI--------------------AVMNEL----NS--------------Y------------------SF----------------------------------------------------------F------------------------------------------------------------------------------V----RTAV---------------------S------------------------MYMGSM----------G-MGLFMNRTVHEILW-GFK------D----PLLTK-LHAMRP---------------------------EV----------DEHFGLM---YNKN-GTHE----------GEFVFHTGEK---------NYMNYGKIDT--WNGI----------SQM-------------NWW---------SSNQS------NMI-NGTD--------GSVFHT-FL-SRKEL---LYI---FAADLCRSIHLGYV-RD-ME-V-K----GIPAFRFAPPSDVLAPPDENPANAGF---------------------------------CVP-A----------------GDC----------LGKGVLKVSVCRQ----GA--------PIVVSFPHFYQADERYIN------AI-EGM-N---PN--------EEEHETYL-DINPTTGVPIRACK-RAQLN--IILKRVR----------GF------------------------------PN-----------TKF-LN--E-----TIF-PIMYVNE-------------------------------------------T---AT-IDDESAAQMRMLLLIVTV---------
>Danre_scarb2b
------------HNKLKKEITLT-----EG----SKVFA--TWKN-P------------------P--PPVYMEFFFFNVTNPEAFL-K----GEA----KARLSEMGPYTYR-----------------------------------------------EYRPK--HNVSFV-D-NG-----TKVAAYTPKV--FVFVPEKSVG---------DPSVDMVTTVNIPAV--------------------AVMNRI----KG--------------A------------------GF----------------------------------------------------------L------------------------------------------------------------------------------V----SSAM---------------------S------------------------LYMKSI----------G-AEMFMTHTVDELLW-GFK------D----PLLTK-LRSIKP---------------------------ET----------DEFFGLM---LHKN-GSDD----------GEFVYHTGEH---------NYLDYGRIFT--WKGE----------KLM-------------SFW---------KTNQS------NMI-NGTD--------GSAFHP-FL-TKEER---LDV---FTADLCRSIHMRFE-KE-VE-V-K----GIPAYRFTPPRAVLASGTNNPENEGF---------------------------------CLT-P----------------KKC----------LDDGVLDVSVCRQ----GA--------PVVVSFPHFHLGDEKYVQ------AV-EGL-S---PV--------HEQHQTFL-DLNPTMGVPVRAMK-RAQIN--IHLERVT----------GF------------------------------PM-----------TRN-LE--S-----TIF-PIIFLNE-------------------------------------------S---VV-IDNASAERIQKLLLVVTLVSH------
>Danre_scarb3
--------DMIIKNTVHKETVLE-----NG----TLAFD--TWTS-V------------------D--IAMYRQFWIFNVENPDKVL-S-E--G-S----KPVLVQKGPYTYR----------------------------------------------VRYIPK--TNITFN-D-NN-----T-VSFVLPAG--ATFEPSMSVG----------SEEDVFTSLNLAVA--------------------GVYRLI----GP--------------K-------------------------------------------------------------------------------------------------------------------------------------------------------------L-------A---------------------D------------------------WLIRSS----------G-SSLFQNRTVKELLW-GYK------D----PMLNS------------------------------------------------LVGAF---YPYN-GTVD----------GPYTVFTGKD---------DINKVAIIER--WQGE----------TSV-------------NYW---------NDSYC------DKI-NGSD--------GSSFHP-FL-DKKEP---LYF---FSPDICRSISAEYE-AT-VN-L-K----GIDVYRYLLPVDALASPVSNPDNMCY---------------------------------CTD-H-------------EITRNC----------TLAGLLDITSCK-----GT--------PVFISLPHFLYASIELQQ------GV-VGM-N---PN--------LDEHSIFL-DVEPITGFTLRFSK-RLQVN--MMYGPSD----------DI------------------------------AL-----------LNK-IK--E----HTII-PILWLNE-------------------------------------------T---AV-LDDETAKMFKNELISRMDMLEG-----
>Gasac_scarb1
---G----PIIIDDQVVKNTVID----PKN----EVSYT--MWKD-V------------------P--VPFFMSVYFFHVLNPKEVL-A----G-E----TPMVEQRGPFVYR-----------------------------------------------RTHHV---------PRQR-----D-VSYREYRR--FFFEPSMSSG----------GRVEDVRMYREAVG--------------------SLIYLT---------------------------------------------------------------------------------------------------V----------------------------C-------------------------------------------------T----RPDL---------------------S------------------------FVVSRL------------SQFFAEPTEEQWIT----V-----K----HVLRY-LKGTAEI--------------------------------------RVKNATF---SCKN-ASNA----------TQHTRFRRFK----------ESRTDYVSE--LCVI----------IKV-------------EFY---------LVDVC------NCS-ASTC--------SHLWIA----KEPAE---LTL------ALARPSSSESS-RR-NR---R----EAAFIQYFSSCRLLTSDLLNGDYTSF---------------------------------SAF------------------MQL----------IFSAAADGSECRQ----EA-----------GEAPHW--GPLGLLK------SL-LGPRN---VS--------STQHEIYS-STQSLTGVPLNVSI-RLQLN--LYMKKVS----------AI------------------------------TE-----------TGK-IS--E-----VVM-PMIWFEE-------------------------------------------S---GY-IDGPILSTFHTNLVVLPAVME------
>Gasac_scarb2a
------------HSRLKKEITLT-----EN----SQWKD--ERY--P------------------P--PPVYMEYYFSNVTNPELFL-A----G-G----KAAVKQIGPYTYR-----------------------------------------------EYRPR--VNITFL-E-NG-----TKLYALNPKT--FVFVPEKSAG---------NPEVDLIRTVNIPFV--------------------AIMNEL----NS--------------Y------------------SF----------------------------------------------------------F------------------------------------------------------------------------------L----RTAV---------------------S------------------------MYLKSL----------G-IEVFMTRTVHEVLW-GFK------D----PVLTK-VHSLKP---------------------------EV----------DEYFGLM---WKKN-GTHE----------GEFVFHTGEE---------NYLDYGKIDT--WNGL----------RKM-------------SWW---------SSNQS------NMI-NGTD--------GAVFHP-LI-NRNEL---LYI---FAADLCRSIHLGYV-KD-VE-V-K----GIQAYRFAPPNDVLMNPKENPTNAGF---------------------------------CVP-A----------------GDC----------LSTGVLKVSVCRE----GK--------RFFSPPP------------------------P---PP--------PWGARMSA-PVPPPPPPPKKSPF-RPQPSPPCLVSDIP----------AA------------------------------GR-----------TR---T--D-----KVFSPQMHCWN-------------------------------------------TRRVCT-IN----RQMRFNLIPAYK---------
>Gasac_scarb2b
------VFRTFMHNRLKKEIVLV-----EG----SRVFE--SWKS-P------------------P--PPVYMEYFFFNMTNVDAFL-A----G-A----KPQVTQVGPYTYR-----------------------------------------------EYRYK--DNVSML-D-NN-----TMVSAYNFKK--FVFLREKSVG---------DPAVDNITTVNIPAW--------------------AVMNKV----KG--------------S-------------------F----------------------------------------------------------F------------------------------------------------------------------------------R----ASMA---------------------S------------------------MMMTSA----------G-SGFFATHTVDEWLW-GYE------D----RLLAR-VAASSP---------------------------DV----------DKVFGLM---YKKN-GSHS----------GEFVYHTGKQ---------NSMEYGRVET--WKGE----------SKL-------------TFW---------TSNQS------NSI-NGSD--------GSAFHP-FL-DKNER---IYI---FTPDLCRSIHMEFE-KE-VE-V-K----GIPAYRFTPPRSVFASKEENPANEGF---------------------------------CVS-P----------------KEC----------LGTGLLKVSPCRK----GA--------PVVASFPHFYLADKKYVA------AI-GGM-S---PK--------REHHQTYL-DLNPTTGVIVRANK-RAQIN--MLIERLS----------GF------------------------------PK-----------TKV-LN--E-----TIF-PIMFINE-------------------------------------------S---VV-IDDASAARVHKLLLIVTVVSN------
>Gasac_scarb2c
------VFPLLTQSLVEKEVVLK-----NG----TEAFE--AWKN-P------------------P--APIYMQFYFFNLTNPLEVL-D----G-D----RPAVVEIGPYTYR-----------------------------------------------EYRPM--EQVDFQ-D-NG-----TKVAAVNTKT--YIFQPNMSRG----------PESELIRTVNIPAM--------------------TVMEQF----KD--------------Q-------------------P----------------------------------------------------------L------------------------------------------------------------------------------I----ANLI---------------------A------------------------AYMRSA----------D-EGLFSTHTVGELLW-GYE------D----ALLKA-LKTLKP---------------------------DL----------DDVFGLF---HKNN-GSND----------GQYVFFTGHQ---------SYQDFARVDT--WNGD----------RSL-------------SWW---------TSDEC------NMI-NGTN--------GASFHP-VI-AKNET---LYM---FSSDLCRSLYAVYE-ED-VT-V-K----GIPAYRFSPPSDVFANHTVNPANAGF---------------------------------CVP-I----------------GNC----------LGSGVLNVSPCKQ----GA--------PIVMSSPHFYQADEKYVQ------GV-FGM-R---PQ--------KEQHQTVI-DINPFTGIIVQAAK-RLQIN--VFVEKIP----------GF------------------------------SE-----------TGN-AR--T-----VLI-PVVYLNE-------------------------------------------S---AL-IDDASAAKLHKIIVQQN----------
>Gasac_scarb3
--------NSIIRETVEKEAVIE-----NG----TTAYD--NWVA-G------------------G--VVVYRQFWLFDVQNAEEVV-R-S--G-A----TPVVLEKGPYTYK----------------------------------------------TRYLAK--ENITFN-S-NL-----T-ASFVLPVG--AIFDPSMSVG----------PEEDTVTSLNLAVAVS------------------EPYSLV----PT---------------------------------------------------------------------------------------------E------------------------------------------------------------------------------L----HGVL---------------------D------------------------KLITTS----------K-SSLFQLRTVKELLW-GYN------D----PLFKS------------------------------------------------QLGLF---FPYN-GTYE----------GSFNVYTGKD---------DISKVGMIDR--WRGE----------RSL-------------HFW---------NDTYC------DMI-NGTD--------ASSFSP-FV-DKKTP---LYF---FSSDICRSVSASFE-AS-HD-L-K----GIEVYRFALQQNTLDAPNVNPDNRCF---------------------------------CKN-Q-------------KTTRNC----------TLAGVLDISTCQD----GK--------PIFISLPHFLYGSEYLRE------DV-KGL-H---PN--------KEHHDTFL-DVEPTTGFTLRFAK-RIQVN--MMV-----------------------------------------------------------LQK-VR--D----YTIF-PLLWMNE-------------------------------------------T---AA-LDDETAAMIKGELFSRIDMLDI-----
>Takru_scarb1
------------DDQVVKNTVID----PKN----EMSYT--MWRD-V------------------P--VPFFMSVYFFHVLNPKEIL-A----G-E----KPMVEQRGPYVYR-----------------------------------------------KRIQK--DNITFH-P-NS-----T-VSYKEYRS--YYFEPSMSVG----------NESDVLTIPNMLVL--------------------GAAVML----ES--------------L------------------SV----------------------------------------------------------P------------------------------------------------------------------------------V----RMII---------------------S------------------------MAFKTF----------D-EGPFLTKTVGELMW-GYD------S----KLVNF-LNKYLP---------------------------GMLP-------SSGKFGLF---SEFN-NSDT----------GLFTIHTGKD---------DIRNVHKVVS--WNGL----------TEL-------------SYW---------RTPQC------NMI-NGTA--------GQMWPP-FM-TEEST---LPF---YSPDACRSLELVYQ-RS-GK-M-K----GIPLYRFVAPKTLFANGTDYSPNEGF---------------------------------CP---------------------C----------RQSGLLNVSSCRQ----NS--------PVFISHPHFFNADPVLLD------YV-HGL-S---PN--------EEDHGLFI-DIHPLTGVPLNVSI-RLQLN--LYMKRVR----------GI------------------------------TE-----------TGK-IS--E-----VVM-PMLWFEE-------------------------------------------R---GY-IDGPILNTFHTNLVVLPAVME------
>Takru_scarb2a
-----------IHERLKKEFTLT-----EA----SQVFE--SWKN-P------------------P--PPVYMEYYFFNVTNPKEFL-A----G-G----KAAVQQIGPYTYR-----------------------------------------------EYRPR--ENISFL-E-NG-----TKIYALNPKS--FVFVPEKSVG---------NPEVDIVRTVNIPFV--------------------AVMNEL----SS--------------Y------------------SF----------------------------------------------------------F------------------------------------------------------------------------------L----RTGI---------------------S------------------------MYIKSL----------G-VDLFLTRTVHEVLW-GFK------D----PLLTK-LHTMRS---------------------------EV----------DEYFGLM---WKKN-GTHE----------GEFVFHTGVE---------NYLDYGKIDT--WNGM----------RKM-------------NWW---------SSNQS------NMI-NGTD--------GAVFHP-LI-NRNEL---LYI---FAADLCRSIHLAYV-ED-VE-V-K----GIQAYRFAPPSDVLMSPKENPTNEGF---------------------------------CVP-A----------------GDC----------LGTGVLKVSVCRE----GA--------PIVVSFPHFYQADPMYIN------AI-DGL-S---PN--------KDEHETYL-DLQPTSGVPIRACK-RAQLN--IILKRVQ----------GF------------------------------PS-----------TRF-LN--E-----TIF-PIMFVNE-------------------------------------------T---AT-IDDDSASQMRTLLLIVTL---------
>Takru_scarb2b
------VFRTLMHNRLKKEIVLV-----EG----SRVFP--SWKN-P------------------P--PPVYMEFFFFNITNEEQIL-K----G-G----KPEVTQVGPYTYR-----------------------------------------------EYRYK--DNVSMV-Q-NG-----TRVVAYNTKS--FVFLPEKSVG---------DPSVDSITTVNIPAW--------------------AVMNKV----KG--------------S-------------------F----------------------------------------------------------F------------------------------------------------------------------------------R----SGMV---------------------A------------------------MWMNSV----------N-SGFFTTRTVHELLW-GYE------D----PLLAR-VSSSSP---------------------------DV----------EKVFGLM---YKKN-GSND----------GEFVYHTGQQ---------NYLDYGRVET--WRGE----------SQL-------------SFW---------NSNQS------NSI-NGSD--------GSAFHP-LL-TKDER---IYI---FTPDLCRSIYMEFE-KD-VE-V-K----GIAAYRFTPPRSVLASKEENPANEGF---------------------------------CVS-P----------------KEC----------LGTGLLKVSPCRK----GA--------PVVASFPHFHLADEKYVD------AI-KGM-S---PQ--------REHHQTFL-DLNPTTGVIVRANK-RAQVN--ILLGRIP----------GF------------------------------PK-----------TRS-LN--D-----TVF-PVMFLNE-------------------------------------------S---VV-IDDASAARVHKLLTISTVVSN------
>Takru_scarb2c
-----KVFPRFVHSMVEKEVVLK-----ND----TDAFE--AWEN-P------------------P--AHIYMQFYFFNVTNPLEVL-S----G-E----RPAVVEVGPYTYR-----------------------------------------------EYRPM--EEVAFQ-E-NG-----TKVAAVNTKT--YIFQPEMSRG----------PESDLIRTINIPAV--------------------TVMKKF----QN--------------V------------------------------------------------------------------------------F------------------------------------------------------------------------------L----ANLV---------------------S------------------------AYMRTL----------G-VGLFTTRTVGELLW-GYQ------D----DLLAS-LQKFQP---------------------------QL----------DDVFGLF---YKSN-ASND----------GQYVFFTGEL---------NYRDFARVDT--WNGE----------SSL-------------NWW---------STAEC------NMI-NGTI--------GASFHP-VI-TKDEM---LYI---FSSDMCRSLYAIYE-ED-VV-V-K----GIPAYRFSPPSEVFGNTT---ANAGF---------------------------------CVP-L----------------GNC----------PGSGLLDVSTCKQ----GA--------PIVLSSPHFYQAEEKFVE------AV-FGM-K---PN--------KEQHQTTI-DVNPLTGVVLRAAK-RLQVN--VHVEKLP----------HY------------------------------SE-----------TGD-VR--T-----LIF-PVVYLNE-------------------------------------------S---AL-VDDDAAQKLQGVVRVQE----------
>Homsa_SCARB1
-----------IKQQVLKNVRID-----PS----SLSFN--MWKE-I------------------P--IPFYLSVYFFDVMNPSEIL-K----G-E----KPQVRERGPYVYR-----------------------------------------------EFRHK--SNITFN-N-ND-----T-VSFLEYRT--FQFQPSKSHG----------SESDYIVMPNILVL--------------------GAAVMM----EN--------------K------------------PM----------------------------------------------------------T------------------------------------------------------------------------------L----KLIM---------------------T------------------------LAFTTL----------G-ERAFMNRTVGEIMW-GYK------D----PLVNL-INKYFP---------------------------GMFP-------FKDKFGLF---AELN-NSDS----------GLFTVFTGVQ---------NISRIHLVDK--WNGL----------SKV-------------DFW---------HSDQC------NMI-NGTS--------GQMWPP-FM-TPESS---LEF---YSPEACRSMKLMYK-ES-GV-F-E----GIPTYRFVAPKTLFANGSIYPPNEGF---------------------------------CP---------------------C----------LESGIQNVSTCRF----SA--------PLFLSHPHFLNADPVLAE------AV-TGL-H---PN--------QEAHSLFL-DIHPVTGIPMNCSV-KLQLS--LYMKSVA----------GI------------------------------GQ-----------TGK-IE--P-----VVL-PLLWFAE-------------------------------------------S---GA-MEGETLHTFYTQLVLMPK---------
>Homsa_SCARB2
--------QKAVDQSIEKKIVLR-----NG----TEAFD--SWEK-P------------------P--LPVYTQFYFFNVTNPEEIL-R----G-E----TPRVEEVGPYTYR-----------------------------------------------ELRNK--ANIQFG-D-NG-----TTISAVSNKA--YVFERDQSVG---------DPKIDLIRTLNIPVL--------------------TVIEWS----QV--------------H------------------------------------------------------------------------------F------------------------------------------------------------------------------L----REII---------------------E------------------------AMLKAY----------Q-QKLFVTHTVDELLW-GYK------D----EILSL-IHVFRP---------------------------DI----------SPYFGLF---YEKN-GTND----------GDYVFLTGED---------SYLNFTKIVE--WNGK----------TSL-------------DWW---------ITDKC------NMI-NGTD--------GDSFHP-LI-TKDEV---LYV---FPSDFCRSVYITFS-DY-ES-V-Q----GLPAFRYKVPAEILANTS---DNAGF---------------------------------CIP-E----------------GNC----------LGSGVLNVSICKN----GA--------PIIMSFPHFYQADERFVS------AI-EGM-H---PN--------QEDHETFV-DINPLTGIILKAAK-RFQIN--IYVKKLD----------DF------------------------------VE-----------TGD-IR--T-----MVF-PVMYLNE-------------------------------------------S---VH-IDKETASRLKSMINTTL----------
>Homsa_SCARB3
-------GDLLIQKTIKKQVVLE-----EG----TIAFK--NWVK-T------------------G--TEVYRQFWIFDVQNPQEVM-M-N--S-S----NIQVKQRGPYTYR----------------------------------------------VRFLAK--ENVTQDAE-DN-----T-VSFLQPNG--AIFEPSLSVG----------TEADNFTVLNLAVA--------------------AASHIY----QN--------------Q------------------------------------------------------------------------------F------------------------------------------------------------------------------V----QMIL---------------------N------------------------SLINKS----------K-SSMFQVRTLRELLW-GYR------D----PFLSL-VPYPV----------------------------------------TTTVGLF---YPYN-NTAD----------GVYKVFNGKD---------NISKVAIIDT--YKGK----------RNL-------------SYW----------ESHC------DMI-NGTD--------AASFPP-FV-EKSQV---LQF---FSSDICRSIYAVFE-SD-VN-L-K----GIPVYRFVLPSKAFASPVENPDNYCF---------------------------------CTE-K-------------IISKNC----------TSYGVLDISKCKE----GR--------PVYISLPHFLYASPDVSE------PI-DGL-N---PN--------EEEHRTYL-DIEPITGFTLQFAK-RLQVN--LLVKPSE----------KI------------------------------QV-----------LKN-LK--R----NYIV-PILWLNE-------------------------------------------T---GT-IGDEKANMFRSQVTGKINL--------
>Musmu_SCARB1
-------VPSLIKQQVLKNVRID-----PS----SLSFG--MWKE-I------------------P--VPFYLSVYFFEVVNPNEVL-N----G-Q----KPVVRERGPYVYR-----------------------------------------------EFRQK--VNITFN-D-ND-----T-VSFVENRS--LHFQPDKSHG----------SESDYIVLPNILVL--------------------GGSILM----ES--------------K------------------PV----------------------------------------------------------S------------------------------------------------------------------------------L----KLMM---------------------T------------------------LALVTM----------G-QRAFMNRTVGEILW-GYD------D----PFVHF-LNTYLP---------------------------DMLP-------IKGKFGLF---VGMN-NSNS----------GVFTVFTGVQ---------NFSRIHLVDK--WNGL----------SKI-------------DYW---------HSEQC------NMI-NGTS--------GQMWAP-FM-TPESS---LEF---FSPEACRSMKLTYN-ES-RV-F-E----GIPTYRFTAPDTLFANGSVYPPNEGF---------------------------------CP---------------------C----------RESGIQNVSTCRF----GA--------PLFLSHPHFYNADPVLSE------AV-LGL-N---PN--------PKEHSLFL-DIHPVTGIPMNCSV-KMQLS--LYIKSVK----------GI------------------------------GQ-----------TGK-IE--P-----VVL-PLLWFEQ-------------------------------------------S---GA-MGGKPLSTFYTQLVLMPQ---------
>Musmu_SCARB3
-------GDMLIEKTIKREVVLE-----EG----TTAFK--NWVK-T------------------G--TTVYRQFWIFDVQNPDDVA-K-N--S-S----KIKVKQRGPYTYR----------------------------------------------VRYLAK--ENITQDPE-DH-----T-VSFVQPNG--AIFEPSLSVG----------TEDDNFTVLNLAVA--------------------AAPHIY----QN--------------S------------------------------------------------------------------------------F------------------------------------------------------------------------------V----QVVL---------------------N------------------------SLIKKS----------K-SSMFQTRSLKELLW-GYK------D----PFLSL-VPYPI----------------------------------------STTVGVF---YPYN-DTVD----------GVYKVFNGKD---------NISKVAIIES--YKGK----------RNL-------------SYW----------PSYC------DMI-NGTD--------AASFPP-FV-EKSRT---LRF---FSSDICRSIYAVFG-SE-ID-L-K----GIPVYRFVLPANAFASPLQNPDNHCF---------------------------------CTE-K-------------VISNNC----------TSYGVLDIGKCKE----GK--------PVYISLPHFLHASPDVSE------PI-EGL-H---PN--------EDEHRTYL-DVEPITGFTLQFAK-RLQVN--ILVKPAR----------KI------------------------------EA-----------LKN-LK--R----PYIV-PILWLNE-------------------------------------------T---GT-IGDEKAEMFKTQVTGKIKLLGM-----
>Musmu_SCARB2
--------QKAVDQTIEKNMVLQ-----NG----TKVFN--SWEK-P------------------P--LPVYIQFYFFNVTNPEEIL-Q----G-E----IPLLEEVGPYTYR-----------------------------------------------ELRNK--ANIQFG-E-NG-----TTISAVTNKA--YVFERNQSVG---------DPNVDLIRTINIPLL--------------------TVVDLA----QL--------------T------------------------------------------------------------------------------L------------------------------------------------------------------------------L----RELI---------------------E------------------------AMLKAY----------Q-QKLFVIHTVHELLW-GYK------D----EILSL-VHIFKP---------------------------DV----------SPNFGLF---YERN-GTND----------GEYVFLTGED---------NYLNFSKIVE--WNGK----------TSL-------------DWW---------TTDTC------NMI-NGTD--------GDSFHP-LI-SKDEV---LYL---FPSDLCRSVHITFS-SF-EN-V-E----GLPAFRYKVPAEILANTS---ENAGF---------------------------------CIP-E----------------GNC----------MDSGVLNISICKN----GA--------PIIMSFPHFYQADEKFVS------AI-KGM-H---PN--------KEEHESFV-DINPLTGIILRGAK-RFQIN--TYVRKLD----------DF------------------------------VE-----------TGD-IR--T-----MVF-PVMYLNE-------------------------------------------S---VL-IDKETANQLKSVINTTL----------
>Xentr_SCARB1
------------DEQVEKNVRID----PSS----GFAYE--MWRD-L------------------P--VPFYMSIYIFEVVNHKEVL-L----G-E----KPQLQERGPYVYR-----------------------------------------------EYKKK--QNITFN-E-NG-----T-VSFVEFRT--FHFDPEKSNG----------KEEDHVIVPNILVL--------------------GSSVML----QD--------------L------------------GI----------------------------------------------------------A------------------------------------------------------------------------------I----KWII---------------------S------------------------GAFSAF----------N-EEAFINKTVKDILW-GYE------D----PFLDF-LNTFLP---------------------------GKLP-------FKGKFGFF---SDFN-NSNT----------GVFTVNTGME---------DISRVQMVDN--WNGL----------KKV-------------DFW---------NSEQT------NMI-NGTA--------GQMWPP-FR-KPSEP---LEF---YSPDACRSMKLVYE-KE-EK-F-R----GIPTFRYTAPNYLFANGSDYPPNEGF---------------------------------CP---------------------C----------VASGVQNVSACRF----NA--------PLFLSFPHFYNADPGFLE------SV-EGL-H---PT--------EELHSLFL-DMHPLTGIPMNCSI-KMQLN--MLTKSVS----------GI------------------------------MQ-----------TGQ-IK--P-----VIL-PVLWFAE-------------------------------------------S---GH-LDGPVYNTYYNILILMPIVLE------
>Xentr_SCARB2
-------GDMIINKEISTEAVIE-----EG----TIAYE--NWIE-A------------------G--SPVYRHFWIYHVTNPDEII-N----G-G----KPILQQKGPYTYR----------------------------------------------VRYLPK--ENITQL-E-NN-----T-VSYWQPNG--AIFQREGSYG----------PEEDTYTVLNLAVA--------------------AAPAMF----PA----------------------------------------------------------------------------------------------------------------------------------------------------------------------------L----QGLL---------------------N------------------------AIIKSS----------N-SSLFQVRSVKELLW-GYR------D----PFLEK-IPIDSI---------------------------------------DKTTGLF---YPNN-GTAD----------GIYHVYNGKG---------DISKVAIIDR--YKEA----------KAL-------------PYW---------NDDFC------DMI-NGTD--------AASFPP-SV-KKDKR---LYF---FSSEICRSIYGIFE-KE-YM-V-K----GIKLYRFVVTEDAMASPTKNPDNHCF---------------------------------CKD-F-------------QLSRNC----------TAAGVLDLRSCQG----GK--------PIFLSLPHFLYASDYLLD------SV-SGL-K---PN--------KEEHETYI-DVEPITGFTMHFAK-RLQVN--VMIQPTD----------KI------------------------------EV-----------MSK-LQ--S----ELVF-PVAWLNE-------------------------------------------T---AL-IGDDSANMFKSKVTTPMKVVE------
>Xentr_SCARB3
--------MDIVEGQVKQAIVLK-----NE----SEVFE--DWAN-P------------------P--PPVYMQFYFFNVTNPLEVL-S----G-E----KPFVDEIGPYTYR-----------------------------------------------EYRPR--ENITFS-V-NG-----TEVSAVTPKT--YVFEPEKSIG---------DPKVDLIRTVNIPLV--------------------TILEMT----KD--------------S-------------------S----------------------------------------------------------L------------------------------------------------------------------------------L----RLFI---------------------I------------------------AALKTY----------K-EGMFVTRTVDELLW-GYK------D----AVLSI-LHPFKK---------------------------NI----------SDTFGLF---YKMN-TTDD----------GEYIFLSGEK---------DYLEFTQIAE--WKGQ----------KAL-------------NWW---------TTETC------NMI-NGTD--------GTSFHP-LL-NKDDT---IYM---FSSDLCRSIYAVYE-SS-EN-I-K----DISVFRFSPPASVFANVSVNPQNKGF---------------------------------CVP-E----------------GNC----------LPSGLLNVSICKE----GA--------PIVLSSPHFYQADENVIN------SI-RGM-K---PV--------KEHHMTFL-DLNPLTGTLIQAAK-RMQVN--VYVRKIN----------VY------------------------------PI-----------TQD-IQ--T-----LFF-PVMHLNE-------------------------------------------S---VL-IDDKSAGRLRSILFQGR----------
>Latch_SCARB1
-------GPDTINQQIVKNVQID----PKN----KMTFT--MWKD-I------------------P--VPFFFSIYIFDVKNPDEIL-R----G-E----KPVVNQRGPYVYR-----------------------------------------------EYRQK--DNITFH-D-NG-----T-VSYQEYRH--FHFWRNMSVG----------SEDDILTVPNMLVL--------------------GASIMM----EN--------------I------------------PY----------------------------------------------------------V------------------------------------------------------------------------------M----KLAI---------------------S------------------------AGFKMF----------K-EEAFVTRKVGELIW-GYE------D----PLVDF-INSYFP---------------------------DMIP-------FKGKFGLF---ATFN-NSNT----------GLFTVFTGVD---------DISRVHMVDS--WNGL----------KTV-------------NYW---------RSKQC------NMI-NGTS--------GQMWPP-FM-TPSTT---LRF---YSPDACRSMELVYQ-ES-GS-F-Q----GIPTFRYVAPKTLFANGTDYPPNEGF---------------------------------CP---------------------C----------RQSGIQNVSACRF----NS--------PVFISHPHFYNGDPTLAQ------AV-DGL-H---PN--------EKDHALFI-DVHPVTGIPMNCSI-KLQLN--LFIKAVR----------GF------------------------------IE-----------TGK-IS--P-----VVL-PVLWFGE-------------------------------------------I---GY-IDGQVLSTFRTNMVVLPAILE------
>Latch_SCARB3
--------KTIVQNKIKKEVVLE-----EG----TIAYE--NWVK-T------------------G--SHVYRQFWLFDVENPLEVM-N-S--G-A----KPVLKQKGPYTYR----------------------------------------------VRYLPK--SNITKN-N-NN-----T-VSFLQPLA--AAFDPGLSAG----------SEDDIITSLNLAVV--------------------AAPAIL----PV--------------S-------------------------------------------------------------------------------------------------------------------------------------------------------------L----HFIL---------------------N------------------------LLIKKT----------N-SSLFQNRTVKEILW-GYE------D----PLLAA-LLN------------------------------------------SSITGLF---YPYN-ETED----------GSYNVFTGKD---------DISKTAIIDR--YQGK----------TSL-------------SHW---------EDKYC------DMI-NGSD--------AASFPP-FV-DKKKS---LYF---FSSDVCRSVYANYE-SS-QV-V-K----GIPVFHFVLPPQVFAAPTENPDNRCF---------------------------------CKN-P-------------TITENC----------TKAGVLEISACKE----GK--------PIYISLPHFLYGNKDTIN------SF-DGL-N---PQ--------EEEHQTYL-DVEPTTGFTLRFAK-KLQVN--LYVGPHK----------WL------------------------------DV-----------FSK-IK--Q----HFIF-PVLWLNE-------------------------------------------T---GA-IDDSSAEMFRASVTTPVKILGI-----
>Calmi_scarb2c
------------NSTVKKEFQLR-----NG----TEAFK--AWKN-P------------------P--PPVYMQFYFFNVSNPAEVL-A----G-G----KPYLEERGPYTYR-----------------------------------------------EYRQK--EDVTFA-E-NG-----SAVSALTPKT--YVFVPDMSVG---------DPKVDLISTVNIPAV--------------------TVMDMA----QY--------------S-------------------N----------------------------------------------------------L------------------------------------------------------------------------------M----VFAV---------------------K------------------------AILHFT----------G-EGLFTTRTAHELLW-GYQ------D----PLLQS-VHILKP---------------------------DI----------DGSFGLF---YKMN-GTAD----------GDYVILTGEE---------NYMDFAKIIE--WSGR----------KSL-------------DLW---------LTDQC------NMI-NGTD--------GTSFHP-LM-TKNET---IHF---FSSDLCRSLYATFE-KE-LD-V-K----GIPAYRFVPPSEVFANDTINPANVGF---------------------------------CIP-S----------------GHC----------LGSGVLNVSVCRK----GA--------PIILSSPHFYQADQKYID------DI-EGM-D---PN--------KENHETFL-DINPLTGILLKVAK-RLQIN--VYIEKID----------VF------------------------------HE-----------TGN-VQ--S-----LIF-PVMYLNE-------------------------------------------S---VL-IDDSSASKLSKVLLETQV---------
>Calmi_scarb2-like
---VKDLFKKLVDDQIKEQMVLKF---SKP----DEVYQ--NWKE-P------------------P--IPVYIQFFFFHIENRLEVL-Q----G-E----RPYVRQIGPYTYK-----------------------------------------------ELRPR--VNISLF-E-NA-----T-ISASTSRT--YILDLTMSVG---------DPKKDRITTINIPFV--------------------TLLQML----KY--------------T------------------GP----------------------------------------------------------S------------------------------------------------------------------------------E----HVIA---------------------S------------------------LISILK----------S-EMLFQTRTVDELLW-GYE------D----PLLKL-GHKFFP---------------------------SIIP--------HSRFGLF---YGVN-GTSD----------GEYLFNTGKN---------DYMKFTKIIL--WKGQ----------KSL-------------NWW---------TSDTC------NMI-NGTD--------GGSFHP-LL-SKSKI---LYL---FTSDICRSMYAVFE-KE-LE-V-Q----GIRAYRFIIPKEIFANATENPDNKGF---------------------------------CTP-P----------------GNC----------QPGGVQNVSICKQ----GA--------PIFISSPHFYNGDQKLVE------DI-DGL-N---PS--------KEAHQTFL-DIEPRTGIPVRIAK-RLQLN--IHVETVP----------NI------------------------------VQ-----------TGK-IR--T-----MFL-PVLFLNE-------------------------------------------S---AL-IDDNSATRLKTKIHEMNILLS------
>Calmi_scarb1
-------NPIIMRDQVIKNVQID----PSN----SLAYP--MWRD-V------------------P--VPFYMAVHFFEILNPEGIL-R----G-E----QPALAQRGPYVYR-----------------------------------------------EYRPK--DNITFN-D-NY-----T-VSYRSIRQ--FHFCAERSAG----------SESDELVLPNMLAL--------------------GGALMA----EN--------------L------------------SP----------------------------------------------------------L------------------------------------------------------------------------------M----KLIF---------------------N------------------------DAMTQL----------N-QTLFFRKTVREILW-GYN------D----PLIDL-LNSIFP---------------------------GMIS-------SNDKFGLF---AEMN-NTDT----------GLFTVNTGLD---------HINKIHQLDK--WNGN----------NMV-------------SYW---------NSTQC------NMI-NGTA--------GEMWSP-FR-TPSDT---LKF---YSPDACRSLELVYE-RS-ST-T-L----RLPSFRYVAPKTMFANGQDYPPNQGF---------------------------------CP---------------------C----------RESGAMNASTCRL----NS--------QVFLSHPHFFNGDPALSQ------AV-AGL-N---PT--------EEEHGLFI-DIHPLTGVPLNVSI-KLQLN--LFTKEVK----------GI------------------------------KI-----------TGK-MR--T-----LLL-PLIWFDE-------------------------------------------S---GR-MDGPIVSTFYHYMVVVPALL-------
>Calmi_scarb3
-------GDKIIQDTITKDGVIE-----EG----TLAYE--NWIQ-T------------------G--STVYRQFWLFNVLNPMDII-D-S--G-A----KPQLEQRGPYTYR----------------------------------------------VRYLRK--NNITVN-D-NY-----T-ISYLQPQS--AIFEPTMSVG----------SEEDSITALNLAAA--------------------SAPSLY----PP---------------------------------------------------------------------------------------------I------------------------------------------------------------------------------L----HGIV---------------------N------------------------GIIKKA----------G-ASLFQNRTVKEILW-GYE------D----PILVA-ASSE-----------------------------------------DIITGVF---YPYN-GTAD----------GFYNVFNGKD---------DIDKVALIDR--WRNE----------KNL-------------PFW---------NDTYC------DMI-NGTD--------GSSFPP-FI-DKTD----LYF---FSSDICRSIFAKYE-GT-QK-L-K----GIPVQRFAVPPEALASPRENPDNHCF---------------------------------CKE-D-------------IVSQNC----------TLGGFLDISACHD----GK--------PVYISLPHFLYASPEIQK------SM-QGL-N---PK--------KAIHETFM-DVEPTTGFTLRVAK-RLQIN--IMFKPST----------KI------------------------------KI-----------LSN-IK--E----PLIF-PVLWLNE-------------------------------------------T---AT-VDDETAQLFRDSLLVPVTALG------
>Petma_scarb3-like
-------GDHIISSTVTKEAVLI-----NG----TVAFD--AWVQ-S------------------P--SDVYRQFWFFNVTNSEEFS-L-Q--SNSSVTVKPKLKQLGPYTYK----------------------------------------------VRHLAK--DKLVYH-P-ND-----S-VSYVLPQQ--AIFLRDMSVG----------PEEDLITSINMVAS--------------------ALPVIM----GF---------------------------------------------------------------------------------------------------------------------------------------------------------------------------------PGVL---------------------N------------------------SFYKKT----------N-TSIFHTRTVRELLW-GYK------D----PILES-VASTGI---------------------------------------DSTFGLF---YPYN-GSND----------GVYTIFTGQG---------DISRVAIIHE--WKYN----------KSM-------------NFW---------PDEFC------DRI-KGTD--------GSSFPP-FL-NKKNK---LEF---FSSDVCRNLVAEFD-QR-RK-L-K----GIDVYRYLLPTSLLSASNKNTANQCY---------------------------------TEY---------------LNRTGC----------TRDGVLDISSCKG----GA--------PVFISLPHFLDGSREYID------DV-EGL-E---PN--------REDHETYL-DVEPTTGITLSVTK-RIQIN--VLLQPVK----------QI------------------------------DI-----------FKN-VP--Q----DYIF-PIIWLNE-------------------------------------------T---GT-LGDDSAKAFREALTIPMHALFS-----
>Petma_scarb2-like
-------FPNLAHSMVKEQVVLK-----LN----STVYE--NWKN-P------------------P--ADIYLSFTLFHLVNPKEVL-G----G-E----KPLVQERGPYTYR-----------------------------------------------EMRIR--QDIVFY-E-NH-----T-VSATLPKS--YVLVPEQSVG---------DPMTDKITTVNIPLM--------------------TLVEMV----RH--------------S------F----------LPQ---------------------------------------------------------KW------------------------------------------------------------------------------L----DIIL---------------------T------------------------VVAIMH----------K-ETLFQSRTVHELLW-GYE------D----PILAQ-IHKFLD---------------------------SV----------NPNFGLF---YGMN-GSAD----------GVYLFHTGQN---------KSTDFAKIAL--WKGE----------SSL-------------NWW---------TTDSC------NKI-NGTD--------GSTFHP-LI-NKNDI---LYL---FSSDLCRSIYVSFE-KE-LS-V-K----ALSTYRFTTPASVFANST---ANHGF---------------------------------CTT-P----------------SHC----------PGSGVLNISVCKQ----AA--------LLITFLPSFVQNKSKFAQ------RI-QLN-P---PSLI-----IKEAQEVLV-TVSLVTGFPLRAEK-KVQIN--VHVQRAP----------NI------------------------------LQ-----------TGN-VR--T-----LLF-PVVFINE-------------------------------------------S---AL-IKDDSAAQLRSQILEVHLLSNL----H
>Oikdi_SR-B
--------DMVTVSELEKSNVMK-----NG----TILYE--NLRD-P------------------S--PLVLYEFYFWNLENGDDYL-S----G-KD--EKLRFGQKGPYTYI-----------------------------------------------EKYGR--DQIEQE---NGEYEDSSYYFFRQTRM--FTWSEEHSCAD--------CFKHDKPVTANIVGN--------AVH---------GIVTDI---SRKRG------------WAERNVTLVCDK----TATGP---------------------------------------------------SAECEAAL-----EEPASCGYL-PNNPLLKE-----CFPSN---------------------------------------------L----EDWLMIIA-----------------N-----------------------DVFVRAK----------S-KLYDDDKTVDEILF-GFE------D----EIFKE-LGKNLAQRAEDAT--------------LLGEVFEELS----KVFTDLTYGIF---KPKN-GTVEEPG----AGWDHFKNRNGNGQNCLDGRTTCAYRVNEILE--WEGK----------TDL-------------SPW-----YGEEKINYC------NKI-EGTD--------GQSIYT-DT-RKEDT---LTF---FISDLCRSVYMIPG-DVTVN-L-EGDGYKIPSVVWYGPPDVFWTKS-RQEHRCF---------------------------------CSP-N-------------LPEGWCE---------NYDGLHMMDQCQM----GA--------PAVATGPHFSGGSSRWTD------DI-EGM-E---PDNTPGFEWGKAEHTSFN-GYDLNSGAITFNSK-KIQIN--FLVKRDD----------RI------------------------------GF-----------MSE-VK--N--EDAVVW-PIFWSNE-------------------------------------------T---MK-LDDETARSLYEASVKPMKIGTS-----
>Cioin_SR-B_1
--------DKFINMEMNKQLVLS-----LD----SPAYS--QWMN-P------------------K--PPIYMEYWLFNITNPEEVS-N----G-G----KPDVTEIGPFRYR-----------------------------------------------LFQPR--IDVAFY-T-ND-----T-VAYKYNHT--LVFVSEGSYN---------HPSKINITQVNIPLF--------------------TIKELI----KT--------------L------------------PS----------------------------------------------------------W------------------------------------------------------------------------------G----KTII---------------------S-----------------------NLVTLLK----------D-SDVFVTHSAQELLF-GYP------D----PVLEM-ASQFLKVF-------------------------GVSL--------PGEFGAF---YGFN-NSDD----------GIYLANTGRS---------DLSLANDLQR--WNGM----------ESL-------------NYW---------STKEA------NML-NGTD--------GVFMPP-KV-TDDDR---LYI---YTTDVCRSMYLVFE-KD-TE-V-R----SIATKRFHLPAEVFANVTTNPDNAGF---------------------------------CVP-A----------------GNC----------LDAGVLSLAPCKQ----GA--------PVIISSPHFYLGAEKYIN------GV-NGL-H---PN--------KNEHETIL-DIEPMSGAVFSAMK-RLQLN--VDMKNST----------VF------------------------------PK-----------MAN-LP--K-----VIL-PTLWLNE-------------------------------------------S---VV-LDRVTANQFKSEVLGLIKA--------
>Cioin_SR-B_2
---------ILYDHVISKQVAVV-----PG----TVMYN-LNWYD-V------------------K--TPVYRSFYLFNVTNKEEFL-A-QKPG-KY--VKPVLQEIGPYTYR-----------------------------------------------EFLAK--DNIQYL-EFNKTY--PEQVYYRQTAI--FTFDQERSNG----------SETDVVTTLNFIIA--------------------LLPGLI----DH------------I-FEE--GP-----------ARD----------------------------------------------------------A------------------------------------------------------------------------------I----YTVF---------------------N------------------------KLIRDT----------D-SEILFTMTVGEYLF-GFQ------D----PLLTA-LLNIIAPGS------------------------------------DDVFGLF---LLTN-QSRG---------WRDYQVYTGRH---------FPHLNNEITK--YRNM----------SEL-------------PYW---------FGETC------NMI-NGTD--------GTMTHP-FM-DKSKP---TYF---FIDEMCRSLHAVYE-SD-FT-V-E----GIKGWKYSVPPEIFQSPLINEDNSCF---------------------------------CAD---------------LNHTVC----------QHSGAILVSSCYY----GV--------PLLVSLPHFLYEDGFYSE------KL-VGM-N---PK--------KELHEMVL-VYEPTTGMIIKTES-RIQLN--IYMKPNK----------KV------------------------------KA-----------LNK-IQ--E----EFGF-PLLWLNE-------------------------------------------N---AV-LQPSEASWFSKLLYKVDDVV-------
>Cioin_SR-B_3
--------EDLFNQILLQESVIA-----VG----TLMYD--NWIE-V------------------A--TPTYLSYYLYNMTNGDEFL-A----P-RKPYVKPNLQEIGPYVFR-----------------------------------------------EYLSK--DTVHFL-D-DD-V--PQQVYYRQKTM--IVFDRERSAG----------DLSDLVTTVNPIGA--------------------SMPAIV----DF------------V-FSQRNQT-----------TPN----------------------------------------------------------A------------------------------------------------------------------------------I----YSAL---------------------N------------------------TIYRTT----------G-TELIFTRSVNDILF-GFQ------D----NFFDL-IANLVN-------------------------ETTGVE--------IPDFGLF---STYN-DSRG---------WFDYQVYTGKD---------ATDLTNIITA--YKNQ----------TEL-------------NYW---------GSKEC------NML-NGTD--------GTTTPP-FM-TQENP---VYF---FVDDICRSIYATFV-EE-VV-L-E----RVPGWKYAVPPEVFQCPDKNPNNLCF---------------------------------CPD---------------TTSPLC----------HHDGAILINRCQF----GA--------PIMISSPHFLYGDGFYLN------MT-TGI-E--PPN--------VLEHEAAL-VYEPFTGAAIKADK-RLQIN--ILLKPTP----------KI------------------------------NV-----------FSK-IN--E----ELVF-PVVWINE-------------------------------------------S---AT-VGKSDADLLYGLLVLPAEVV-------
>Brafl_SR-B_1
-------FDSVLHDQIKKNGVIK-----QG----SYLYD--QWSN-I------------------P--VPIFMQFWVWDLLNPEEVL-Q----G-A----KPAVRQKGPYTYS-----------------------------------------------ERVVK--TNITFH-D-NG-----T-VSYLQPRT--FTFLRNMSVG----------PENDTFTSLNIPLM--------------------TIAELI----EN--------------E------------------RD----------------------------------------------------------I------------------------------------------------------------------------------V----KDLV---------------------S------------------------VIERLA----------Q-ETLFMKLTVGGLVW-GYN------D----SLLVD-VAKLAP---------------------------GLLP--------STEFGLF---MGRKINGTD----------GVYSVYTGDG---------DVTKVNVIDT--WDGQ----------KAL-------------NYWG-------DGDPYC------NMI-NGTD--------GNFFPP-FI-TKDEK---ATL---FSTDICRSVEGEFI-RE-SS-V-R----GIPTYRYEAPERLFQSGDINPANKCY---------------------------------CQN------------------QAC----------LPSGLLNISICKQ----GA--------PVIMSSPHFYLGDQSLVD------SI-IGM-H---PD--------PEQHKVYF-EVEPLTGFPMNVAK-RLQIN--IYVRKVE----------HI------------------------------LQ-----------TGN-VR--E-----MFY-PILWLNE-------------------------------------------S---TF-IDPVNADKFKSQVTNNIKLM-------
>Brafl_SR-B_2
----------LLDAFVTQLMALR-----DG----EFVYR--RWKD-P------------------P--YPIYIQFYFFDLLNKDEVL-N----G-A----KPAFLEKGPYTYS-----------------------------------------------EVRHK--VNVTFH-G-ND-----T-VSYVDLKS--YRFVPRMSAG----------TLNDTFTSINIAAM--------------------TLSEWI----EN--------------E------------------RD----------------------------------------------------------L------------------------------------------------------------------------------I----KDLA---------------------S------------------------LLLLLT----------G-ESLFVTHTVGEMLS-GYH------E----PLLKL-AKTFAP---------------------------ELIK--------DDTFGIFRIMGGQY-NASD----------GVYTIYTGQA---------DPRKYTYIDR--WNGM----------REV-------------NYW--------NKTGTC------NMI-NGTV--------GTMYPI-IQ-DKSEP---IYV---FQSDMCRSVHAVFE-SE-QT-A-R----DIPVYRYTARPDIMQSGDKNPDNRCF---------------------------------CL-------------------GRC----------LQDGLMDGRPCHQ----GA--------PIVLSLPHFYQGDPSLLD------TV-WGL-Q---PD--------KLKHQTFL-DVEPTTGLAMNVAR-RVQIN--MDVRPVP----------HIRSPRTLVTLLFKESGVTYFLAAHLDDSQYFRE-----------TEN-IR--K-----LYF-PVMWLSE-------------------------------------------T---AL-IDTKYANLFKSWGLVAERGT-------
>Strpu_SR-B_1
---------VIFEDIVKKQTVLA-----HN----STGFQ--EWAN-P------------------P--APIYLEFYVWNLENPEGVV-K----G-D----KPNVTERGPYVYR-----------------------------------------------EERPK--VNVTEH-E-NG-----T-VSYTSPQS--FYLDLDLSVG---------DPMVDTFTTLNLPLL--------------------TVVNQL----QF--------------M------------------SD----------------------------------------------------------A------------------------------------------------------------------------------M----RIAV---------------------R------------------------AL-ILN----------D-HKVCVTHTVHEYIW-GYK------D----AMLTR-IKDLEP---------------------------DLVS--------TDIFGFF---AGKN-NSND----------GVYTVYTGET---------DSKLTNTIDN--WQGM----------ETL-------------PYW---------TTPQA------NMI-NGTD--------GTYNHP-FI-TKNDT---IYV---FSSDICRSIYAVFE-EE-TN-T-R----GVPTLRFSPPSYLFANYTIXPPNIGF---------------------------------CTP-D---------------KAHC----------YPGGLLNISQCQF----GA--------PIFMSSPNFLYADQSVMD------MV-IGV-H---PD--------KELHETYF-DLEPYTGGPLNVSK-KLQIN--AHLRSYD----------FFW----------------------------EDW-----------YKN-VA--E-----AYV-PLIWINE-------------------------------------------H---GS-LTQESADELMKQLYLPLK---------
>Strpu_SR-B_2
------------DETLKKQTRLV-----EG----NMGYE--IWKN-P------------------P--ADIYVDFYVWHLENPLEVE-K----G-A----KPNVTQRGPYTYK-----------------------------------------------ENRSK--EFIQDN-K-NG-----T-LSYIQPQR--FIFDPVHSVG---------DPKIDNFTTINMPLL--------------------TIVNHL----QY--------------M------------------PE----------------------------------------------------------N------------------------------------------------------------------------------Y----RYLF---------------------D------------------------MIATMV----------E-KHLHATHTVHDFIW-GYF------S----PLLFL-AKMLEP---------------------------DMVP--------KDSFGIY---IGKN-TTYD----------GIYTVYDGVR---------NYTETNEIEK--WKGM----------DRV-------------SYW---------TTKYA------NMI-NGTD--------GTYFGQ-FL-SKEEK---VYI---FVSDICRSVYATFK-QD-ME-T-R----RIPTWRYTVPKPVFDNHYVEPTNSAF---------------------------------CTP-D---------------KKSC----------LPGGILNITDCQF----GA--------PIYFSSPHFLYSDDEVLD------MI-NGV-H---PN--------ETLHQTFV-DIEPYSGAPLKVAK-RSQIN--TYIRSYD----------FI------------------------------EF-----------YKE-VP--E-----AYL-PLVWMEE-------------------------------------------R---SF-VTKEAASQLEQQLMLPLAIGK------
>Strpu_SR-B_3
----PWSVESMYGYVIHHVFVLD-----PN----SRFFP--EWQQ-P------------------S--LPIYQSVYFFDIQNPDDLI-K----G-Q----RPKVVEKGPYVYR-----------------------------------------------MELAR--DNVTFH-D-ND-----T-VSFLLRYR--YFFDEDRSVG----------PETDTVTAINSPLL--------------------TTAHIM----KN--------------Y------------------QF----------------------------------------------------------L------------------------------------------------------------------------------V----RTAI---------------------R------------------------GLLYEL----------D-ERVIVTRTISEMMW-GYY------E----PLLVV-AKQFQT-------------------------VPPAFE--------SGRFGYF---VGFN-TTYV----------GQFNVFTGKE---------NGSLINHIER--VDGK----------KNL-------------PFW---------WSDEA------NEIAESTD--------GSLYHP-NV-EKTDT---LQM---YQPPLCRSVSYDFV-KD-SS-Y-E----GIPLLKFSLSPSTYMNATAFPPNEGF---------------------------------CSG-Q---------------RELC----------GPSGVMRQDPCHF----GS--------PVAISNPHFLGGQQTLFD------DV-DGL-S---PN--------SSLHDSYM-EVEPKTGIPFVMKF-RVQIN--MFVKPVG----------GI------------------------------RE-----------TEE-IR--E-----MYL-PLLWIEQ-------------------------------------------S---VE-ANDQIVADFKLGFVEL-----------
>Strpu_SR-B_4
-------GNDLIAYFVEEDVAIQ-----PG----TTAYE--SWLR-P------------------P--TPVYMQFWVWDLTNPEEFL-S----G-G----VPHMEQMGPYTYE-----------------------------------------------ELRDK--DNITFN-P-NS-----T-VSFSPKTT--YIFRRELSAG----------PDTDTFRTVNLPAI--------------------TLANLF----RV--------------D------------------PR-----------------------------------------------------------------------------------------------------------------------------------------L----QALQ---------------------Y------------------------LLNELS----------G-ATTVIEIPVAGMLW-GYE------D----AYLKA-LEPRLGNV-------------------------------------STEFGIF---MGTN-ATGE----------AIWTVNTGKA---------DISQLGEVEA--YDGM----------TSL-------------EWW---------SDEYA------NMI-NGTD--------GTAFRP-FL-TPDDQ---LYV---FVDDLCRSGFLSYD-YS-GK-I-R----GVPVSHFSVPALLYANVSYYPDNQGF---------------------------------CTP-A--------------GNSPC----------VPNGLLNVSNCQAG---NA--------PIYFSSPHFLFGDPSLFA------AV-SGM-N---PV--------RSEHETSF-DVEMLTGIAFQVMN-RLQVN--VKVGPML----------QM------------------------------AD-----------ARM-VN--E-----AYF-PILWLNE-------------------------------------------S---ST-IDKYNADFFISDVLVPQYILLG-----
>Strpu_SR-B_5
-----YMMSAIYKWVINTMMVLD-----PS----SPLFV--EWET-P------------------N--IPMFQSFYFFDIQNPEEFK-A----G-G----RPNVIERGPYVYK-----------------------------------------------LGFDR--PNLTFH-D-ND-----T-LSFYPRYF--YSFDEEKSAG----------PETDRFITLNMPLV--------------------TVAYFV----RN--------------A------------------GP----------------------------------------------------------L------------------------------------------------------------------------------V----QIPA---------------------N------------------------ALMEML----------G-ERLTLNLTVEELLW-GYD------E----PLFKL-IQPIIN--------------------------IPGYD--------QGKFGFL---MSFN-YTTL----------NLYTVNTGKE---------NQTLLNDVVN--FQGL----------PDL-------------SWW---------GTPET------NEI-LGTD--------GTMYHP-YL-TREEN---MHL---FHPDLCRSVPYVYE-QD-TI-Y-K----KVPLLKFVLANYTYSNGTDYPPNAGF---------------------------------CSH-D---------------QDLC----------GPSGIMRQDPCRF----GS--------PSAISNPHFFQGDPALYE------AV-GGL-N---PQ--------AKYHQHYM-EVEPLMGMPYVLKM-RLQIS--MITLQLP----------RI------------------------------TE-----------MKN-VR--N-----MAM-PVLWFEQ-------------------------------------------S---VE-ADDRIVGYYETGF--------------
>Strpu_SR-B_6
-------MDKMYRIIIDSMMVLE-----ES----SLIYQ--EWAH-P------------------T--LPSFLSYYLLDIQNPEAFK-N----G-E----KLIVKDKGPYVYK-----------------------------------------------IYVDR--DNLTFH-D-NG-----T-LSYVTRYI--YFFEPEQSVG----------PETDRVITPNLALI--------------------SSVYAA----RN--------------E------------------TD----------------------------------------------------------E------------------------------------------------------------------------------T----KSEM---------------------N------------------------AFLNLI----------R-EELTLNLTIGEVMW-GYK------K----ARLTP-FERYRENGEFL-----------------VQDNDDREE--------RMRPGFL---SPYN-ATFL----------YQYNIFDGVA---------DQKLINTIDN--YWGE----------PKM-------------DWW---------WSEEA------NTI-KGTD--------GTMFHP-YV-ERTEQ---LDM---FNPEYCRSLAYNYE-KD-VN-Y-K----GIPLLRFKLATNTWANATDWPPNAGY---------------------------------CSG-K---------------PEMC----------GVSGIMRQDPCRA----GS--------PTSISNPHFYEGDPSLIN------AV-EGL-N---PV--------KEIHENTM-DIEPLMGMPYVLNV-RLQIN--METTQDD----------LF------------------------------DE-----------VKN-IR--E-----FTL-PIAWFDQ-------------------------------------------G---VE-ADDTIVDDYNTGFVMTAKIG-------
>Strpu_SR-B_7
------------LKVLEQEGIIV-----PS----ALAYP--LWEE-V------------------P--IPIYFQFWFWNLTNPEEFL-Q----G-G----PARLVELGPYTYR-----------------------------------------------EYRPK--VNITHY-D-NR-----T-ASYLNMKS--FVFDLEMSVG----------PESDTFTAINGPVF--------------------TIAHWL----KN--------------A------------------PD----------------------------------------------------------L------------------------------------------------------------------------------V----QKAW---------------------K------------------------LIHELS----------K-ADVIIELSVDGFVW-GYP------D----KYLEL-AQRILG--------------------------EEVVP--------FTNFGIL---LGYN-NSDD----------GVWSVYTGED---------DLMMLNQMDM--WNRE----------KLL-------------PWW---------TTDYA------NAL-NGTD--------GTIMHP-FV-DKDEE---VYV---YSTYVCRSGLLVFK-GY-RE-F-R----GIWLYYFSAPEYLYANASIYPTNIDF---------------------------------CTP-D---------------QTTC----------PPTGLINVSECYF----QA--------PIYLSSPHFLFGDDRLFD------DV-IGM-T---PD--------FNVHGVEA-EIEPLSGVTFRGNL-RAQVN--FKVGPYD----------FI------------------------------PQ-----------AEH-IR--D-----MYL-PLIWLNE-------------------------------------------S---AT-LPVEYTDLYHNYVQIPQYVVL------
>Apoja_SR-B_1
----------LIHDITESSIILS-----NR----GIGYG--FWKD-P------------------P--FPIYMQIWVWNLTNPDEVM-K----G-S----KPKIFQIGPYTYR-----------------------------------------------EYRPK--TNITFDSE-NN-----T-VSYISPQT--YIFQPDMSVG---------DPELDNFTSINVPYI--------------------TAVNQA----NF--------------W------------------GF----------------------------------------------------------F------------------------------------------------------------------------------D----RVGL---------------------Q------------------------VIAKMT----------D-STVFKSYSVHDFIW-GYT------D----PLLVE-LLKIKP---------------------------KAVP--------TTFFGIF---ADRN-GSHD----------GVYVVDTGKR---------NSSFTNIIQT--FRGV----------RLL-------------PYW---------STDEC------NMI-NGTD--------GTYNPP-FL-DKNLP---GYV---FSSDICRSIKSEFE-KE-SE-L-Q----GITANRFVGPPSDFESPEVNPDNEGF---------------------------------CTP-D---------------NNHC----------LYGGLLNVSNCQK----NA--------PVVMSLPHFLYTDPKVLD------MIAEGL-S---PN--------KEEHETFF-DIEPQTGAPLRINK-RLQIN--VHVKPYG----------RF------------------------------LD-----------WKK-LP--E-----IFL-PTMWLNE-------------------------------------------S---SC-IGDEHGSEFRWLTKYPRLISN------
>Apoja_SR-B_2
--------------IVEHAVILK-----PG----TIAYP--VWVE-V------------------P--VPFYLQFWIWDLQNPDEFL-L----G-A----KPRLEQKGPYTWT-----------------------------------------------EYRPKDESTIVHN-D-NG-----T-VTFRNKKQ--FIFNRDMSVG----------PQTDTVTTINIAVF--------------------AVAHII----RY--------------Q------------------PR----------------------------------------------------------R------------------------------------------------------------------------------R----KALW---------------------N------------------------IIHQRS----------G-AQPIVTTTVEEILW-GYE------D----DYLKL-AQELLG--------------------------EDVIP--------LTHFGIM---LGQN-NSDD----------GLWNVFTGET---------DIMKVNLIEK--WNGM----------TEL-------------PYW---------TTPEA------RMI-NGTD--------GTVQHP-FV-KKEET---FYA---FIPLACRTGAAVYE-ED-RK-Y-H----RVPVLHYVQPDWLFASPDINPDNIGF---------------------------------CVP-D---------------EFTC----------PPSGLVNASVCFF----HA--------PVFLSTPHFLYTEQSVLD------MV-EGM-A---PN--------KEEHQIAV-DVEPISGATMKGDI-RAQVN--VFIRDYD----------FV------------------------------TG-----------LET-IP--T-----AYF-PILWQNE-------------------------------------------S---AG-VPEDIAREYFLKTRLPLIL--------
>Apoja_SR-B_3
----PKSMNAVLQFMVKEIMTIC-----PC----SQLYP--SWKE-P------------------TSVIPLYQTFYFLEIENPDEVS-Q----G-A----KPKVKEVGPYVYN-----------------------------------------------LTMHR--DGGVWH-L-ND-----T-VTYIQPIW--YHFVESLSVS----------SDDRVITTINFPLV--------------------AAISSS----RN--------------M------------------SS----------------------------------------------------------G------------------------------------------------------------------------------V----QHFL---------------------A------------------------ALAQST----------N-STLFRRLSIKEILW-GYY------D----KFLHE-AQIFA--------------------------GKKVIP--------SDHFGFL---MGRN-GTSN----------GLYNAYTGAG---------NYKDVARIAY--WNGT----------NSL-------------NFW---------YSKWA------NMI-NGTD--------GTMFHP-FI-DKSEI---LYM---FNPDTCRSLPYIFK-ED-AK-Y-L----DIPLHHYYLPPYVYANTTYHPENKEF---------------------------------CN-------------------SRC----------LFSGVFNISQCLR----GA--------PLGLSNPHFLYGSQDLQE------SV-EGL-N---PN--------VSLHENFF-QVEPIMGMPYIFAE-RLQIN--LFVEPYP----------FL------------------------------SD-----------MQN-VP--S-----FYF-PFLWLEE-------------------------------------------K---VT-VRTEDAMKYKSTILVINT---------
>Annja_SR-B_1
---------KVIDDMVVDQIVLK-----NG----STGYE--NWID-A------------------P--VPVYIQFWVWDCINSLEVM-K----G-E----KPYFVQKGPYSYR-----------------------------------------------EYWPK--ENITFY-D-NH-----T-ISYTAPKT--YVFEPSMSVG---------DPLEDKFTTLNVPLM--------------------TIVNLL----QY--------------E------------------SG----------------------------------------------------------P------------------------------------------------------------------------------I----NGIL---------------------A------------------------LIMEII----------G-YDTFLTLSVHDILW-GYE------D----PLLKL-AHEL-----------------------------NLMP--------SSYFGFY---AGKN-NTDD----------GEYVIYSGED---------EVKKVNKIVS--YKGQ----------RSL-------------DFW---------SDKYA------NML-NGTD--------GSLNPP-FL-KKDQK---LWL---FSSDICRSAYLILD-KQ-YK-Y-K----NIKLYRYVVPPELYANVSVNPDNAGF---------------------------------CTP-T---------------VANC----------LPGGLLNGSNCQQ----NA--------PVVFSLPHFLYADADVLE------MV-GGM-E---PK--------KEEHQILF-DAEPLTGASLFVAK-RIQIN--IYTRPFP----------DI------------------------------PF-----------LKN-FP--K-----TYF-PIMWLNE-------------------------------------------S---AS-ATDKVVKDFKDKVQVPQKAA-------
>Annja_SR-B_2
---------VVLTSIVNKMMVIS-----PS----SPIYT--AWKN-A------------------D--IPIFENFYFFEVLNPEEAL-N----G-E----KPQLKERGPYVYS-----------------------------------------------IKMPK--ENVSFH-D-NE-----T-VSFEQRFT--YIFEEHLSAG----------PENETFMMINLPLS--------------------TIVSMF----ED--------------F------------------PE----------------------------------------------------------F------------------------------------------------------------------------------L----KTGM---------------------S------------------------ATLRGL----------G-EEMFLPMSPKKLLW-GYE------E----PFFKF-VKSFTG--------------------------NLFFD--------SDIFGLF---LGRN-NTGL----------GVFNVQTGET---------NRTELNNINT--WKYM----------KEL-------------PWW----------SGYG------NMI-NGTD--------GFMYHP-FI-SKDER---LYL---FNPDLCRSVSYVYN-HD-TS-Y-R----GVPLWLFSLDHFTYANSSVYPPNADF---------------------------------CSE-------------------NC----------PPSGTFPVSKCRQ----NS--------PISLSNPHFLDTDKELQD------SV-GGL-T---PN--------EKLHLHYM-SLERIMGMPFDLAI-RIQLN--IQTRREP----------SI------------------------------SI---------------VR---------------------------------------------------------------------VDDTTLHKYNGGIALSQLFS-------
>Parha_SR-B_1
-------YDKVVETVAVSQLALR-----DS----GTKYD--AWVK-T------------------T--VPVYYRVTLFNLTNPVDFM-S----G-A----RPRVQELGPYVYR-----------------------------------------------MVDEK--VNVSFH-D-ND-----T-VTFRTKPT--YFFEPDLSNG----------SEDDMVYSLNIPFV--------------------NAADSV----KK---------------------------------NP----------------------------------------------------------F------------------------------------------------------------------------------L----KTII---------------------Q------------------------YAGSIH----------N-FETLRHLTVKEILW-GHP------S----KVLDW-GRLFME---------------------------VPYP--------HQNFGLL---AGFN-NSIQ----------EAYTMYTGVG---------NPDKMNAIYS--WNGL----------TKL-------------DFW---------EGDSC------NRI-YGTD--------AGGFSP-GV-SPSDV---LWI---FNGQLCRSIPLVYE-KD-VK-R-G----GINAYRFVPPKNVFSYGSRNPQNACF---------------------------------CSG------------------GHC----------PPSGVLDMKPCYF----GA--------AVAFSFPHFYQADPSLRH------MV-LGL-N---PD--------PELHNTEF-DIFPDLGIPLRVKL-RMQMN--VVLDRNQ----------AL------------------------------NR-----------ARH-FD--------LIY-PIFWFEA-------------------------------------------G---IDSLPVNLVQKLQMAQDLPPLMK-------
>Parha_SR-B_2
-------YEPFINKIVYKEMIKG-----NE----GELFT--PGSV-L------------------P--IRPVLNIYFYNVTNKEEFL-A----G-S----KPILQEVGPYVYW-----------------------------------------------QRWVR--DSSEHN-P-NN-----T-ISGSLRKI--YFFDHEASAG----------SESDLVTTLDVPMV--------------------TAVWQV----RF--------------T------------------PK----------------------------------------------------------F------------------------------------------------------------------------------I----QLIF---------------------S------------------------SMLEVL----------K-KTPFTTRNVSDLVW-GYE------D----PLLKM-ARDILP-------------------------PEQRLP--------TDTFGFF---QNTN-NTPG----------PIRNYFRGDPD--------DMAQYMDVFS--DNYK----------QFF-------------DFW---------LTKEC------NRI-HGSD--------GAGFPP-NV-TRTTT---LYF---YTSALCRILPLNFV-RD-TE-H-Y----GIKGYRFSPPPDVFADVAVNPDNACF---------------------------------CVG-G----------------PPC----------VGGGLFNLSVCQF----GA--------PAVVSWPHFYQADQKYLD------DV-IGL-S---PD--------PEKHAFYV-DVAPRTGTPLSAQG-RAQIN--FALTNVS----------EI------------------------------KP-----------AQG-LR--P-----MIF-PVIWFAD-------------------------------------------G---VPVMEPDLVAKLRMATNLPETIK-------
>Parha_SR-B_3
------------EGTVKGVLKLK-----DG----KKIMD--AFTI-P------------------P--VPIYMSFNLFHVENPQEVQ-Y-Y--N-A----KPKLTEMGPYVYE-----------------------------------------------EIREK--FDKEFL-E-DG-----KEIRYRQNKM--YTFREEMSAG----------TENDPLTTVNVVKT--------------------MLAALL----YN---------------------------------------------------------------------------------------------------------------------------------------------------------------------------------HTHI---------------------G------------------------LIWPEI-E-------ST-MKIFEEMTVGEVLFKGLE------L----PYFDF-DFSQTGLPGTENITYKGHIADIM---EQLGVPEEDIPEPLR----LNRIGYF---SLFN-NTDD----------GLWQVSTGKG---------NMKEYLYVRQ--YHNE----------TSL-------------PYW---------NDEYC------DMI-NGTD--------GTQFPP-FVYDEDST---VRI---FVPELCRSLYLEYE-KQ-QE-V-E----GVKALRYTPPDEMLAKPSVNPDNACF---------------------------------CST------------------LGC----------LGSCLLEMTPCL-----GI--------PIVMSTPHYYQGDGEELA------KY-DMT-P---PV--------KELHETYL-DIETTFGVPVDAHK-RIQVN--VPLKKFG----------KL------------------------------PS-----------FLN-FE--G----TYSF-PVFWADE-------------------------------------------Y---AG-ISSEDGKDINAFLSV------------
>Parha_SR-B_4
--------PSIMDSQLEKKLVIS-----ED----SENFA--NFVS-P------------------P--VPIFMQFYIFNVTNAAEIL-A----G-A----KAKLDQIGPFTYA-----------------------------------------------EKREK--FDLLFEAE-DK-----T-VTYKQNKT--FYFRPDMSNG---------LTEDTLITVVNPLLL--------------------SLGAKL----SK--------------S------------------AG----------------------------------------------------------I------------------------------------------------------------------------------A----HAFL---------------------N------------------------LIAMRH----------D-MDPFITKKAGDLLYHGYP------E----TFLTQ-LAAITN--------------------------NPVHA--------TGKFGFF---YPKN-HSDD----------GTYRVFTGAD---------GLDTLQVIDE--FNGE----------PTL-------------PFW---------KTDVC------NMI-NGTE--------GSQFPQ-PI-TEDNK---LMM---YSSDLCRSMYFTFE-QK-IY-H-G----NLELYRYTLPYEVLAK---SPENDCF---------------------------------CSD-D----------------FTC-----------RDSLVNLSPCKA----GS--------PVVASTPHFYMGTPDTIN------AV-EGL-N---PS--------KEEHQTYL-DIEPNTGVTFRAHK-RIQIS--MPLKRYK----------AL------------------------------PV-----------FEK-VQ--E-----VIL-PILWLNE-------------------------------------------S---AV-VPEARADALHAKLTVPLI---------
>Parha_SR-B_5
------GYDALFNAILKSQIVVE-----PG----STSYN--IWKD-T------------------P--VPLTISFYLYNLTNPDEFA-Q----G-A----KPNISEVGPYTYN-----------------------------------------------EYHKK--QNLTWH-D-NY-----T-VSFFQQRW--WTWNQEASGD---------NREDDIICILNTVPI--------------------SAAYTV----RH---------------------------------SP----------------------------------------------------------V------------------------------------------------------------------------------L----LSGL---------------------N------------------------AFLNNY----------E-EPLTLFVTARETLFDGYY------D----PVLSV-VHNMTETHPIIID--------------HLLNGSGLLG--------YDRMGWF---YKRN-MSLSYD--------GWYNMFTGED---------TLDHVGNIDW--WNQT----------RDT-------------NYY----------EPYC------NHV-FGSA--------GEIWPP-N--QEATS---ISF---YSSDMCMTMTMPYK-ED-ITDS-F----GIKGYRYWGDNRTF-------DAKCY---------------------------------CIN------------------GYC----------PPSGTLDAETCRM----GA--------PAVISYPHFLHADPSVFD------DI-NGLEK---PN--------EELHQMYI-DMIPELGVPLEVRA-RMQIN--MRVQPYPGKGGIFFHLGKI------------------------------DL-----------LAD-VP--E-----VLL-PIIWFEV-------------------------------------------S---AA-LTKDLAAQLKPVVFIMRT--------P
>Parha_SR-B_6
---KYPEIKERQLHEILVKVVIS-----ND----SLPNT--SWIP-S------------------P--KPIYIQFYFFNLTNSKEVL-R----G-H----APRVQEIGPFTYL-----------------------------------------------EKRTK---TVQLL-T-SS-----T-VKISESTQ--YFFMSNMSHG---------LNENTLITTINPTLI--------------------SVASGK----YD--------------E------------------GA----------------------------------------------------------I------------------------------------------------------------------------------A----DLCV---------------------EV----------------------DTLRHRY----------HIASVFITKKVGELLFYGYE------D----ELLGH-KNHLLQ--------------------------DPIYN--------SGRFGYF---YNKN-SSEA----------AAYTILSGSD---------GLDKLQRIKE--YNGS----------NRL-------------SYW---------PDRYC------NMI-NGTN--------GSQFPL-PI-NRQTN---ISI---FSEDLCRSVNMSYD-RL-VK-L-G----DLHLYRFALD--------VSAQTECV---------------------------------CFD-N----------------FTC-----------KSSLIDLSPCR-----EV--------TLVASTPHFLMGDPELVS------AV-KGL-H---PV--------PEHHDSYV-DVEPRTGVTLRFAK-RIQIN--MPLRRYG----------AV------------------------------KE-----------LAN-VT--D-----VIL-PVFWYNE-------------------------------------------T---AA-VPEAEAHTLYIFLTVPDKIA-------
>Dappu_SR-B_1
--------SQIIDNFIYKELVLK-----VG----GETYE--MWRK-P------------------P--VEPQLKVYFFNVTNPRDFL-Q----G-E----KPIFREIGPYVYN-----------------------------------------------ERWEK--VNFTWH-P-NG-----T-VSYQPTRT--YFFNREMSYG----------DESDLVQTLNIPLV--------------------SAADQM----KY--------------A------------------VK----------------------------------------------------------L------------------------------------------------------------------------------T----RLAL---------------------G------------------------SMLGVL----------N-QETFTVRSVRDLMW-GYN------D----SLFKL-AKDVMP-------------------------PENVVP--------HDLFGLF---VGKN-GSAS-D--------GVFTIATGAK---------SMSNYAIIDN--WNGM----------TKL-------------PFW---------QSEQC------NRI-IGTD--------GTAFPP-EL-TPNTT---LHM---FNPELCRAIPLVYY-KD-VV-H-N----GVAGYRFGPPINTFDTPATNPDNACF---------------------------------CPP-GTM-----------ERDGNC----------GIKGLFNISSCKF----GA--------PMAVSWPHFLHGDPKLVE------DV-VGL-N---PD--------INRHGFFL-DFQPKLTIAMHATA-RMQIN--LMLSKVE----------DI------------------------------KQ-----------VVG-LR--E-----MAF-PLFWFED-------------------------------------------G---IDKLPDDVSQKLKMVAEMPEAAR-------
>Dappu_SR-B_2
------------HAILNYELSLQ-----KG----TFTYK--MWEE-P------------------P--IDMYIKLYFFNITNSEEIL-EYN--Q-A----KPVLQQCGPYTFK-----------------------------------------------ESHHR--VNIQPH-D-NY-----T-MTYQQRRV--WHFVEELSNG----------TLGDNITTLNVPLV--------------------GATYTL----RF--------------Q------------------PL----------------------------------------------------------W------------------------------------------------------------------------------Y----KVGF---------------------N------------------------RIVRLL----------G-SQLFVTKNASELIFEGYA------D----PLLEL-GKRLPP--------------------------GTFPP--------FDKFGWF---YQRN-NSESFD--------GVFNVFTGAD---------HISKMGEMDL--WNYS----------SHT-------------NFY----------ESYC------GMV-NGSF--------GEAWAP-R--RNKTS---VSM---YVTDICRSVTLDYE-KE-VI-D-A----GVPAYRYAATEKVFANATVHPDNWCF---------------------------------CSG------------------GAC----------NPSGIGNSSTCRF----GA--------PVFTSYPHFYLADPYYID------QV-KGL-R---PE--------KDLHQFYL-DLEPEMAVPTSVRA-RLQIN--ILIEPDI----------DI------------------------------DA-----------VRN-LN--R-----MFL-PLVWFEL-------------------------------------------S---AD-LTPDLGVWINLANRVPVF--G------
>Dappu_SR-B_3
-----------VSFIIDQQLRLT-----PG----TIMYK--FWET-S------------------P--VPMYIRFYLYNVTNSEDVLRD-N--T-T----KPIVQEIGPFTYT-----------------------------------------------EVHER--VNVTRL-DHNY-----T-IQFQQKRY--WQYVEEMSNG----------SLDDPITTLNVPLL--------------------SAAYTI----RF--------------S------------------PP----------------------------------------------------------F------------------------------------------------------------------------------I----KTGF---------------------N------------------------AFVKAT----------N-TEVFITKTVDELLFAGYS------D----PLLDF-AQLIPP-------------------------GYLDIP------QGYDKFGWF---YGRN-GSEKFD--------GTFNIFTGVD---------DISKLDVMDM--WNYN----------SKTEYRCLPTTFANVDQYY----------ESYC------GYV-NGSF--------GEGWPP-R--RERTS---ISM---YSSDLCRSVTLDYT-KD-VS-K-S----GVTFYRFAGTKNMFASAEENPDNWCF---------------------------------CSG------------------GVC----------NPSGVTNSSTCRF----GA--------PAFVSFPHYFLADPFFQE------QV-EGL-N---PQ--------IDLHEFHV-DLEPRTSVPLQVAA-RFQIN--ILLQSIK----------GI------------------------------KI-----------VEN-VR--E-----VYM-PVIWFGV-------------------------------------------S---AD-LSDHLLGLIHFT---------------
>Dappu_SR-B_4
----------LVNYLVDEQFKLY-----PG----TQMYE--FWEV-S------------------P--VPMYIYMYLYNVTNAEDVI-N-F--K-A----KPILQQVGPYTYT-----------------------------------------------EVHER--VNIEMH-DHNY-----T-LKFQQKRW--WQFVEERSNG----------SLEDQITTVNVPLL--------------------SAAYSN----RF--------------S------------------RK----------------------------------------------------------L------------------------------------------------------------------------------I----KDNL---------------------N------------------------SFIDES----------N-STVFITKTADEFIFKGYS------D----PFLDA-QAQLPP-------------------------GLLDIP------S-YDKFGWF---YGRN-GSESFD--------GVFNIFTGVD---------DISKLDVMDM--WNYT----------RQT-------------KYY----------ESYC------GMV-NGSF--------GEGWPP-R--RERTS---ISM---YSSDLCRSITMDYT-ED-VE-K-K----GVTFYRFAGTRKMFASVEEDPDNWCF---------------------------------CSG------------------GTC----------NPSGVTNSTTCRY----GS--------PAFVSFPHYYEADTFFQN------QV-EGL-N---PQ--------KDLHQFHV-DLEPRTATPLKVAA-RFQIN--ILMQSIP----------GI------------------------------DV-----------VED-VR--E-----VYM-PVIWFGV-------------------------------------------E---AD-LSDKLLGLIHFM---------------
>Dappu_SR-B_5
-------MPNIIANVSKKTLVLE-----EN----NFVWN--IWYD-P------------------P--YPIYTDFYIFNCTNYNDVV-R-N--G-T----KPIVVELGPYSYR-----------------------------------------------EYRKK--NTSVLE-N-SD-----EIVYYREHRW--YYFSQATSGPG--------LSLSDVITTVNPVYM--------------------TVSKFL----DI--------------L-PVNNP-----------AVD----------------------------------------------------------I------------------------------------------------------------------------------V----VDLI---------------------D------------------------NFLKER----------N-ESVFMTVTADELIFKGWPM-----D----TYIEL-YERIQDIFNPWPPFFP-----------PLPPGLPTLPEIPPSVRDDITLGLF---KAKN-DSDD----------GIFRVNRGTF---------DYRAFADIEA--WGRNQEK-----LSPYL-------------TFWP-------GEKSYC------NEI-QGTD--------GTVFPY-GI-DVDDK---IWI---YQTDLCRSIYVVYE-QH-ET-Y-A----DLPGRRFNLPKSVLENRTNAPENECF---------------------------------CLD-E-------------EDEGVC----------PNTGALFIGACYG----GA--------PLIGSNPHFYNGDPRYVN------GV-EGL-N---PN--------QSKHETYL-ILEERTNTLLYASK-RVQLS--IDVRKTR----------LS------------------------------DT-----------LNL-TT--R-----VFL-PMLWYEE-------------------------------------------N---AQ-IDEGTAKEFNVFIILT-----------
>Dappu_SR-B_6
------------DIATSEAVITK-----DN----EAVYG--AWTI-P------------------P--VPIYLEFFLFNCTNCDDPT-N----G-S---VVLNLDQLGPFSFT-----------------------------------------------EGRIK--FNVIEK---NG-----L-LSYRENIS--YFYTPKDGER----------DLDVNVTTVNPVYF--------------------TLASLI----SD--------------NAPTPAI------------AT----------------------------------------------------------S------------------------------------------------------------------------------L----SRLM---------------------H------------------------QLLADE----------G-EHPFMTHTVREMLFEGWSL-----Q----PYVNI-LELLYEQLSNSTD--------------STLPPLPELP-------EDPKFGFF---YGRN-GTNL----------GEFTIESGAN---------DLNELGYIKK--WNGK----------SSV-------------SYW---------NDTFC------NMI-NGTD--------GAIYPP-IV-DVNEK---IYV---FTPDVCRSLYATYE-KD-TV-T-E----GITGRRFTVPEIVFDT--LDPENVCY---------------------------------CSQYS-------------ENPDLC----------FSRGVLDMRPCLL----GV--------PVVLSTPHFYMADPKYVD------AF-VGL-K---PN--------KDWHETHF-DLEPLLGVPLFASK-RLQLN--IDARRYQ----------VP------------------------------KG-----------LLN-IN--D-----TVF-PVIWLNE-------------------------------------------S---AK-LDASTANDVNKAVNVIDALNISRWC--
>Dappu_SR-B_7
------------DIATSQAIITA-----EN----EALFE--VWRS-P------------------P--VPFFLQFFLFNCTNCNDPT-D----N-S---VVFNLTQLGPFTFS-----------------------------------------------EKRVK--FNITEK---DG-----L-LTYLEEGS--YYYEPTENET----------PLDAIIVTVNPVYF--------------------TLASLI----VD--------------YAP-PES------------AG----------------------------------------------------------E------------------------------------------------------------------------------L----SLAM---------------------H------------------------KLLKSI----------G-EGPFMTRTVGEMLFDGWEL-----D----GYIEI-IQMLSDLLGV---------------------QLPPLP-------EDPRFGYY---YGVN-NTND----------GEVVVESGAN---------GLDKLGLIRK--WKGE----------ENL-------------NYW---------NDPYC------NMI-NGTD--------GAIYPP-LV-DVAEK---TYI---FVTDLCRSIYTTYE-RD-IE-T-M----GIKSNRFTVPAEVFDD--KNPENFCY---------------------------------CRDYS-------------EDPSLC----------FSAGILDMRPCQF----GA--------PILLSTPHFYMGDPKYSD------AF-IGV-H---PV--------KEWHETHI-DLEPLTAVPVFISE-RIQIN--IDVRRYA----------VP------------------------------QK-----------LLN-IS--N-----TIF-PVFWINE-------------------------------------------A---SA-DDVDLAVNVINALNISR------WC--
>Trica_SR-B_1
--------EPIFEYAIRDQISLH-----RR----NFVRQ--FYLK-Y------------------P--IPLDFRVNFFNVSNPDEVE-N----G-G----VPVLSEVGPYCYD-----------------------------------------------LYKER--IDVEDN-EAED-----S-LTYTPYDI--YLFNQERSGN---------LSQDDYVTIIHPLVV-----------------------------------------------------------------------------------------------------------------------------F------------------------------------------------------------------------------L----NDAL---------------------G------------------------FLFP------------E-KSIFLTAKVRDILFDGMLINCTSRDF---TAMAV-CTQIRTKIP--------------------GIQFESKD--------YLKYALL---GQQN-GTLP----------TRITVLRGIK---------ESENLGKLVA--VDNV----------TKS-------------DFW---------SNEEC------NEY-KGTD--------GWIFPP-FS-GRLKT---IWM---HATTLCQNIHADFV-GP-AT-S-N----GFAVNKYYSDFQNICTN------------------------------------------CSL-----------------QEPC----------LPEGLIDVTKCL-----TA--------PIYISLPHFLRSDESLIR------GV-KGL-N---PD--------TESHITRI-LLEGTLSLPMEAQI-RLQFN--FPVQPVK----------KI------------------------------TI-----------MQN-VS--E---------------------------------------------------------------------------------------------
>Trica_SR-B_2
-----------VNLVINHEVTLR-----NG----SQSFG--WWAK-P------------------P--VVPMIKVYIYNVTNADEFL-N-N--G-S----KPVVDELGPYVYV-----------------------------------------------EKWEK--KNIKFH-D-NG-----T-VSFNQEKI--YTFDESLSAG----------LEDDVVVVPNIPML--------------------SATSQS----KH--------------A------------------AR----------------------------------------------------------F------------------------------------------------------------------------------L----RLAM---------------------A------------------------SIMDIL----------K-IKPFVEVSVGQLLW-GYE------D----PLLKL-AKDVVP-------------------------KEQKLP--------YEEFGLM---YNKN-GTSK----------DTVTLFTGAA---------DITKYGLIDK--FNGQ----------SHL-------------THY---------TSDKC------NSL-MGSD--------GSIFPP-HL-TKNST---IYV---YDKDLCRILPLVYE-KT-VKGS-D----DIPAFRFTPPLNVFGDVDENPENLCF---------------------------------CPH-G----------------PPC----------APSGFFNVSLCQY----DS--------PILLSFPHFYLANDSYRT------AL-DGI-T---PPE-------PEKHKFYI-DVQPVMGTAMSAKA-RVQIN--LAVSQVV----------DI------------------------------KQ-----------VAT-FP--D-----IIF-PIMWFEE-------------------------------------------G---LDGLPKEMTGLMGLATTVPP----------
>Trica_SR-B_3
------------DYLILKNLKLW-----NG----SLSFQ--YWQK-P------------------G--VIRLTKVYIFNVTNPDSFL-N-L--G-E----KPKLQEVGPFVYR-----------------------------------------------EDMEK--VNIKFH-D-NG-----T-LTYQHKKI--LQFVPELSVD-----------KDQKITVPNIPLL--------------------TLSTQS----NS--------------L------------------SY----------------------------------------------------------F------------------------------------------------------------------------------V----QRTI---------------------S------------------------FLLSVR----------G-FKPFVTITADELVF-GYD------D----TLVSL-AHQFYP--------------------------KRKRP--------MSKMGLL---INRN-GTLN----------EVHNIYTGMT---------GMQNFGYLEK--LNGV----------DKL-------------PYW---------QESPC------NII-RASE--------GSFFPPRYY-TKSDV---VNI---YDKDLCRTMPLQYR-GP-VT-K-H----GISADLYTPADSMFETVMKEPNNKCY---------------------------------CPN-N----------------EFC----------PPKGLQNISPCQF----DA--------PVYLSFPHFFEADPTLIE------PF-EGL-N---PV--------KEKHQSYF-KIQPRLGVPIEGKV-RLQLN--LKVDQAP----------QV------------------------------AP-----------VSK-FP--S-----IMY-PIMWLEE-------------------------------------------G---IDDLTPPIRRWIYLATTFADVAC-------
>Trica_SR-B_4
------------QSIKDQELNLG----NDG----TTEYK--MWKE-T------------------P--IPMYIEFYLYNWTNWKEVV-D-SKWS-L----KPSFEEHGPYTYN-----------------------------------------------EKHIR--KNVIFN-D-NH-----T-VTYKTQRI--WHFAPEKSKG----------SLDDVITTLNPILV--------------------TVGSMV----KY--------------K------------------HP----------------------------------------------------------I------------------------------------------------------------------------------V----KMGV---------------------N------------------------FFIKEK----------G-VNLTVTKTAREFIFDGYD------D----PLLDL-LKKLHM-------------------------RHINIP--------FDKFAWF---ISRN-ESIDYD--------GIYNMYDGTD---------DVRKLGRFAW--WNYN----------NQT-------------EYF----------PNYC------GEV-NGTS--------GELWYP--V-ENDQY---AEV---FSPDTCSTLTLVKQ-GT-EE-L-H----GVVGHKFVGDEKLFDNGTRYPDMRCF---------------------------------SP-------------------GDV----------LPSGVRNVSHCKF----GA--------PAFISYPHFYLADPYYRE------AI-TGM-T---PN--------KTEHELFI-SIEPETGIPLHARV-AAQIN--LHLEKID----------RI------------------------------TL-----------LEH-VGR-E-----YLI-PAMWFKQ-------------------------------------------Y---AV-LSEDLANQAKMLIILPA----------
>Trica_SR-B_5
----------ILKYLIESNMVLM-----PT----SHAFD--IWRK-F------------------P--TAFPIDFYFFNWTNPEDVY-N-S--S-V----KMKFREMGPYRYS-----------------------------------------------ETKEK--ADIVWN-K-NG-----T-VSFRHLKF--WY--ENREKG----------NINDEITTVNPVAL--------------------SAAYSA----RT--------------W------------------GY----------------------------------------------------------L------------------------------------------------------------------------------I----RQGL---------------------S------------------------LSLSSM----------S-PTVHITRSVSEMLFTGYK------D----PLITL-ARSLPFL------------------------SGSLPP--------WDKFGWF---YTRN-GSAHYE--------GIFNMGTGIN-----------STFGRLYS--WNYW----------TQT-------------PYY----------EGSC------AMV-NGSA--------GEFFTK----LDNKS---ISF---FSPDLCRTMTLRYS-GQ-SV-V-N----NILGNKYVVDSYMLDNGTIFPENRCF---------------------------------CN-------------------GEC----------VPSGLVNVSSCRF----GS--------PSFASLPHFYQADAYYTD------SI-EGV-R---PE--------KSKHEFFL-TLEPTTGIPLEVSA-RLQIN--LLMQPDS----------GI------------------------------SL-----------YKG-VP--K-----VFV-PILWFEQ-------------------------------------------K---IR-IPDGEAFKLRLLLNLP-----------
>Trica_SR-B_6
------------DYLFKWKCVFS-----EG----GEIFE--LWKS-P------------------P--VDLYLRVYLWNVTNKDEFL-S----G-KD--DKLKVQEVGPYVYK-----------------------------------------------EMFMH--DNVTFN-D-NG-----T-LTAVPRHP--LIWVPELSEG---------RKEDDLLILPNIALL--------------------SIAHVV----SD--------------E------------------SY----------------------------------------------------------F------------------------------------------------------------------------------T----RVGL---------------------N------------------------LLIRQT----------K-TEPLIQMTAREFMF-GYK------S----TLMTL-GNKFMP---------------------------SWIY--------FDKLGLI---DRMY-DFDG----------DFETVYTGED---------DVSKTGLLDT--YRGS----------TKI-------------PQW---------ESPCG------DIK-GASD--------GTKFPG-FI-KPNDT---LLF---FRKSMCRAKTLVRV-NS-TV-V-D----GLNAYVYNFQEDADDNGANNPDNKCF---------------------------------CKD-Q----------------NKC----------LPPGLLDVHGCYY----GF--------PIALSYPHFLGGDPILNA------KV-IGS-N---PD--------PEKHKTYF-AIQPDSGLPVDLAV-RYQIN--MALGSIK----------TI------------------------------AN-----------VDK-FA--D-----MVL-PLLWTEI-------------------------------------------R---LYTLPEVLAARFRLYLNVLPLVEN------
>Trica_SR-B_7
----FKVFPDLLESEVNKAVRLE-----DG----TKQYD--RFVE-L------------------P--FPVDFKVYLFNVSNPQQVL-D----G-T---EKPKLEEIGPFVYK-----------------------------------------------QYRKK--TILGKN-EEED-----T-ISYTQKET--FEFDAEASKP---------LTEESVVTVLNPALM--------------------SIYQLA----ED--------------LH----------------LAG----------------------------------------------------------A------------------------------------------------------------------------------A----DTCI---------------------K------------------------QTFENN----------Q-GKVFIEANVRKLLFDGFSF-CKNTSP---GICGL-VNDLICAIAAT-----------------KRNSDLVLP------DYSLIFSYL---NYKR-KPDD----------GKYTVKRGLT---------NIEKLGHIVA--WNDS----------LYT-------------KFW--------GEGTTC------SEV-KGTD--------STLYPP-RV-TTDSA---FYI---YSTDICRFVKINYK-GE-ES-Y-K----GIDGYLFETSEDTLRSSA--PEEDCY---------------------------------CSK-L-----SRDM----EGKKSC----------FLDGVIDMQTCF-----GV--------PVLFSFPHFLWADNKYLS------AV-EGL-N---PV--------EEKHKTYL-VVEPNTGTPLKGMK-RIQLN--GVIRPIV----------GI------------------------------KS-----------MLQ-TK--R-----ALL-PLLWIEE-------------------------------------------G---VS-LPQKYVDELKSSYFDKVQIVD------
>Trica_SR-B_8
--------EPLYDFMMTSAMTFT-----PK----TEPFR--VWRK-N------------------D--PPLDMDIYLFNWTNPQDLH-V-P--G-V----KPRFQEVGPYRFK-----------------------------------------------EVKEK--INITWH-DNNN-----T-ISYKHKKS--YFFDAKNSVR----------QLNDVINTINVVPL--------------------TIAYKA----RN--------------F------------------GF----------------------------------------------------------F------------------------------------------------------------------------------S----KRTI---------------------S------------------------YSLSTL------------SSLYVTKTAGEILFDGYE------E----SILSI-LSTVPLAGV------------------------------------VDKFGLF---YGKN-NSMGTD--------GIFSMWTKVD---------E--NFGKIVT--WNYK----------NES-------------DFY----------EGKC------NAV-KGSA--------GEFYPI-N--QKRDY---IEF---FSSELCKFAKLEYE-KD-VN-V-K----GVLGYKYTA-RHIFDNGTLRPENKCF---------------------------------CS-------------------GEC----------HPSGVFNVSKCRE----NS--------PTFLSMPHFYGADPYYYN------TI-EGL-K---PE---------DKHEFYI-TLEPKSGIVLDIGA-RMQVN--VLLQPIE----------HI------------------------------TM-----------YAD-VP--K-----LFI-PLFYFDQ-------------------------------------------S---LP-ATDELASLLIKIQSLPEVSN-------
>Trica_SR-B_9
---------DAIRDEVYKNVKLV-----KG----TEQYD--RFVE-L------------------P--FPIIFKVYFFNVENVDDVQ-K----G-S----KPILREKGPYVYK-----------------------------------------------QYRRK--TILDIN-EEED-----T-ISYKQSER--FEFDKEASGN---------FSEDDYVTMLNAPVI--------------------SMLQMA----EP--------------FHQ---------------MTG----------------------------------------------------------A------------------------------------------------------------------------------L----AHCL---------------------D------------------------DIFPNM------------SSNFMRVKVKDILFDGVRF-CVR-HL---SICEV-QRTLACSIAAE------------------MKNVEKLS------DDSLKFSLF---GYKS-KSDD----------GVYTVKRGIK---------DVHSLGQIIR--LNNA----------TYT-------------DYW-----NGLGKNTSC------DKV-QGTD--------ATLYPP-GV-GKDSV---FQI---YSTDICRYVEIKYS-KE-MQ-Y-K----GIKGYLFTADNSTLRPKTPTAGKDCF---------------------------------CTN-K-----TKGI----DGKKSC----------FLDGVIDMQSCT-----GV--------DVLLSFPHFLWADEKYLK------GV-DGL-T---PN--------EDLHSTFL-LVEPETGTPLQGLK-RIQIN--AVLRPIP----------YA------------------------------DQ-----------TSS-LP--R-----AVF-PLLWVEE-------------------------------------------G---VS-LTDEYIIKLKEMYFNKVAMVD------
>Trica_SR-B_10
--------TDMFDNAVFANLAII-----PD----TQSYD--MWVK-P------------------S--PKPLLKVHIFNYTNVPEFE-SRD--D-E----KLNVKEVGPYVYE-----------------------------------------------AALER--VNSKFD---GS-----H-VSYQEQRV--YKFMPELSIG---------RKQNDRVIVPNIPLF--------------------TAASLN----KH--------------S------------------TF----------------------------------------------------------L------------------------------------------------------------------------------T----RVGI---------------------S------------------------SLLNSL----------N-AKPFLSLPAHRFII-GYE------D----NLYAL-SKSYMK-------------------------FQNQKP--------YEHFGLV---SSNA-GIRD----------DVVTINTGAS---------DINKIGLIES--FNGE----------PAL-------------NFW---------STAEC------NDISAATD--------GTLFSP-RL-VRNKR--PIQF---YLKEMCRPLPLHFK-EE-VK-ILNG---KIPAYRYTLPENVFDTPERTPSNQCY---------------------------------CDL-D---------------LGEC----------PLQGVFNATPCTF----GA--------PIFMSFPHFHNADPALKE------GV-TGL-N---PD---------SVYETYA-DLHPTLGFVMAGKN-RIQVN--VQVAKAF----------GI------------------------------SQ-----------VNM-FE--D----GLML-PVAWIEYVL----------------------------------------ED---KT-LPDDMISIIFQTTFTLRSV--------
>Trica_SR-B_11
------------QLIIKKVATLA-----PG----SIFLK--LWSV-P------------------P--YNVFIDAFIFNVTNPEEFL-S----G-K---EKMKVEEVGPYVYQ-----------------------------------------------EILLN--KNATFN-P-NG-----T-MTFEPRRF--LKFRPDMSVG---------NPDVDWIISPNIPLL--------------------GITASL----RD--------------S------------------GL----------------------------------------------------------I------------------------------------------------------------------------------T----NLAV---------------------S------------------------TISNAL----------N-SQSFLNVTISQYLW-GYD------D----RLVTL-AHKALP---------------------------NWIN--------FDRFGILDRLMALD-NATNIVTLNMAPELGLASSILTEK---------ERNAVYHIHR--WNGS----------PGL-------------KHWGYTDDNQDNKNSRC------NMV-EGAF-------EGTVFPP-NM-PENTT---VKL---YRRAFCRPVPFKYREKS-TT-K-T----GFNAMTFEVDRLFLATPEENPDNHCY---------------------------------CPK------------------DGC----------LPKGLGSLSPCYY----DM--------PIAISQPHFLNSDPFLLE------QI-VGM-K---PD--------EEKHGSSF-LLHPELGVALEANL-RIQIN--LDIGQTK----------YN------------------------------PR-----------TKP-FN--G-----MYL-PLFWLQL-------------------------------------------R---LGEIPGSINALITVLFYVLPVLQE------
>Trica_SR-B_12
---------ELENYLISKETAFV-----EG----SKTFE--TWKK-I------------------P--FPFKLKIYFLNVTNVDDFQ-M----G-A----KPTFREIGPYVYD-----------------------------------------------EFRER--EVLAVS-EDND-----T-VRYNQKKT--YFFNREDSGC---------RTEEDVVTIINTAAV--------------------GIAHKI----YK--------------------------------LAP------------------------------------------------------DAMDI------------------------------------------------------------------------------V----NDAL---------------------P------------------------FLYPGI------------KNIFVTNTVRNILFDGVTMSCGS-D----EVAMI-CDGLKKRRP-----------------------PSIRPA---DNNKDYLVAMF---HHMN-GSVD----------GPYEMQRGLK---------DSSK-GQVVG--FKDN----------NML-------------TLW----------TGDC------NTI-QGTD--------LTLNPN-LN-DLPPK---IYF---FASDFCRSFSVKFD-KE-LV-Y-L----GLKSYKFKNSNLF------HIEKNCF---------------------------------CDK-N-----PE------NEVPGC----------TPAGTMDVSPCT-----GS--------SVVLSQPHFLNAEKSLLD------EA-QGL-A---PN--------ENRHGTFI-IMEPKTGLALVVKT-RFQMN--VYLQDFE----------DV------------------------------DL-----------LAN-VS--A-----GFF-PLLWLEN-------------------------------------------G---AE-VPHDIVDEIRENFNKLMVFD-------
>Trica_SR-B_13
-----------------SCFVLE-----PN----SIVYW--FWKK-I------------------P--NEVATEFYFFNWTNADDFY-N-L--S-V----KPKFDELGPYKFS-----------------------------------------------QSEEK--CNVIWN-E-NG-----T-VTYREKKI--W----KHQGG----------NLDDVVVGVNYITL--------------------AATTVT----RF--------------W------------------KF----------------------------------------------------------Y------------------------------------------------------------------------------T----RRYF---------------------F------------------------LILKPL----------F-RSLFSTHTVSELLFEGYS------E----PLIKI-ARALPIF------------------------HDLKFP-------NWDRFGWF---YQRN-GTTDFA--------GVVNMGTGI-------------------------------------------------------------------------------NSTL-------GGQFFQR-DL--QPEE---ILT---FSPDLRRKFHLHFV-GT-EM-V-D----NILGYKYVLGDRFFDNGTIFPENSCF---------------------------------CN-------------------GEC----------VPYGMVNLSTTRH----GF--------PLFLSLPHFFRADPTYLQ------PI-DGL-K---PN--------KNQHESIL-IIEPTTGIPIEMRA-KTQLN--LLIRPVN----------GI------------------------------SL-----------VEN-VR--Q-----IFV-PVWWTKQ-------------------------------------------N---IK-LSGLSILFIKLIINLP-----------
>Trica_SR-B_14
------------EILMAERLRMT-----PG----FPPYE--WWKN-P------------------P--DEVIIRAYLYNVTNSEEFL-N----N-PN--VKINMAEIGPIVFM-----------------------------------------------EKLTH--TNVTFN-E-NG-----T-MTYVATRK--AIFLPELNSI----------DLNATIVVPNWALL--------------------GIASYL----SE--------------Q------------------SF----------------------------------------------------------F------------------------------------------------------------------------------V----KLGF---------------------N------------------------LLTRSV----------K-PQQFVKLTIDQFLW-NFT------D----PMLDA-AYKIAP---------------------------FLVP--------IKNLGIL---SRIY-TNFT----------NTVTVYIGTK---Y-----GDENFFLIDK--YDGS----------KDL-------------PNY--------GASCGG------GVV-NSSE--------GVAYPQ-YI-TKNTT---LKY---WRKTFCKMAVLHHR-KD-VS-K-Y----GVNAFRFDLIDSIFNRTE-PSEADCFR--------------------------------GQP-D-----------------------------LPDGLSDISKCHF----GF--------PLATSFPHFLHGDSIIRS------YV-SGM-K---PN--------RTKHSSYL-IVEPTTGVPLESAA-RSQSN--LVVRKLT----------GF------------------------------NEL----------VTP-FS--D-----TVI-PMFWLEY-------------------------------------------N---QMGLPWYIIGLVYFQVNVL-----------
>Drome_emp
---------VLIDAVVDRMVALR-----PG----AKTFG--WWAK-P------------------P--VEPRISLYIYNVTNADDFL-S-N--G-S----KAIVDEVGPYVYS-----------------------------------------------ETWEK--VNIVEN-D-NG-----T-LSYNLRKI--YSFREDLSVG----------PEDDVVIVPNIPML--------------------SATSQS----KH--------------A------------------AR----------------------------------------------------------F------------------------------------------------------------------------------L----RLAM---------------------A------------------------SIMDIL----------K-IKPFVQVSVGQLLW-GYE------D----PLLKL-AKDVVP-------------------------KEQKLP--------YEEFGLL---YGKN-GTSS----------DRVTVNTGVD---------DIRRYGIIDN--FNGR----------THL-------------PHW---------TTDAC------NTL-AGTD--------GSIFPP-HI-DHDRI---LHV---YDKDLCRLLPLVFE-KE-VMTS-N----EVPGYRFTPPEWVFADVDSHPDNMCF---------------------------------CPA-G---------------KPSC----------SPNGLFNVSLCQY----DS--------PIMLSFPHFYLADESLRT------QV-EGI-S---PPM-------KEKHQFFF-DVQPKMGTTLRVRA-RIQIN--LAVSQVF----------DI------------------------------KQ-----------VAN-FP--D-----IIF-PILWFEE-------------------------------------------G---IDNLPDEVTDLMRFAEQVPPKIR-------
>Drome_santa-maria
----------LFDWIMHKEMALA-----PD----TRVYE--NWKS-P------------------P--IDLSLDIYLYNWTNPEDFG-N-L--S-T----KPILEQVGPYRFI-----------------------------------------------ERPDK--VDIHWHPE-NA-----S-VTYRRRSL--FYFDAAGSNG----------SLDDEITTLNAVAL--------------------SAAATA----KY--------------W------------------PP----------------------------------------------------------V------------------------------------------------------------------------------K----RSLV---------------------D------------------------VGLKMY----------G-AEMSVQKSIDELLFTGYN------D----AMIDV-AMAMPIFG-----------------------DEVKVP--------FDKFGWF---YTRN-GSADLT--------GVFNVFTGAD---------QLAKLGQMHS--WNYQ----------ENT-------------GFF----------DSYC------GMT-NGSA--------GEFQPQ-HL-KPGDS---VGL---FTPDMCRTIPLDYV-ET-VD-I-E----GLEGYKFSGGPRSVDNGTQYPENLCF---------------------------------CG-------------------GQC----------VPSGVMNISSCRF----GS--------PVFMSYPHFFNADPYYPD------QV-EGL-S---PN--------QKDHEFYM-VVQPSTGIPLEVAA-RFQVN--MLVEPIQ----------GI------------------------------SL-----------YTG-IP--R-----IFF-PLVWFEQ-------------------------------------------K---VR-ITPDMADQLKVLPIVMLSGH-------
>Drome_crq
----------IADNLVEDGLTLK-----PG----TDAYE--SWLE-A------------------P--IPIYLSFYMFNWTNPEDIR-N-P--D-I----KPNFVEMGPYTFL-----------------------------------------------EKHKK--ENYTFY-D-NA-----T-VAYYERRT--WFFDPERSNG----------TLDDMVTAAHAITA--------------------TVADEM----RD--------------Q------------------RK----------------------------------------------------------I------------------------------------------------------------------------------V----KKII---------------------N------------------------FMLNHE----------G-GKLYVTKPVGEWIFEGYQ------D----NITDF-LNLFNT-------------------------TKIDIP--------YKRFGWL---ADRN-ESLTYD--------GLFTIHTGTD---------DISNLGRLTH--WNGK----------SET-------------GFY----------EMPC------GIV-NGTT--------GDMFPP-KM-NVNDE---ITI---FATDACRFMNLRPR-GT-YE-N-H----GLTATKWVGTEETLDSGENYPNQACF---------------------------------CDE-A--------------RFDEC----------PKTGVVECKACRD----KA--------PIYSSFPHFYLADQSYVD------AV-SGM-K---PE--------KEKHEFFL-AVEPITGVPVQVHG-RIQIN--MMIEPDD----------DF------------------------------DI-----------YRG-VQ--K-----VLM-PMFWFDQ-------------------------------------------Y---AE-LSSELASKAKLAINLSS----------
>Drome_Snmp2
--------PNMVHKKVEQSVVIQ-----DG----SEQFK--RFVN-L------------------P--QPLNFKVYIFNVTNSDRIQ-Q----G-A----IPIVEEIGPYVYK-----------------------------------------------QFRQK--KVKHFS-R-DG-----SKISYVQNVH--FDFDAVASAP---------YTQDDRIVALNMHMN--------------------AFLQVF----ER----EITDIFQGF-ANRLNSRL--NQTPGVRVLKR----------------------------------------------------------L---------------------------------------------------------------------------MERIRGKRKSVLQISE-----------------N------DPGLA-------------LLLVHL-NANLKAVFNDPRSMFVSTSVREYLFDGVRF-CINPQ----GIAKAICNQIKESGSK---------------------TIREKS------DGSLAFSFF---GHKN-GSGH----------EVYEVHTGKG---------DPMRVLEIQK--LDDS----------HNL-------------QVW--LNASSEGETSVC------NQI-NGTD--------ASAYPP-FR-QRGDS---MYI---FSADICRSVQLFYQ-TD-IQ-Y-Q----GIPGYRYSIGENFINDIGPEHDNECF---------------------------------CVD-K-----LANVI---KRKNGC----------LYAGALDLTTCL-----DA--------PVILTLPHMLGASNEYRK------MI-RGL-K---PD--------AKKHQTFV-DVQSLTGTPLQGGK-RVQFN--MFLKSIN----------RI------------------------------GI-----------TEN-LP--T-----VLM-PAIWVEE-------------------------------------------G---IQ-LNGEMVAFFKKKLINTLKTLN------
>Drome_pes
------NWIDMFTRMRGQEMALS-----PN----SRSFE--GWKV-S------------------P--LPLDFDIYLFNWTNPDDFY-VGS--N-K----KPHFEQLGPYRFR-----------------------------------------------EKPDK--VDIEWH-NHNA-----S-VSFHKKSW--FYFDAAGSNG----------SLWDKVTTVNSVAH--------------------SAARRA----AV---------------------------------DW----------------------------------------------------------F------------------------------------------------------------------------------A----RTGV---------------------N------------------------IANKLY----------R-QGVTITKTVDEMLFKGYE------H----PFISV-GKLLRP---------------------------QDVP--------YKRIGYH---YPRN-GSSEFD--------GDINMFTGAD---------DIAKMGQIHT--WNNL----------THT-------------GAF----------EGTC------GQV-HGSM--------GEFFPP-NL-GTKDT---VYM---YMPKMCRAIPLDYV-ET-VT-V-H----GVTAYKFSGTRHAVDNGTLYPDTRCY---------------------------------CVG------------------GKC----------MPSGVINIGPCSF----NA--------SVYMSFPHFYMADPSYLE------AI-EGL-R---PE--------REKHEFFM-ALEPNAGVPMDVGG-GFQAN--YYMEPIP----------GI------------------------------TL-----------YEN-VP--T-----VMI-PMMWCEE-------------------------------------------R---VR-VSEEIAAD-------------------
>Drome_dsb
------------DYFILKNLRLW-----ND----TLSYH--YWQR-P------------------G--VIRLTKLYIYNVTNPDGFL-R----G-E----KPHLQEVGPFVYR-----------------------------------------------EDMQK--VNVKFH-E-NN-Y---T-VSYQHKKI--LQFVPELSID-----------KDTPITTPNIPLL--------------------TLTSLS----PK--------------L------------------GY----------------------------------------------------------L------------------------------------------------------------------------------L----SKTI---------------------S------------------------VVVTAA----------Q-FKPFINVTAEQLAF-GYD------D----ALVSL-AHRFYP--------------------------KHMRP--------MERMGLL---LGRN-GTLT----------EVSSVKTGMD---------SMDQFGYIDQ--LNGL----------DHL-------------PHW---------SEPPC------TSI-AGSE--------GSFFPPREL-TKSEV---VHI---YDKDLCRIIPLKYV-ES-LE-K-D----GIAADLFRLPNNSYGDSAHNPENKCY---------------------------------DTS------------------EYE----------PIQGLQNISPCQY----GA--------PVYISNPHFFESHPDLLN------SV-EGL-K---PE--------REKHETYF-KIQPKLGVPLEGKV-RIQLN--LKVTRAK----------DV------------------------------YP-----------VRD-FR--D-----FVF-PVMWLEE-------------------------------------------G---ISELTPAIKRWIYLGTVIAP----------
>Drome_ninaD
----------FIDSGIMKALPLT-----PT----SKTFE--KWEE-L------------------P--IPVYVYMYLWNWTNAADVQ-A-N--G-V----KPIFAQLGPYVYR-----------------------------------------------EERKK--MDLEWH-D-NG-----T-VTFNPRRT--WFWEEELSGG----------KQTDLITAPHLPSL--------------------AASNQM----RN--------------S------------------NV----------------------------------------------------------F------------------------------------------------------------------------------L----KFMF---------------------N------------------------EALNAN----------G-GHLFVTHTAAEWLFESFY------D----EFLHY-AMTLNNP------------------------LVPKIE--------SDHFAWF---LNRN-GSKDFE--------GPFTVHTGVG---------DIKEMGEIKY--WKGQ----------NHT-------------GWY----------DGEC------GRL-NGST--------TDLFVP-DE-PKEKA---LTI---FIPDTCRIINLEFT-GQSET-I-Q----GITGWKYEITPNTFDNGQINGNAKCW---------------------------------CPL-E-------------RQPDNC----------PATGATDLGPCAD----GV--------PMYLSADHFMYADESYGS------TI-SGY-N---PN--------YDQNNFYI-IMERKMGVPLKVNA-NVMIT--LYIEPDS----------VI------------------------------DI-----------LKG-LP--S-----FYA-PLFTTAS-------------------------------------------R---AE-IDEALASELRLALNLPA----------
>Drome_Snmp1
--------PKILKFMISKQVTLK-----PG----SDVRE--LWSN-T------------------P--FPLHFYIYVFNVTNPDEVS-E----G-A----KPRLQEVGPFVFD-----------------------------------------------EWKDK--YDLEDD-VVED-----T-VSFTMRNT--FIFNPKESLP---------LTGEEEIILPHPIML----------------P---GGISVQ----RE--------------------------------KAA-------------------------------------------------------MMEL------------------------------------------------------------------------------V----SKGL---------------------S------------------------IVFP------------D-AKAFLKAKFMDLFFRGINVDCSSEEF---SAKAL-CTVFYTGEIK---------------------QAKQVN------QTHFLFSFM---GQAN-HSDS----------GRFTVCRGVK---------NNKKLGKVVK--FADE----------PEQ-------------DIW---------PDGEC------NTF-VGTD--------STVFAP-GL-KKEDG---LWA---FTPDLCRSLGAYYQ-HK-SS-Y-H----GMPSMRYTLDLGDIRA---DEKLHCF---------------------------------CED-P-------------EDLDTC----------PPKGTMNLAACV-----GG--------PLMASMPHFYLGDPKLVA------DV-DGL-N---PN--------EKDHAVYI-DFELMSGTPFQAAK-RLQFN--LDMEPVE----------GI------------------------------EP-----------MKN-LP--K-----LIL-PMFWVEE-------------------------------------------G---VQ-LNKTYTNLVKYTLFLGLKIN-------
>Drome_SR-B_1
-----------ERWMLEWFMVLR-----PG----TMISS--LWQS-P------------------A--MDINVDLYIFNWTNSEKFS-D-P--T-V----KPRFEELGPYRFT-----------------------------------------------ERMQK--VNVEWH-DENS-----T-VSYRRRSR--FDFDPKLSVG----------RPTDPIVAPNLLIV--------------------GLYQKM----VM--------------W------------------SP----------------------------------------------------------M------------------------------------------------------------------------------L----RSLM---------------------L------------------------LALNIY----------G-KEQAMIRPASDWMFDGFD------T----PMIKM-SKMVPP----------------------SLVPEMKFP--------YEKIGYA---YPRN-GSMEIY--------GHHNVYTGRD---------EFQKLGQIAR--WRYN----------NVTE--------------A----------SPRC-------KL-KGSA--------GEFHPI-PL-VKGRP---ISY---FLPDLCRELQVDYS-GT-TI-F-E----GIDAFVYRGSARNMANGTDNPDNSCY---------------------------------C-Q------------------DNCQ--------EVRSGLLNISSCWY----GT--------PVFASYPHFFKADPYYGE------QV-EGM-K---PD--------KDRHEMVI-MLEPKTGMVLEIKA-RIMAN--LLVEPKT----------HL-------------------------------I-----------YRT-AR--R-----TFF-PLIWADY-------------------------------------------N---VR-ITDDLLVYVKLM---P-----------
>Drome_SR-B_2
----------VSRQWIRSLLPLA-----PN----SFIYN--RWVT-T------------------P--TPVYSTVFLFNWTNPGDLN-T-E--G-V----KPHFEQLGPYTFS-----------------------------------------------DFKVK--EDLEWN---QP-----Q-VTYFGKRT--WHFLPEKSNG----------SLDDVVIAPHFPTL--------------------TAALYS----RR--------------L------------------RR----------------------------------------------------------I------------------------------------------------------------------------------L----RKVM---------------------N------------------------FTLNRE----------G-GATHMTHTAGQWLFDGYY------D----HLLDF-VEQLHS---------------------------PLLP------VYDNTFGWF---YERN-NSKTAE--------GNFTLHTGRG---------DLSQLGDLLL--WNGE----------NTT-------------GFY----------PGEC------GKV-NGST--------GELWSP-YR-TWDQP---TTI---FLPDAARYLNLFPK-EN-LT-I-D----GIDVWRYESTNLTIDNGQLSPDTECF---------------------------------CLK-N----------------REC----------PRNGVLDYGPPAF----NG--------PFYMSHPHFFLTDQMYRE------NT-TGL-Q---PE--------ESEHGMYV-IMEPTLGIPLSLRG-QLMIS--TKVVRDE----------AI------------------------------DL-----------FKN-VAY-D-----HYA-PLFTMRL-------------------------------------------H---AE-LDEGLTKLLKLALNAA-----------
>Drome_SR-B_3
------KVLEPYDLIFKWKLIMT-----EG----GEIFN--LWAQ-P------------------P--VDLYIKIYLFNITNANAFL-A----G-R---EQLRVEQVGPYVYK-----------------------------------------------EIMTH--ENVTFN-S-NN-----T-MSSTPSHP--LVWQEEMSGN---------CREDDEVVMLNIAML--------------------AISHLT----AN--------------Q------------------PF----------------------------------------------------------L------------------------------------------------------------------------------V----RMAL---------------------K------------------------TLLLST----------K-SEPIVRTTAKEFMF-GYP------S----ALATL-GNTFLP---------------------------NWIS--------FEKVGLI---DRMY-DFST----------DFETFYTGVP---------NPALSGLYAS--YRGE----------TTL-------------PQW---------DGDHC------SNIEFASD--------GTKFKS-FI-QPNET---VKF---FRKSMCRPINLYRVGNE-KT-Y-G----SLKGYNYVFEDNAFDNGATNEANKCF---------------------------------CRK------------------GDC----------QPVGLIDVTDCYY----GF--------PISLSFPHFMNGDVGLQQ------NV-TGI-S---PD--------PDKHSSTF-VIQPESGLPLSLSV-KVQIN--MHFKDLS----------NF------------------------------PV-----------VSV-FN--H-----LTV-PMLWFEI-------------------------------------------M---MSKLPDSLDSRFNFYLNIL-----------
>Drome_SR-B_4
--------TEYYNNTILENLILA-----EN----SDTAN--SWLN-P-----------------DP-KYDTLLKAHIFHYPNIDDYL-A----G-RA--DKIKVVDVGPLTYQ-----------------------------------------------EHTVK--DEVSFN-K-NF-----T-VSFRDRKS--YKFLPEKSSI----------GEHEVVRVPNVPLI--------------------SAAGPV----KR--------------M------------------KA----------------------------------------------------------F------------------------------------------------------------------------------E----RLAV---------------------S------------------------TWIKQF----------K-EPLFKNLTVSEYLW-GYE------D----SIIKL-KSLGRG---------------------------------------RRRFGLL---MSRN-GTSV----------DSVQLNTGED---------DITKFSIITQ--FNGM----------PQL-------------DYW---------EGDEC------NRI-DGSE--------PSMFSP-HLLQDRST---VNV---FLQVLCRKVPLHFE-KE-VT-IYN----DIDVLRYRTPMDVFSHPSKNPANQCY---------------------------------CQN-T----------------ELC----------LPSGVINATKCYG----DA--------PIFPSFPHFFTGDPVLYQ------DF-EGI-E---PD--------AAVHQTYA-DIHPRFGFPISGAS-RVQIN--IMLDKTP----------IL------------------------------RN-----------QGDRLK--N----TTIL-PLMWIEI-------------------------------------------T---SGDFSEEVLHTLYLSTFGLNAIQQTLK---
>Drome_SR-B_5
---------DPLQSILDTQLSLK-----PG----TLLHR--LWLL-P------------------P--LDVYINVYMFNYTNVDEFT-S----G-RA--SKLQLQEVGPYVYK-----------------------------------------------EVLSN--HNVTYN-ESNN-----T-ITYSPKRE--YVFAPERSVG---------DPKIDRIRAPNIPLM--------------------GVTTLA----SS--------------L------------------SM----------------------------------------------------------F------------------------------------------------------------------------------A----ALGL---------------------S------------------------AITRQL----------N-SQPMLEMSVHDYMW-GYE------D----HLVEL-ASRFVP---------------------------NWID--------FSSFGIMEK-LFRE-GNES----------NVFNMNLPEPKDKYGMRMTDAPRGYTVDS--INGE----------RGF-------------KGWQY---NEETNGTMC------NRI-WGSH-------DATLFPL-DM-DENDE---FFL---YRRTFCRRLPVKFN-RT-TT-F-N----GLDAFEFVMEPDSFDSEVDNANSSCY---------------------------------CKN------------------NRC----------LKKGVGNVSPCYY----NI--------PLAITYPHFMHADPSLLE------PF-DGL-Q---PN--------VSRFTSTF-VVQPQLGAPMQGTHLRLQAN--QVVGKVN----------FN------------------------------RM-----------MTP-FE--N-----MIL-PLLWVDL-------------------------------------------N---ID-VLCLTLRLLIHGIKWGFPLLQ------
>Drome_SR-B_6
---------DYRILVAREHIRFR-----QE----MPTMD--SWIN-S------------------P--FG-KLKNYVFNVTNAEEFR-S----G-RD--SRLKVKEIGPIVYR-----------------------------------------------IVGFN--DILDRN-E--------TNVRYRKHRYRVVEFLPEESVAP--------DVLNWTITSTNNVIL--------------------GAATKV----KH--------------T------------------AP----------------------------------------------------------L------------------------------------------------------------------------------A----AFGF---------------------D------------------------AALMM-------------EDIFVTDSVYYFLW-EFT------R----PLLQT-LSRISNI--------------------------------------RPNVAVL---YNAL-KEKE----------EVYTVNIGPKR--------GIENFFRIET--LNGE------VIIREQLPHT----------RQY---------DSNSC--PF--NVS-GALD--------NSLFPP-FV-QPDTP---LSI---VAIESCRVLPLTYQ-RQ-ER-Y-N----GLDTFRYTLLQSHQKPPG-----------------------------------------CLD---------------TSYGVK----------LPDGMFDVSQCVIN---DA--------PSAFSMPHFYGSSYNWSQ------HY-EGY-T---PN--------AEDHEPYI-LLEPVTGIPVTEKY-RFQSN--IPIPDLR----------RF------------------------------SSR----------LSR-FS--N-----MMI-PSFWYEF-------------------------------------------E--MGQ-LPGFVTSLMWINVNIVQH---------
>Caeel_SR-B_1
-----IPIDRIVNRQVIDQDFLGYTRDENGTEVPNAMTK--SWLK-P------------------L--YAMQLNIWMFNVTNVDGIL-K-R--H-E----KPNLHEIGPFVFD-----------------------------------------------EVQEK--VYHRFA-D-ND-----TRVFYKNQKL--YHFNKNASCPT--------CHLDMKVTIPNIVFQ--------------------KLIDAA----DV--------------TI----------------FGV----------------------------------------------------------R------------------------------------------------------------------------------I----KFAI---------------------E------------------------SVLKMV----------S-EAPYITVKVSDALFDGYE------D----PIIDI-VCKNKILQFL---------------------CETNSL--------QRRVGFF---YGQN-GTTD----------GIYEVDAGVP---------SPSKIGHLYT--WNNM----------TEMPE-----------GTW---------DTKYA------RMI-NGTD--------GQLFSP-ML-KREDR---LTI---FVPQICRSIQMEYT-KD-VA-V-N----GVPSWRYAPPLDLYDPA--LPQNRAF---------------------------------CNK-NGMPRYFDNTT---VQIENC----------LPAGLIDLSRCQA----GN------P-RVYLSNPHFYNSPMELWH------SV-TGL-S--VPT--------ASNDLTVV-DIEPTAGVPTQAKR-IMQIN--VGMVKG-----------SL------------------------------SV-----------TEN-TT--N-----VVV-PVLWMNE-------------------------------------------T---AY-FDQGTRDQLINIFNAKHYSF-------
>Caeel_SR-B_2
------VVPKVVKSSIEENSRLV-----NG----SIMWE--KWAM-P------------------E--YKIRFNMYVYSTKNPDEFM-N----G-A----IPEVTGSGPYVFD-----------------------------------------------KKMEN--RVVSAE---NG-----T-VKYRRFFT--YNFNEQESCQT--------CILGNRIWVPNMIYQ--------------------KFVEAA----ST---------------------------------------------------------------------------------------------------------------------------------------------------------------------------------EGMK---------------------A------------------------AATTLL----------S-QTAFLEVEVEELLFEGYK------D----PFLDK-VCEIPFMNFV---------------------CEAILD-------VPERIGLF---FKAN-GTGS----------KVYEIDDGTR---------NPDDLGKILS--YDES----------PILDE-----------TWW---------STDES------LKI-KGTD--------GSLFHP-FL-SKHEK---LYV---YVAELCRSIWLEFK-EE-VE-Y-R----GLKAYRFVVPPEVFDVT--HPGNQGF---------------------------------CNP-S-EKQFYESQ----NDSSNC----------MPKGLLEISKCQQ----SQ------P-PITISLPNFLFAPSEVRG------SV-KGL-N---ETD-------EIRDSIVV-DIEPRVGAVLYARR-VSQVN--IEMWKGK----------NL------------------------------TF---PVN-----LKK-MK--S-----ALI-PVLILHE-------------------------------------------T---SE-IDDDSLEQIRSQLYETESIAYTSCD--
>Caeel_SR-B_3
--------PNIVNNQINDSKVLGL--NADGTL--NSFTD--SWVN-S------------------K--YISTMQYWVYDYTNTIGIM-N-R--A-I----YPDVREKGPYAFD-----------------------------------------------EILTM--DKLNFS-E-NG-----EFMEFRQIQT--FVFNPNKSCAG-------CDPYKDKVLIPDMGFQVGIDQIDTVIEGILKNPLAATICHAI----MK-------------GKPNANQTC--------SNLGA----------------------------------------------------------L------------------------------------------------------------------------------I----EGEL---------------------G------------------------TLISLF----------N-VSPFTTVTVDQLLFSGYK------T----PFVEKFLDEALGMLH-------------------FLFGTAPKP--------LDDPPIQL--NPLN-GTSD----------IINTVLTGKT---------DPLKAGYMTE--FRSISNNSLFNSIGNTLPP-----------MWWPY------ANKTYCKDPNSALVL-TGTN--------GDYFKN-FV-KKTDI---LPA---FVSDVCRTIHFVFD-RE-VT-V-K----GFKGYRFVMPPTQFDYSL--DENCGY---------------------------------CIPLK-----YGSY--EYPAQSAC----------LPSGLLDISQCT-----GG--------PIIMSKPHFYQASKVVSK------FV-PRF-K---PT--------YDNDETML-DIEPNTGTVLQAQK-RLQIN--MLVNQFK----------HI------------------------------RS-----------YSV-MR--P-----GAY-PLAWVNE-------------------------------------------S---FY-MDQNTIDQLNSQLFTPVSTVNTIC---
>Caeel_SR-B_4
----------IYSTLVIKNLQLTE--NSDT----SLGYSAFQYTS-P------------------Q--VDNIMKFYFFNVTNPDEVKYY----S-A----APNLVEIGPFSVM-----------------------------------------------ESEQK--KYLEFS-D-DK-----SQMFYQNYKK--YILSKDYSCED--------CDWDRNIVFPNPPGL--------------------GAVASMLDPQFQ--------------------------------ITK----------------------------------------------------------T------------------------------------------------------------------------------G----RTII---------------------A------------------------VALTIL----------G-EYPFVSHKVREVLFDGYE------D----ALLSA-AHSGFVTVLSGIF-------------KGDGGSIVPIP-----IPAMPKFGYF---QGYN-NSRD----------EEYWIETGKK---------DINQIGNVQR--WAGI----------TELPG-----------EWW---------TTPKA------RSI-RGSD-------SGSFTQM-HL-DESST---ADM---FFSFMCRSFTKTFY-QR-ET-I-E----SIPTIGYHIGYDEWDTT--SDNNVGFRYRNIEKRNYFPDWPKCPPKGQCHQSGS---IDCSK-S-----------INFCHACCDGSLYNGTYLLPPGMFPL-VCYP----GRLQP--TPFAVVYSPPHFLFSPDEVRT------TV-VGM-A---PN--------KSLHEPMIYYHEPYSGTTLKVVN-RLQVN--MPVIRSH----------DV------------------------------PS-----------SQN-MP--N-----VMI-PLFWQDT-------------------------------------------S---PK-YHQFIFNEVWLGFVLVPRLMR------
>Caeel_SR-B_5
-----PFPIAIFQSIVDSQVYLQQ--KSDG----QLPTGTFYWSK-I------------------P--AVQIWTFHLFNVTNPDEVLYY----G-A----TPNMLEIGPYTYT-----------------------------------------------ETEFK--DFTQFR-D-ND-----NEIFYVNNKT--WVYDPTRSCED--------CKLSDSVQFANTAYM--------------------STVFMQ--IYQP--------------------------------AGP----------------------------------------------------------I------------------------------------------------------------------------------V----GFGL---------------------D------------------------VLTILL----------G-EQPLRTVTAGGTLFDGYN------D----PLITL-INSPLVKVLLSVL-----------------GNPVQLP-------QVPAAGFF---PHYS-HTCD----------GNYTIRTGKD---------NTDYVGQIKT--WNGL----------THL-------------PWW---------KTEDT------SDL-RGTC-------DGTIQKP-GI-QKTDT---VVQ---FQSFLCRKYNLHYH-ES-KT-V-N----SIPTYGFKVEDDSYDAI----KNPGYRYENFEKVNYFPNWP-CGLNHTKQNNGNCALVDCNQYD------------NFCNACCDGSHVNGTYVMPPGMVP-QRCLP----GQMVP--TPFGAILSAPHFYGAPKVVTE------SM-VGI-H---PD--------PELHRPGTFYINPATGSTIGGEF-RMMLS--IPVFQSL----------AW------------------------------TL-----------MSN-AP--N-----AIM-PSFTLTI-------------------------------------------G---VV-MKDYAVNYIYFNTVTIPN---------
>Caeel_SR-B_6
--------WPIFNSELRSNYKLGA--NDDG----SLHYAAFLYAN-P------------------P--MKNVMKFNLFNVTNPDEVKYL----G-A----KPELIEVGGYAFL-----------------------------------------------ESEQK--KYYEFS-S-DK-----TKMFYQNYKQ--YHYSEVDNDAG--------YNYNDKIMFPNSIAE--------------------GAVSTVFGPQSE--------------------------------FSP----------------------------------------------------------T------------------------------------------------------------------------------A----KILV---------------------S------------------------IGLVML----------G-EYPFISKTVKDVLMDGYE------D----PLLSV-AHSGIFISLVNFY--------------GYGSQLNYIP-------EMKTFAYL---SGYN-NSYD----------ENYWINTGYN---------DFNKLGFVES--WAGL----------EQLPA-----------SFW---------PTLEA------RQI-KGPD-------SGSLSKI-HL-TKTDE---LPF---FLSFMCRSFKRTYW-QD-GL-V-D----GIKTMAFAVPYEEFDTT--LEKNAGFRYKNQENVDYFPDW-------------------CDK-N-----------TTTSLSQCQKTA-NGTFLLPPGIFPL-VCYP----GHNAQ--PPFTVLVSPPHFLYSPPEVQH------HL-SGM-N---PD--------PEKHKPMVFHQEKTSGTALQVDV-RFQVN--LPVVNNK----------GS------------------------------IM-----------SSQ-MP--N-----VII-PLFYEDS-------------------------------------------H---AL-VKDFVMDTVWLGVIIVPR---------
>Ascsu_SR-B
---------LKIDREVAKETHLGF--DENGTY--NLMTR--KWID-P------------------D--YKMLLQIWVLSIENEEDVV-K-N--G-S----FPRFAQKGPYTFI-----------------------------------------------EKQHK--VKVDFL-W-NN-----TRATYRNKHF--YWFDANNSCAN--------CSLDDHVTIPNIIFQ--------------------KLVDIA----LS--------------G------------------GY----------------------------------------------------------L------------------------------------------------------------------------------V----KEAI---------------------E------------------------IVLRAE----------KRETPFITVTVGEMLFDGYD------D----PLISA-VCSKDIIRPL---------------------CDAAGI--------SSKIGYM---YGRN-GTDD----------GEYLIGTGLE---------DRRTLGKVYK--WNGM----------DKLPA-----------DWW---------SSEQA------RMI-NGTD--------GQLFPP-SL-PRSED---RYL---FIGQIKRSIYMRYK-MG-VE-F-E----GVNALRFYVPFEEYDYS--RVENKGF---------------------------------CSP-S-TPIFFDNIT-QPPIKEGC----------LPAGLLDISQTLPG---HV--------RIYISGSHFFNSPSVLYK------NF-SGL-A---EP--------SSDDETFI-DIEPTAGLVIYAKQ-MSQIN--VGMIAG-----------NL------------------------------RI-----------LSK-MR--N-----LIV-PVLWLNE-------------------------------------------T---IR-IDDATRQQLLNSFVLLKQ--------K
>Trisu_SR-B
--------PSFVHNGVLEAISLS-----NG----SKAEK--AWEN-P------------------P--YEMSMQVWFFNITNADEVM-L-Y--Q-A----KPSLVELGPYGYD-----------------------------------------------EHQRK--VAVTYY-D-NG-----T-MGYQNLKW--FEFNASKSCRR--------CRPLDLVTVPNVPFW--------------------TLLHKL----RR--------------S------------------GS----------------------------------------------------------LP----------------------------------------------------------------------------KF----KKFI---------------------S------------------------FGLLGV----------G-EGAFITRSIDALLFTGYH------D----IIFAM-AKMFHWLSP-----------------------DTQVP---------DRMGFM---YGKN-FTLD----------GAYLIKSGQT---------NYLERGRLEL--YKGK----------SSV-------------NVW---------ADVWS------NMI-NGSD--------GTLNPP-FL-ERTSR---LPL---FSPDLCRSLYVDYS-ED-VH-S-G----GFDAYRFTVPPEVFDDR--RAENAGF---------------------------------CWP-T-DVYYPENQKVDYTTGLAC----------LPSGLLNISKCQM----DA--------PIVLSSPHFLHASKEVQN------SV-FGL-R---PN--------VKEHTTWM-DIEPVSGLGIEFQR-KLQIN--VAMVQDS----------DF------------------------------ST-----------VKR-MR--S-----VIM-PVLWLNE-------------------------------------------S---AF-LNAEAKLDLWHRLFLPQIIAK------
>Capte_SR-B_1
------VFHKVIHNKIEKGVMLK-----ND----SDAFH--TWRD-P------------------P--AKVYMNFYVYDIVNRAEIM-K-N--G-S----KPVLEQKGPYVYE-----------------------------------------------EIRNK--EKVHFS-A-NG-----TLLSYMETKS--YVFVPSKSNG----------SETDKFTGLNLLFV--------------------KLMTFF----ES--------------F------------------PT----------------------------------------------------------S------------------------------------------------------------------------------F----QYFI---------------------S------------------------YMLSIT----------D-EELMQEFSVESYIF-GYE------D----HLLKK-FQDFCLKIFK---------------------RKCSLI--------EDRVGLFVG-ATGN-GTAD----------GVYSIHTGSD---------NISSISSIET--WNGN----------RTL-------------NFW---------NTSYC------NMI-NGSV--------GTDWHP-FI-EDDER---LYL---FSSDICRSIYLTKT-SA-YS-L-ND---KIHVKRFSPPADVFADPRENPDNRGF---------------------------------CT-------------------GKC----------LKAGVIDVRKCKS----GI--------PVVMSLPHFFNGDKEYQT------DV-IGM-K---PD--------EKKHQTLI-DVEPLTGAVFNARK-RLQIN--MRITHSN----------VV------------------------------SA-----------SKK-LK--D----GIIF-PLLWLEE-------------------------------------------E---AT-ITNTGVDDFVKQVYRPMKMTTAIH---
>Capte_SR-B_2
------------RNEITRRVVLE-----NG----SMLYG--IWQN-PT----------------ES--IPVYLQFYPFDVMNPDEVT-A----G-G----KPYVVERGPYTYR-----------------------------------------------EYREK--YDIKFN-D-NG-----T-VSYRENVF--YKFDSEMSNG----------EETDCITTVNMVLL--------------------AFANAM----KF--------------S------------------PP----------------------------------------------------------V------------------------------------------------------------------------------L----RQAA---------------------S------------------------IILSLT----------K-ESVFHTISIRDLVW-GYD------D----PLLVL-GNSMFP---------------------------SFFY--------TSKVGIL---AGKN-NTDY----------GEMTVFTGVD---------DLKKLGIIDK--FNGT----------KHL-------------PFW---------TTPYA------NMI-NGSD--------GSIIPP-FL-SKSDR---LYV---FSPDICRSVYGVYH-DT-IT-H-G----DVPVHEFVAADAVLVSPDINPDNIGF---------------------------------CTP-Q----------------DKC----------FKSGVLNITQCKTVDNFHI--------PLQLSLPHFLKADPEYRN------SV-SNL-H---PD--------ERQHTTQT-LVEPNSGILFHVAK-RMQMN--ILLQNYS----------DV------------------------------EY-----------LHD-VP--S-----LVF-PILWMNE-------------------------------------------T---AS-IDEKHAQMILHQLIIPLKIVE------
>Dimgy_SR-B_1
------EFPKFAYRKNVEFLCIY----NDK----HEYYN--QWLEDD------------------E--FKRHNLVYFWNITNPEQVI-N----G-L----EPNLQDIGPYFYR-----------------------------------------------QFSFK--LNVQFV-G-DA-------IEYRNWKR--QEFDGNQTLRSCSK-----CSYKDRITLINKEYL--------------------KGVMLE-GDEDSYILSFLPPTLQSV-FEQLNQDM--SYEEIYREWGNFRSVKFVRYSSKLFYPATFSHLNFASWLQSSTYSS------------NRTFKADEMQALINVL-TSSVLFNDFNQFLRLVRQ-----TDQNNS-------------------------------TVMES----LTEFVNS--KRWFC-----QPTCWDL----T---SDLLV----PLADYII-HLIQFIKHRALNLT----------N-QGKVITLTQSEWVI-GRTIHW---KFGGVQLVNL--------------------------------------------PQRRLKGILMHDETAA-EAIVNA--------ESVRLYSCYSR-------QTGSKAHMWRS--FNGQ----------TQSNS-----------SQF---------PRATND-----QRV-IAAY--------MDSVEPVELTTCQGSSPRMQFYNFFFPVYWRRLPFVWSGKT-KD-V-R----RVEAHVLTLNESALK----KAKNPFM-------------------------------------------------------------------NEDCLQDMTGTLKF-------------NSWLSLPHFRLCSESLQT------SF-NAS-----PF---------KYDLPWI-VIEPTSGVVYSYSI-SHQLV--IQHKN-----------------------------------------------------------------------SRL-PMYWIDE-------------------------------------------R---AE-VSEWVAKNFRDNTRKILQASC------
>Dimgy_SR-B_2
-------FPYIIDNQIRDKLPLK-----NT----SSSGK--NWEK-P------------------P--VPVYMEFWYWNCTNPEEFI-A----GKE----KANMTQIGPFVYL-----------------------------------------------EIRDK--RNLSFN-A-NG-----T-IFYREDKA--YVFQPQLSNE----------QIDNEVNVINLPLL--------------------TVLAKL----NG--------------SIS----------------SS----------------------------------------------------------F------------------------------------------------------------------------------L----QIGV---------------------K------------------------TILEDI----------H-INLFERHTIREFFW-GYK------I----PIIDK-LAEDIEKLIKKFP-----ILKAF----LKKFEEELKT--------METFGIFYIGKAIN-GTDD----------GVYEIMSGTK---------NINEIGQYVT--YNYN----------KYL-------------PYW---------NTRYC------NML-NGSD--------GSLYPP-GV-TKNSS---PCV---FTGDLGRSICTTYE-SE-TN-L-K----GIKLYRFTAPFHTLGNITINPDNRCF---------------------------------CTP-------------------GC----------LDSGVLNISRVRA----GA--------PLVVSQPHFFQASTKYIY------GV-NGM-T---PK--------SGEHQTFL-EIEPNTGVSMNVAK-KIQIN--AYLTKIG----------QYG----------------------------ILQ-----------TEN-ID--T----PVIF-PLFWLNE-------------------------------------------S---AK-ADDKAINLMKQEAITPMKILGILR---
>Lotgi_SR-B
--------DYIVKEQVKEKVTLV-----NG----SYLYD--VWKE-P------------------P--MPIYLQVYMFNLTNPKEVK-K----G-Q----KPYVVEKGPYTYR-----------------------------------------------EERIK--FDIVFN-D-NG-----T-VSYRQKRL--FTFIREMSVG---------DDEVDMITTVNPALL--------------------ALIEGI----GI--------------F------------------GE----------------------------------------------------------F------------------------------------------------------------------------------V----KKII----------------------------------------------VNIVGA----------Q-EDIFITRTIKELVW-GYV------D----PSLKL-AHSLLP---------------------------FLIY--------TDFIGYF---MNKN-NTDD----------GVYTVYTGKH---------NIDLLGTIDR--YNGS----------KYL-------------NFW---------STPWA------NLI-NGSD--------GTINKP-FL-EDQKY---LYF---FSSDICRAAYGEYT-SN-TK-T-KH---GIKLHRYTGTATELANKTINPDNAGF---------------------------------CTK-R----------------SGC----------LGTGLLDLSICTNVDHFPI--------PTVMSFPHFYMADEKFIQ------GV-YGM-S---PS--------KDKHETTV-DVDPITGLLLQASK-KLQIN--MHIVNNT----------DV------------------------------LV-----------SKG-IK--E-----VFL-PVLWLDE-------------------------------------------N---MV-IDDKNADKINNMLFLPMY---------
>Acagr_SR-B_1
-----PVLDNITVQKVDDTIPIK-----EG----SVTYD--AWKT-PS----------------DS--APIYFQTYLFHLVNHDEVILE----G-K----KPILQQKGPYTYQRIDKWPATVVDTISKVIQIPDQSPTRGSHMLTQLPGPIPEVIENGTKEKRQK--VNITFH-D-NG-----T-VSYRELHY--YIFDREMSVG----------DENDTFTTVNLPMV--------------------TLANML----RF--------------E------------------YG----------------------------------------------------------V------------------------------------------------------------------------------I----LQAL---------------------Q------------------------ALFSTV----------G-EKLFLELSVADILW-GYE------D----NLLKE-AKHILADYN------------------------LTLP-------IDDKFGLF---YK---------------------------------------------------------------------------------------------------------SFVA--------GTMYPP-FV-KRKDI---LYL---FSSDIGRSVYGTYT-QD-QS-L-Y----NIKLLRFVPPKAVFENYTLNPANTGF---------------------------------CVP-A----------------GTC----------MDSGVLNISIFKE----GA--------PVVMSQPHFLAAAQKYID------GV-EGI-H---PN--------QEEHQTFF-DVEPTTGAVMNVAK-RLQIN--VYLQHIP----------FI------------------------------TD-----------LEK-IA--K----PIVF-PVLWVNE-------------------------------------------S---AT-ITEKTANTFKKQVQDPIQLTRALE---
>Acagr_SR-B_2
-----LEFPRHVREKVKDDQCIL----GEH----HLKYE--EWTE-D------------------E-FYNRYHRVYYWVITNRHGFLYK----G-E----APRVVPRGPYVYK-----------------------------------------------TTNRK--VDVHFN---GQ-----T-LSYALMTS--QEFQQDITERECGQH----CSESDSLTVINSSFL--------------------RKITAY-GNDENFIFSLIPKWMIEV-TNRLHEAFHGQTATVYSALGSLTLES-INTTALDFE---LQNFAFGPWIGKNDTNYKS---NILFSKNFSDFTQEDMRGLYSVL-SNSVYLGVTVEQLTVGQQDDVHVCVEENA----TSCGLLYF-------LRKCQT------NFQEAYKRNYTSAI----QRLLCTS---SEQCMTI----SSGGELLLRAYIDALFYFISNVMYVLTSDEFLSEI----------H-SQVTITKPQRDLAL-GYQ------D----SYIVG---------------------------------------------GESVPGILPHNDRMK-EFLDSM--------DRVKVETCIGK-------RNISTNMRVVG--YTS-----------SRL-------------NFH-------------------SDDL-VGFDDFTPVSPVLKACVP-CV-SSNLQ---LRF---SIPDLRRAVWFTKL-GE-ST-H-Q----YVHVTRYQMSPVNF-----YAGQRDV-------------------------------------------------------------------SDVGLQNVTRYTSH-------------LSWFSTPYFDGFEANVTS------VV---L-Q---HS--------DEDHSSTI-DVEDVTGKVWRKVI-RLQYN--VGLEEDR-----------------------------------------LTA-----------LSS-LRL-NINFFGLPI-PVYWVEE-------------------------------------------L---SE-INPLQVEYYHYKVTRLMRVSC------
>Acagr_SR-B_3
------------HSQISQKVILK-----EG----TEFYQ--LWTD-I------------------P--YPIYLQFYIFDTKNYKEVE-K----G-G----KPYVEERGPYTYR-----------------------------------------------EYRVK--ENLTHN-D-NG-----T-LTFRQKKY--WTFVREMSVG----------EENDTVTTPNFVLL--------------------SLAESL----RW--------------E------------------SP----------------------------------------------------------A------------------------------------------------------------------------------I----QKVI---------------------S------------------------LVIAAA----------S-ENLFYKKTVRQLIW-GYK------D----NLLSQ-GQLIDK---------------------------KWFY--------TNIAGYF---AGKN-NSYD----------GTYTVFTGEN---------DLNKVGVIDK--FNGT----------SSL-------------PYW---------STPWA------NMI-NGTD--------GTVAPP-FV-KKDVV---LHM---FSTDICRSVYGVYS-GD-VY-TPQ----GIQLYRFSSTASELANVSVNPDNLGF---------------------------------CTP-Q----------------TNC----------LPSGLLNITQCQLLDGFHG--------PVIVSFPHFYMADERVVK------AV-DGM-H---PN--------PDWHRTDV-NVEPYTGAVLNVCK-RLQIN--LYMLQMK----------NI------------------------------EQ-----------LKS-IQ--N-----LTM-PVMWINE-------------------------------------------S---AI-VDDKTAAMLKSQLFVPLTVAQ------
>Schme_SR-B
---------VIVRHQVRKMLPLR-----NG----TLIFQ--QWQN-P------------------T--VPAYMQFWFFDVLNPDAIL-D----G-D----KPSVRQIGPYTYR-----------------------------------------------EYRIK--YNIVFD-A-NG-----T-VSYLQKRL--YFFEPSLSVG----------YESDTFTTANIPYI--------------------VLGTRI----KD--------------Y------------------KE----------------------------------------------------------I------------------------------------------------------------------------------N----KLMVE--------------------N------------------------SIKDIK----------N-YSPFIKTSVKNITW-GYT------D----PFLEA-NKLILNG-------------------------FGFRA--------EPNIGLF---YGKN-NTND----------KVYKVDTGNI---------NLDNYLKIES--WNGS----------SKL-------------SMW---------NNDYA------NMV-NGTD--------GSMFGP-FL-NKSSR---LYI---FQSDICRTIHATYV-GS-DV-I-K----GIPSFNYAAPSYLFANHTVNPDNKGF---------------------------------CLD------------------GYC----------LGAGVLNLTKCVP----GS------P-PIVMSQPHFSSADPKYHQ------SI-IGL-N---PS--------KE-YKTIL-KLEPTTGLPLQIQK-KLQIN--IALESIT----------AL-------------------------------G-----------LEN-LP--S-----VLL-PVMWLNE-------------------------------------------S---VL-ITDDLARKIKNRLLVPV----------
>Nemve_SR-B_1
---------SVIKNKIDQQLVLK-----PG----SSSFK--QWKE-P------------------P--IPIYLQFFIFNVVNEMEAK-N----G-S----PLVVAQQGPYSYR-----------------------------------------------EYRRK--ENITWC-QMNS-----T-VTYNEKQW--FVFDPATSCNT-------CDPYKDVVTTVNVPLV--------------------TLAGVL----KN--------------L------------------KD----------------------------------------------------------T------------------------------------------------------------------------------FHW--KELV---------------------T------------------------LLFDEF----------S-ETLFEKRTVHEMLW-GYN------D----TMLMK-YNEYRDKFH----------------------LSGILP--------AINPTIA---LQKN-NTYQ----------GLTSVSTGVK---------DINSIVEWQE--WKGK----------HSL-------------GVW---------NSSYA------NMI-NGTD--------GTQFSP-GI-STDDT---LFV---FVTQLCRSLFLTYD-KS-TT-I-H----GIDTYQFTTPSSLYLNASLNGNNAAF---------------------------------CTK-------------------KC----------YPTGILDISVCQDA-PISI--------PLFVSAPHFYLGDPSLRC------NI-KGL-S---PS--------KEEHGTFL-DVETDLGIPLSSGK-RLQIN--IFIEPVE----------DI------------------------------KQ-----------TQG-LG--S-----LFL-PILYINE-------------------------------------------T---AT-IDSATADMIKGKVLLPFKVAHGV----
>Nemve_SR-B_2
--------QNMIDQKVDENIELK-----NG----TLVFK--QWRK-Q------------------T--SPIYMQYFVFDLQNPAEVM-N----GSE----LPYVIERGPYSYK-----------------------------------------------ETRSV--DILNYS-A-DK-----SIVTFMPNRT--FIFDPETSCKG-------CNDTTDTFTNVNIPLL--------------------TLALWL----KT--------------TDYKSK-------------HS----------------------------------------------------------F------------------------------------------------------------------------------C----FQGV---------------------E------------------------VILLKN----------K-AALFQAKTVYEILW-GYV------D----PVLND-INDVPSIF------------------------CPKKE--------GLDPFVQ---LQYN-NTYY----------GISAINTGIK---------EINKLEQYEM--WKNR----------PNL-------------TWW---------ESDYA------NML-NGTD--------GTQFKP-RI-SKSDT---LYT---FVPEICRSIYSVYD-ST-VT-V-R----DIKLYRFTAPSVVYLSGDIYPPNMGF---------------------------------CVP------------------PGC----------LPTGLLNLTRCQPQ---NP--------PVAVSPPHFYQSNSSLVK------AV-RGM-H---PV--------KSEHATFI-DIEPITGITMQANK-RIQIN--VALEPVS----------IL------------------------------SQ-----------TSGSFA--P-----VFL-PMMYVNEEWLLALFARCLGMVACAVHERRKAGSMRCSHKAKVHPKSLPHQS---AL-ISEADAKTFRDKVYGPIDLAHGAE---
>Nemve_SR-B_3
----KYGVDQMLKWQLKKNVPLR-----PGT---TDRYK--QWIF-P------------------T--VPIHIELYVFHVVNPDEVR-S----G-A----TPVIRELGPYTYR-----------------------------------------------EYLLK--ENITFN-Q-DE-----TLVSYNQKKW--YVFTPELSCSG-------CDPEADSVTTVNIAYA--------------------IMTEVA----KS--------------Y------------------SR----------------------------------------------------------I------------------------------------------------------------------------------V----RVGI---------------------D------------------------ALLKYE----------K-EHLFMTRTVREVLW-GYD------D----PLFAE-FSKLKDMFN-----------------------LKFLP--------EISPLIT---MEYN-ETYD----------GISTVNTGTK---------NMDRTLDWIA--WKGQ----------SSM-------------GLW---------NSSYA------NMI-NGSD--------GTQFPP-GS-GPGDT---LPVLE-YASPVWSALPEYLV-EL-VE-S-V----QKKVLRIVFPNLSYHEALSHAKLETL---------------------------------CQR-R---------------ETAC--------------IALVAKAKR----GGPLKRLIPIPVATHHGYGLRSDPQLRT------QV-KGL-K---PD--------REKHGLYI-SIEPTTGIPLQALI-RLQIN--VFIQSVP----------GI------------------------------SE-----------TTG-IP--Q-----AFV-PVMHFSN-------------------------------------------N---AS-VDDSTARTLREGLVVQLLVAKYAEM--
>Nemve_SR-B_4
---------RRVKQGLDDQICIN----SKD----HTGYD--SWVS-ELLKAPDIWYHTIFRFQIGA--SESSASIYFWHIKNKNGFLHK----G-E----TPQFEERGPYVYK-----------------------------------------------TTTEK--IDVSFD-D-NG-----H-VTYKKYSQ--QTFDADATAQACPQ-----CKESDQMTVLNLGYL--------------------GAVAQA-GGDMGIALAMVPPIVGGY-ILQLNATLGSGTYHYLGRVEPTNTTL---------------TLDFGHWLSSQSQ---------FASL-NTSYNSTEMMGLYNAL-TNSSLLLPT-TGVP---------CKDNPI---PSGCGLVTYVPAYMKILKAIATAAGSNVSSLQAQAAGLKLLI----DKITCPVE--NMICFK------ANDTLTMT----ALLTFITSHLPMF-VMAYFDNN----------N-IGLLTTRPQKELTL-GYV------M----DKLPM---------------------------------PPLYP------NGTPVPGFLTHHTSKE-QARLLS--------KSETFHTCKS---------SGGDRFTWAVKRLARK----------S---------------GIL---------ESVCYI----KA---------------------------------------------------------------------PLHK-------------------V-------------------------------------------------------------------FT---CDISSL----------------PVYT--------------------------------------------------------------------------------------------------------------------------------------------------------------------------------------------------------------------------------------------
>Acrdi_SR-B_1
TLYETKVLDRYIQRKINEKLVLG-----PD----SEGYA--QWLN-P------------------T--VPIHMQYFIFDVVNPEEVL-Q----G-K----KPYVFQRGPFSYR-----------------------------------------------EHRHK--RNVTWN-T-SY----AS-VTYNQEMY--FVFDPSTSCSS-------CDPHVFEVTTINIPLV--------------------TLAEAA----RN--------------F------------------PL----------------------------------------------------------I------------------------------------------------------------------------------V----KEII---------------------A------------------------VIFEHY----------K-EKIFMKRKVHDLLW-GYK------D----PLFAE-YAKLRSEAPD--------------------IVRKHMP--------DIPPIVA---LQKN-DTYG----------GVTSVRTGAK---------DIKQLVEWIE--WKGQ----------SIL-------------TVW---------NSTYA------NMI-NGTD--------GSEFSP-DT-SPDDT---LYV---FVTMLCRSLYLTHS-AN-SR-L-W----GIDALQFTVPKEEFLNGTTNPDNEGF---------------------------------CVE-------------------RC----------YPSGILDIGVCQPPSPVKI--------PLFISAPHFYLGDPSLHE------EI-GGL-S---PN--------EEEHGTYL-NVEPHTGISIKSSK-RLQIN--VKVEAVR----------GI------------------------------VE-----------TGG-IS--S-----LFF-PVMYVNE-------------------------------------------S---VA-LDSASVDKLKSEVLSKFVIVHALEL--
>Acrdi_SR-B_2
--------PNTVQKAIEEEVCVN----NKE----SPGYK--RWEG--------------------P--IEITTKVYIWNITNRDDFLNK----K-E----KPKLKEIGPYIYS-----------------------------------------------TKSKK--IGVKFE---SG-----K-VTSTSFDQ--AKFNKTLTKKECPK-----CNENDKVTILNSAYL--------------------VLMQRF-GSAKDFSTALIPYALRIL-FHTLNSQNMGNQDSTYLQMGQQNNPL---------------GASFGSWT-------------------RKTFSQIEMRGLYEAL-MDSSKFGPF-LNASLLKK-----CTNNRMPYVSIDCGLAIN-------LGILAT-------SSQNVPSSVMNII----HDILCPS---NGSCFK------ATYN-NLL----LVAGFVKHALPNF-VMKYLESQ----------N-YGLTTSRGQSDVSL-GYV------M----SNLKL----------------------------------PPSG------SGIPVPGIMTSYASES-QAKTTK--------KNTTFYTCES---------SMEKRFSYAA--IGGE----------TNV---------------Y---------PKASKE----QLKV-HGYYTQVP---GQESLKPCTT-TYSKLSSSYQI---FLPQLLLAIPLTYK-KD-AR-V-H----GIPTHKYMLGDNAL-----KVNNITV-------------------------------------------------------------------FTRGIFDVSRLFG----G---------PLYVSLPRFFHADKSLHK------EL-NLS-S---PQ--------QNKHSSFL-KIEPISGTAIQLKL-RIQMN--GVISPGT----------LL------------------------------KSF---------QGHN-VGYEN-----KFI-PIWWTET-------------------------------------------S---AG-IDEETAKEFNSKVYGSLKLACSL----
>Stypi_SR-B_1
----------IIKSRVKEDVQLK-----PG----SSVFN--EWKN-T------------------S--IPFFKKFYIFNLTNPEEVM-A----GSA----TPSVEQIGPYSYR-----------------------------------------------EIRSN--KVLEWT-D-DD-----SIVKFMPNRT--YIFDPETSCVG-------CDDRNDTFVNVNIPLL--------------------TLALWL----RN--------------TNYTMEQ------------PP----------------------------------------------------------L------------------------------------------------------------------------------C----SYGI---------------------Q------------------------AALNKY----------N-LKLFRRKAVYDILW-GYQ------D----EFLEF-LLNISSLSK-----------------------CPAKE--------GITTFIQ---LQYN-NTFY----------GVSAVNTGRT---------DISKLEQFTM--WRNE----------SHL-------------SWW---------SDKYA------NML-NGTD--------GTQFAP-DV-DKENK---FYV---FSPEICRSVYFKYE-QE-VT-L-K----DIKLYRVTVPDNVFKSGDVYPPNKGF---------------------------------CVT------------------PGC----------LPSGLLNISLCQPM---NP--------PVVASPPHFYQSDKSLLE------RV-HGL-K---PE--------KSKHETFL-EIEPITGVVMRGAQ-RVQIN--IALESVD----------VL------------------------------TQ-----------TKGSFE--K-----VFL-PFMFASE-------------------------------------------T---AE-ITDEKASDFRKKVYTAITLAN------
>Stypi_SR-B_2
------EMDRYIQNKINNYLVLK-----PG----SDVTK--QWIN-P------------------S--VPIYLQFYIFDVSNPMEAK-Q----G-L----RPYLVQKGPYSYR-----------------------------------------------EHRPK--QNITWN-S-NT----AT-VTYNEKMS--YVFDAETSCDT-------CDPFHDIVTTVNIPLV--------------------TLAEAA----GK--------------F------------------PK----------------------------------------------------------I------------------------------------------------------------------------------A----RDAL---------------------S------------------------LIFAGF----------Q-EKLFAKRRVHDLLW-GYS------D----PIFKK-YNDIRNDFP---------------------FLWKYLP--------KVPSVVA---LQQN-NTYD----------GVTSVFTGQT---------DISMLVHWMD--WKGM----------TEL-------------QVW---------KTRYA------NMI-NGTD--------GSQFAP-EV-STDDT---LYV---FVTQLCRALYLTHI-TK-TD-V-H----GIEALQFTIPAKAFMNATANPDNEGF---------------------------------CTT-------------------KC----------YPSGILDVGVCQPPSPIAI--------PLFASAPHFYLGDKSLCK------PL-DGL-S---PN--------EADHSTFL-SVEPHIGISLKSSK-RLQIN--VKVEPVD----------GI------------------------------SQ-----------TTG-IQ--S-----MFF-PVFYINE-------------------------------------------T---AT-IDSTTAEKLKSQVLSKFTLVH------
>Stypi_SR-B_3
------------HSIIDSKLVIK-----PS----SPIYP--QWRS-P------------------T--VPVLMQFFVFNVENPMEMK-Q----G-S----RPCVSQKGPYSYR-----------------------------------------------VYQTK--ENITWN-S-NS-----T-VSYNKFTK--YVFDVDSSCSS-------CDPRTDNVTLPNIPLV--------------------ILSQVS----KK--------------Y------------------PG-----------------------------------------------------------------------------------------------------------------------------------------A----SLIF---------------------S------------------------MIFAHF----------K-EDFFRVNTVEELLW-GYK------D----PVFEY-FADLKRKYH-----------------------LSFIP--------DIDPKFR---MMEN-NTYD----------GVTTTYTGAS---------DISRAAVWTQ--WKGR----------SDV-------------GLW---------NSPWA------NML-NGSD--------GMQFPP-QT-STEDI---LYA---FYVQLCRSMSFVFD-SH-TK-I-H----SVNTLRFTYPEELWQNASVNPANTGF---------------------------------CPN-------------------GC----------FPSGILDASVCKGPSASSV------P-AIVASHPHFYQGDPSLVN------NV-EGL-N---PV--------KEEHGTVF-DIEPNFGLHLHLSL-RLQLN--LNIEHVK----------FL------------------------------VQ-----------MAG-VK--E-----VIL-PIMYFNN-------------------------------------------T---VT-VDASSAHKMKSVLIAMKA---------
>Stypi_SR-B_4
--------PNIVQEKVEESTCVN----SKD----SSGYK--RLEK--------------------P--SHFVTRVYYWNITNKKGFLYG----R-E----KPQLSERGPYVYS-----------------------------------------------MTTKE--IDVKFG---KG-----T-ITSKSFQQ--AKFNKTLTEKECPT-----CRESDKLTILNVGYL--------------------GVMKRV-GSAWEFSFAFIPMVMNIL-FQRLRATTHLNKTSLLLEMGKTRNQLPLKSP---------YYPAFGSWLSTVPK---------FAPL-RKNYTITEMNGLYGAL-MDPSKFGPF-DNLTLLKR-----CLSGKV---TEDCGLALN-------LFALQK----------GLNLAAVWSV----RNILCPN---KGACFPVLCFSCSSPSIKFR----AVGEFIK-ELSKY-VLWYLDDN----------N-CGLTTTRSQDELSH-GYV-----------MKLPL----------------------------------PGHP------SGVDVPGPINSDISEK-EAKLAG--------KNSTLYTCES-----------DERFSYAA--INGK----------SQVNK-----------DFY---------PNASSD----QLKV-RGYGYQYP---GAKHLKACSA-NNTPSAKKYEY---FVSSFRMAVPITYD-RD-VT-I-A----GIPMNRYVISESAV-----EVNNMTV-------------------------------------------------------------------FTKGIFDVSRFLK----G---------PIYASLPGFLYGEEPLFE------DL-GFP-A---PD--------VQKYGSYF-SIEPISGIAMQLKL-RFQLN--GKIIPNS----------SL------------------------------SPY-------YPETKN-VSFTD-----KLI-PILWTET-------------------------------------------E---AS-IDAVTAKEFRSKVLGSLRCLCGL----
>Stypi_SR-B_5
--------PSAAQKKIEESVCVN----SKD----SPGYG--RWEG--------------------P--SLYRTRVYYWNITNKDEFFYR----G-E----KPKLRQAGPYVYS-----------------------------------------------ITSKR--VDVKFE---DA-----K-VTSKPFEK--AEFNKKLTKEECPT-----CGEDDKLTVLNAGYL--------------------AQGKVL-------SQAIIPLMMNIL-FERLKRDR--NETSILRQMGQADNQLNLTYP----------SNAFGSWIHSLQH---------FESL-RKTYSLAEMNGLYGAL-LNTSKFGPF-TNPPLLAK-----CLGGNL---SVQCGLAIN-------LNFQPK------------QPQAAKFI----QEILCPNT--KLACFN------TSKNGTYK----ALRAFTL-ELSKA-GLSFLTQH----------N-FGATTTRNQSDLSI-GYK-------------LHL----------------------------------PGDP------DGIPIPGSVTSHANET-EARKKA--------TSSTFHTCES----------TGDRFAFAA--VGGE----------STVSI-----------NLY---------PNASKE----QLKV-RGYYNQFP---GRKSLKACST-KYAPTENSYEI---FITYFRFAIPVKYK-ED-FE-I-H----GIPMHKYSLDEAAV-----EVNNVTV-------------------------------------------------------------------FTKGVFDVSRVLK----G---------PFYASLPGFLYGEESLHV------DL-DHD-K---PT--------VDKHESLL-SIEPISGTAMQLKL-RIQLN--GILSS------------DL------------------------------SA----------PGSN-MTFVD-----KLI-PISWTEI-------------------------------------------E---AT-IDADTAKEYSSQVFGGLRMSCGL----
>Xensp_SR-B_1
-----NACEEFVKTKIRNGVKLK-----AG----NTVYD--EWLH-F------------------K--TPIYIKYYIFNVTNSDEVC-K----G-G----TPNIQELGPYTYR-----------------------------------------------LFFNR--RNISRQ---KS-----S-LSYFSTST--YFFKKKLSCDL-------CDPFHDNVTTVNLPFL--------------------ATLEMI----MK--------------YIEPKDP------------SG----------------------------------------------------------L------------------------------------------------------------------------------V----VRVL---------------------D------------------------NIFMQL----------S-LPAFHTRTINDLLW-GYE------D----IQLAQ-AIGLLSSVAK--------------------FGIPSLH-----VDFPKRLAYVV-------NMSS----------SPHTIDTGEE---------DVQYIGKILK--WNHS----------ASI-------------PCW---------KDKYA------RMI-NGSD--------GERFKP-FL-EKDDI---LYS---FVVNTYRSYRLIYD-ST-VL-Y-K----GVRLYRYTPDPNQFISGDINGDNKGF---------------------------------CIT-G--------------KEKKC----------FPSGLLDLTCCHPS---HL--------PIDASLPNFLFANASLLS------KV-NGL-H---PQ--------KIKHRTLL-DIEPITGLTMRVKE-QLQVN--ANLRNID----------GI------------------------------TS-----------------------------------------------------------------------------------------------------------------
>Xensp_SR-B_2
--------DKFWKHTVEKNVQLK-----NG----TEAFK--NWKS-P------------------S--SDVYMQFFMFNLTNAKNVS-D----G-K----KPSVKQVGPYSYR-----------------------------------------------EIRKN--VPRFFNHE-SN-----T-LAYFSQKA--YVFDKATSCAG-------CDPVKDKFVTINIPLL--------------------KLSELV----KK--------------G------------------VD----------------------------------------------------------S------------------------------------------------------------------------------L----PHGL---------------------A------------------------ILLLPLLNQ----FFGK-EDVFRARSVSDLLW-GYD------D----FILSR-FHNFTVELNKQLK---------------NHTLPFHVP--------IINSLVM---LQSN-NTN-----------TSGEIHTGVG---------KIDRLGAYVK--YNGM----------STL-------------PWW---------HTKWA------NMI-NGTD--------GTIFHP-DI-NKGDH---LPI---FSSDICRSINIRYH-ST-VD-V-E----GIPLYRFFAGPEQFKYNADN--RAGF---------------------------------CNP-D---------------ANSC----------VPDGLLDVSVCKPL---NV--------PVVVSLPHFLFANKTVID------SV-NGM-H---PN--------EEDHSTFI-SIEPNTGITMQANK-RIQVN--VALTNLT----------GI------------------------------TQ-----------FEN-MR--T-----VFL-PVLFVNE-------------------------------------------T---AV-ISKSDADKFKNDVLLPKKLLDIGK---
>Xensp_SR-B_3
--------PKIIISILDERSCVN----SKK----DSNYE--DLVKEK------------------T--DAIITKLYYWEITNKNEFLYQ----G-Q----LPKLKERGPYVYK-----------------------------------------------QNAQM--INVKFN---NS-----Q-RSWKTWRK-CAKFDEDKSCFD--------CKEDDKITLLNLGYI--------------------ATMKAL-GGDEQFALSYLSRTIKYI-LNKFNHS--------YVDLGNIQQTIWLSE---------FKSPGFAQWLHST-----------HPQLNQTNFTSVEMKGLYGVLGSNIEMFGSTMTNMTLKGE-----CNDNAA---RYECGFLMH-------MTAQLK-----LQAQNKTNSNLLKLI----EDRLCRQETNQTKCFR---------QINLL----SYIFLYVNHVNSL-TIKLFIED----------K-YDIVTTKTQKEIAI-GYRM-----K----NIINP-LTR----------------------------------------REVEVPGLITVHKKEN-DALKYG--------KESTIYTCNA---------GDGKKHQWAA--FDGK----------RYVTGI----------------------PGVTQD----EAEV-RGYSYILP--RSKNTDKPCAF-SHDLDYKSIEM---FVSQIRMRLKLDYQ-SE-ET-F-Y----GLELKRFIPNKEQYLGHS--------------------------------------------------------------------------LVKNGFMDGSTRLRM-------------PSYFSLPHMLFTNITSPS------SF-NQH-----PD--------KGKHQHNM-DIEPVSGLIARAFI-RLQIN--IPIQPEI-V--------KV------------------------------SRVNGSFNISY--MSH-VN--DT-LYMKSI-PVLWAAY-------------------------------------------G---TE-LKKSDADILRKKVIGILGLAC------
>Hydvu_SR-B
-------HPKLYRYMVEKELVMK-----PG----NEAYN--NWYS-P------------------P--TPVYMQYFMYNYTNVADIF-T-D--G-K----KPQVQQIGPYSYK-----------------------------------------------EIRIN--AVVEQN---EY-----E-ITYLQNYS--YVFDPATSCEG--------CNENDMIWAPNIAVL--------------------TILNVI----NP--------------L------------------SS----------------------------------------------------------L------------------------------------------------------------------------------T----KMAI---------------------N------------------------FFLNTQ----------K-PSLFQYRSVYEILW-GYK------D----PFLEN-IKNIEDLVRK---------------------IIPNLP--------NIDPYIV---LQHN-GTKEAES------IGNITILTGKS---------NINDVQKVIK--WRGENH--------TDV-------------TFW---------KTIYG------RML-NGSD--------GSHTQP-FL-ERNSK---V------------SLYVDYE-SD-IT-V-F----DITLYRHTTSQWLFMNSSVNPDNEAF---------------------------------CGP------------------TKC----------WGTGLLPIGQTQVG---NP--------PLFMSSPHFYQGDQKLVD------AI-NGL-H---PN--------KSLHATFL-DAEPTTGIVMQAHK-RLQIN--ILIQPDE----------QI------------------------------SI-----------TKN-IH--E----DVFL-PILYVDE-------------------------------------------Q---AM-IDQKSADKFKSEVLKPKVYLEA-----
>Aurau_SR-B
---------KSIIKRTADKVCID----SKQ----HAGYE--KWVG-SL--------------SIYS--KEKVMNIRYWNITNKDGFLYK----G-E----QPIVNEIGPYIYQ-----------------------------------------------FSSRK--SDIFYD-E-NE----KT-VKYKSLTK--TKFDAIATKAECQT-----CSENDKISIINAGYI--------------------GIMLQA-KGDKNFAMGIIPPSVGAL-FTMANQSGY-SQVQTLQQFGNFTGQL-LSSPN-SFFPTGWFPAGFGPWLALHNKTNGSPFKGILANTNRTGYSLNEMFALNDVI-TKPELLGTT-GNTTISAA-----CTANPN---ATGCGFLYY-------LKVYQTRAATGISANDSLQLALLTHI----QKLFCPAP--GSKCLIL-------DTQLLK----AIAFYITDHLAKFAIFTVVDKI----------D-FGPVLTRTVKQLSH-GFV------E----TRLPI---------------------------------PKLYP------NGFPMRGFLP--FDKR-NSASSK--------SNSKYYTCK----------DADKAFQFKE--YADS----------TQINA-----------AYY---------PQASAD----IRRV-EGHSTLFG---YKNTIAPCRQ-KQPEAKNSYTL---FDTNLNLKFQISKA-GD-GM-I-N----SIYTHKYAMDSKALF----KFNNMTV-------------------------------------------------------------------FKEGLIDVSKLFK----GV--------PFVASMPHFLHADPALVK------FF-NTK-----PI--------DALHNSFY-SIEPVSGIPFKLSS-RSQLN--IALPEIT----------IQ------------------------------AARQTPFNITYKEKTG-TTHYS-----KVV-PLFWLEI-------------------------------------------D---VA-ASQSSAESFAAVYNVISG---------
>Triad_SR-B
-------------GVVDQRVELL-----PN----TTGYN--NWLH-P------------------G--GPIYMQFYIFNIVNPLEIE-Q----G-Q----RPAVEQIGPFTYR-----------------------------------------------EHRIK--TDVVFY-T-NG-----T-ASYNEKKI--FIFLPDRSID----------SDNFTFTTINVPLL--------------------TTLEIM----RK--------------DN----I-----------SEN----------------------------------------------------------L------------------------------------------------------------------------------K----KLFF---------------------N------------------------FVSNLH----------N-EGLFIKRSVRQMIW-GYD------D----DIFDF-LRDISALL-----------------------PNPVKI--------PKVFG-----LQQN-ASSA----------GIFDVYTGKD---------DPKNLGKIAR--WNGE----------SHL-------------HWW---------KDKYA------NMI-NGTD--------AVQFHP-HL-TRKEM---LYL---FNNDVCRSLYSIYH-SD-VK-L-K----GINLYRYTIPGKVFLNSSANPDNAGF---------------------------------CEP--------------------C----------LASGLLSLSSCKQ----GA--------PVAISSPHFLYGDPQLVH------NV-TGL-H---PN--------LEEHATWI-DIDPITGFTMHARK-RLQIN--AVVSPDN----------SL------------------------------KG-----------MKN-VK--Y-----VVM-PIVYLNE-------------------------------------------S---AE-IDKKHVDLYNQQLTIPFLIF-------
>Ampqu_SR-B_1
------IIDKEVDKFIAKQVSLT-----KG----SAATD--QWSK-P------------------G--AAVYMSFYMFNLTNKDEFL-N----G-E----KATIKEIGPFVYN-----------------------------------------------ESKTK--YNLRWN-S-DE-----TILEYFENTS--YIFNKEKSNR--------LDPSHVNITTINLPLI--------------------GFLLQF----EK--------------LINISATF---PPPINTIVKD----------------------------------------------------------L------------------------------------------------------------------------------I----ETII---------------------T------------------------ELNKDF----------N-EKLIMTRPVSEILW-GYE------D----PFLKF-VADLLA-------------------------NVTFID-----LHKELNGGFF---QLEH-QTDT---------AGPNMVYTGKG---------SPQTTAQYLM--YDGK----------TSI-------------TGW---------GTPYA------QMI-NGTE--------ALLFHP-GV-SRTDV---LDV---YVDELFRSGYFTYY-KD-IT-E-F----DIKMYQFRLPQKELQKAY---QDKGF---------------------------------YMD-------------------------------GPDGVLNLTAVFPL---NV--------PIFVSKPHFLDADEYYTN------DI-NGP-P---SN--------RDKHDSFL-NVEPITGAVLHAAK-RLQIN--IQLKQYE----------DI------------------------------PD-----------LSH-LPI-N----TTYL-PLLWVEE-------------------------------------------T---GS-LNESIASTFRDTVYKPINTIQISA---
>Ampqu_SR-B_2
---LIIEFPSLLDHMVNEKLTIL-----PG----HSSYE--QLKD-P------------------S--LPVYKDVYFFNLTNPVEFS-Q----G-A----RPIVNEVGPYSYR-----------------------------------------------EYRIKY-FNTSDLLDGDN-----V-LQYTQRKT--FHFSSSTSQNN--------TSETDTICTINIPLV--------------------GAITQVLGLENK--------------A-----------------LRF----------------------------------------------------------L------------------------------------------------------------------------------G----KMLL---------------------K------------------------AEIIIR----------G-AKLYVCQPASALVF-NYT------D----PLIQW-LHSSNDLRR----------------------LGLNLP--------TDYVSLQ-----KN-NSADDS--------LPSKIYTGHD---------DISKLGQFIQ--WNNL----------TNL-------------GIW---------PGDTA------NKI-NGTE--------GLVFRP-GL-KEGDS---LFA---FVDDTVRSFPLEYN-GS-ID-I-K----GLPAFRYALPMEVFDSAFKNEDNARW---------------------------------GSW-------------------------------CPDGLIYLGVIQTP---SV--------PVFGSKARFLDCEPEQTR-----DQV-DGMLV---PH--------REMHDTFI-NVHPTIGINIQFQR-ILQLN--VQVNRTD----------EF------------------------------KE-----------LKN-IN--G----TIYY-PVLYINE-------------------------------------------H---AE-LTDDFKSYLMKNGLHQITVATDVM---
>Ampqu_SR-B_3
-------KNQIFFYIFNKELSLT-----KS----SPMTP--IWLK-Q------------------P--PEIY-NIYYFNITNPDEIQYE----G-A----APNVEEIGPFTYL-----------------------------------------------KEVTN--EDEYWN-K-DE-----TLLSYKRT----ILYTDDLSVM---------DPYSTTVTTINVPLL--------------------GLLKLL----ED--------------IEDNPKY---------KEWKQ----------------------------------------------------------V------------------------------------------------------------------------------L----DDIF--------------------RSG----------------------DWINELL----------DIEPLFVSKTVDEILW-GYE------D----PLFKL-VHELDP---------------------------TLLP--------MANFSLE---TREK-------------VYEYNVIYTGKN---------DSAIRSNFYI--WNGM----------TDI-------------SEW---------GTATA------RMI-NGTD--------AVVFHS-NV-SRNDT---LTA---FTDDFERSAYFSYE-SD-EY-I-Y----DLLSYRFILPTEALNTSNIDP---GY---------------------------------YPN-------------------------------GPNGLYNVSAIEPF---NA--------PFFISKPHFLDGDPQLVT------NI-TGL-H---PN--------KSVHDSYL-NVEPITGTTVKAAK-KLQVN--VEMKQRE----------EF------------------------------IQ-----------LRY-LK--E----LTYY-PLFYIVN-------------------------------------------V---GA-INKTQANVLHDIIKYSRGSFTVGV---
>Ephmu_SR-B
---------AFVKSYVQSQVALT-----PD----GAGTS--QWIS-S------------------S--NPLYAKFTFFCVNNTEDAE-R----G-A----IPIVEEVGPFVYN-----------------------------------------------ENRTK--FNLFWN-G-DE-----TVVRYSLNVT--YVFNPELTDPS-------LDPTKRTCSSINVPLV--------------------ALVNLI----DS--------------VYNEVES---------SSVSI----------------------------------------------------------V------------------------------------------------------------------------------I----KDMVIGFL-----------------N------------------------EILQEA---------RQ-YKLFETHTIDELLF-GYN------N----SLLWF-LNRTVADLEE---------------------KVKFLH--------LSVDSYF---SLQNRTSVQ----------DPVQIYTGKG---------NSSRTGQYIM--WEGQ----------TAI-------------GGW---------GTSTA------GMI-NGTD--------GTIFHP-GV-TVNEN---LTL---FVTQIYRSGHVSPK-GT-SS-Q-Q----GIAVNHYVIPTDELQNSTL---DVGF---------------------------------YSS-N-----------------------------LPTGVLNMSSVSPL---GA--------PIFASMPHFLNGDPDYRV------NV-TGI-T--DPS--------EDVHGSFV-DVEPLTGAVVGAAR-RLQIN--VLVRNYN----------TS------------------------------RA---------GGFWN-VS--G---GWLMM-PVFWATE-------------------------------------------E---GN-ITAELASEFKNKVFGVTTGIS------
>Aphva_SR-B_1
--PLKTKMASIVQSIITDQVVLK-----EG----SFILP--IWTD-P------------------P--VEMYKDFYIFNWTNPDDVV-S-N--G-V----KPDFTVLGPYKYR-----------------------------------------------EYRTK--FIDYNH-S-ND-----CVISYIQHKT--YEFDPVASYP---------LLDTENVVVLNIPVA--------------------AAPPKV--------------------------------------SGS----------------------------------------------------------V------------------------------------------------------------------------------E----KDLL---------------------E------------------------FAILST----------K-SKLHKELPVKDLIW-GYT------D----SFIAA-LQLADK-----------------------------FP-------KGRKFQIQ---INDD-PRDY---------QNLSSVGTGRC---------NLSDLGNFHQ--WDGN----------TYL-------------DIW---------GDPAH------NKV-RGTE--------GLVNPP-FL-EPDQK---LYI---WIDDIMRWAIIEDT-GE-RYWH-R----GIYTWRFKTTKEFFMNQTAYKPNKYW---------------------------------YQD-------------------------------APQGLIYIGNSTVPQ--GN--------SVWGSNPLFYKGDPGLTD------NV-TGV-T---PD--------PSKY-TYA-DVDPITGAVVYVHR-QIQIN--FALRKAD----------FL------------------------------F------------FAN-LP--E----VTYF-PVLYADE-------------------------------------------H---AE-LSQMIYDMMVQKLLLVHIGYQA-----
>Aphva_SR-B_2
--FERNTMMDGVKSMIMKEEKLT-----EG----SMVYK--AWLR-S------------------S--NATYLKFSLFNITNPKAFV-C----G-G----KLVVKEIGPFVYR-----------------------------------------------EVDMK--LNISWN-H-DQ-----TLMTYYDNTT--YVFQPDMSYG---------DDESTNITTINLVMV--------------------GVEIML----NN--------------V-----------------KAK----------------------------------------------------------W------------------------------------------------------------------------------A----ETIL---------------------G------------------------YLVSLI---------GH-EEIIMTRSVREILW-GYH------D----PLLCK-IKNNFI--------------------------NNFVD--------ISTDFIQ---LQSN-GTDQ---------LLPTIVATGVG---------DLHSLNQYKM--WENL----------TSL-------------SKW---------GTPKA------RRL-YGTD--------GHLFHP-NI-SRGEN---LTA---FIEQIYRSGYFSYL-RD-VE-V-Y----GVSCYQYGIPYEELANATMNPQNAGF---------------------------------YSF-------------------------------GPSGLLNFSIYAPF---NL--------PIFVSKPHFLDTDPIVSR------NI-SGL-M---PN--------RSKHDSYV-NVEPLTGFVLGAAK-QLQFN--VQLNKSD----------TQ------------------------------KG-----------MKN-LP--N-----VLF-PIFWASE-------------------------------------------T---GD-ASSSDVAELKNTVFYALRIAKILIYTS
>Aphva_SR-B_3
---SLYLTHRGVRQQVLHKMSLQ-----NG----TLLFE--QWLA-P------------------D--AQIYKDFYVFNWTNPSDFS-D----G-V----RPNLSQVGPYRYR-----------------------------------------------EYRNK--TVVNVS-A-DG-----CQVTYTQHKI--FIFDRESTHSD--------FSEDDVIQTLNLPVA--------------------GAVHVA----RD---------------------------------SV----------------------------------------------------------F------------------------------------------------------------------------------L----RTAL---------------------N------------------------ALILGT----------N-STLHKALTVRQLIW-GYE------D----EFIKE-LKKLYI-----------------------------FP-------KNKNFSIQ---INDN-PRDQ----------NPSIVKTGVC---------ESRDLGQFVQ--WDGM----------RTV-------------DIW---------GDRYA------DMI-NGTE--------GFFFRP-FL-TSGDR---VTF---YVDDAMRSIDLVYQ-HTHTE-H-S----GMDTFRYGLSKEFLLNASTYPPNARW---------------------------------YQY-------------------------------CPQGLFYVGNSSIMP--NV--------PAYASKPHFLDADASLLA------NV-SGL-S---PD--------SSRHELYV-DIEPTTGTTVAVHN-RVQIN--YRLERAE----------II-------------------------------Y-----------FSK-IP--P----LLYF-PILYSDE-------------------------------------------T---VI-LSQYLFSQLTASLDLINLLYSL-----
>Oscca_SR-B
-------KNALMNKELKDNLILE-----DG----KTIYT--QWLE-P------------------D-IGPFYKVFTLFTIRNADDVA-K----G-A----KPNVSEVGPYYFR-----------------------------------------------EVRKK--FDPQQV-E-ND-----TVVRFKQNKY--YVFDRSKTPAE-------LDPDKDAVTTVNAIVA--------------------TSIDKY----LK---------------------------------GS-----------------------------------------------------------------------------------------------------------------------------------------IRKKDFRAV---------------------M------------------------FLVDFH----------V-ADLFVTHTVTELLW-GYS------D----ALIKA-VHAAGQ-----------------------------YP--------KTNFSLQ-----VN-NSAPDY-------LTWSAVKTGKD---------NMDEIGEYVM--WQGQ----------TNL-------------DLW---------NSTYA------NML-NGTE--------GFFFRS-GL-EVGDN---VTV---FIDDLFRSANLTCS-NA-SE-L-E----SIKLLRCSIPEWELLNEGENPDNAEW---------------------------------FAN-------------------------------FYSGLLNESSTQY----GA--------PLFISKPHFLDADPRLRE------NL-TGL-S--PPN--------RQVDDTWL-DVEPITGALFNTHK-RLQAN--IRLRPVS----------DF------------------------------SK-----------VSK-VR--D-----VLI-PVFFVDE-------------------------------------------T---VT-SNSTTCDNFKSQVYKPMNIVGGVR---
>Leuco_SR-B_1
----------FVSHEIKLTFEVY-----NG----SASYD--TWVL-P------------------K--EPVYMTYFVFNVTNPDDVL-N----G-E----RPNVQEVGPFTYL-----------------------------------------------ELRPR--QNISFMPD-NG-----T-VKWVQPKT--YVLDEGKSLG---------NDNDIELCTINFPIM--------------------FLGALL----EP--------------AIQKLSI-----------LPE----------------------------------------------------------F------------------------------------------------------------------------------V----RIVL-DIP-----------------K------------------------ILNALS----------G-EDAIICKSAKEIIW-GLY------D----PVFGR-IQSLLKQEGLNIQKYIPMLVKPLEKEAAEFISSSLLK----AAALIPEGGVIS--LQQN-GTDD----------GTWATFTGTK---------DMSLINTIDL--WQNR----------RLL-------------SWW---------KSHSC------NMI-NGTD--------GTQFKP-NV-KKSDK---LFA---FTTELCRSIYLIYN-QT-IH-V-K----GIELYRFTAPPKLFDNGTNYGFLKGF---------------------------------CAP-------------------HC----------WPSGTQDVSVCNG----GL--------PVMMSSPHFLYADPVYRE------NV-TGM-N---PN--------FERHATLV-DIEPHTGLMLQGNK-RLQLN--VRVSNVS----------FL------------------------------PG-----------GYN-LR--E-----CFL-PLFYGNE-------------------------------------------S---AI-VSDTDAARLRHSMLKP-----------
>Leuco_SR-B_2
--------ADIFLAAVKKQAVLQ-----PG----GLVTQ--QWQN-P------------------S--VPVYVYFYFYNLLNPAEVL-A----G-K----RPAFKQVGPFVYR-----------------------------------------------EHREK--YDIKFL-Y-DD-----VLVQYRMNHY--FTPMLNMSIS---------DPSNYSVTTLNVPLA--------------------IVMAAE----AR--------------L-----------------SSQ----------------------------------------------------------L------------------------------------------------------------------------------V----RDIV---------------------D------------------------IIVKAE---------GE-ESLFMTKTVDELLW-GYD------D----PIFSA-VHKFESSI-------------------------------------PAQFSLQ----QKN-ITDDAN--------LWSRVFTGKG---------DPSLVARYSH--WHEM----------MEL-------------SFW---------GSAAA------NAI-NGTE--------GYLFHP-NI-RQDEK---LYA---YIDNLFRSGYFTYN-NS-AM-V-E----DIDVLRFVIPAYELENSSTNADNVAF---------------------------------FMD-------------------------------GPGGMMNMSALNPL---HP--------PIFMSKPHFLDAPQDIID------SV-VGL-K---PV--------RTQHDSYL-DVHALTGGVLRAHK-RMQVN--VLIKPQKN---------AI------------------------------YD-----------TSS-LR--E-----TYF-PVVFIDE-------------------------------------------T---AT-ITPSLAAEFRDRITVPIAVST------
>Leuco_SR-B_3
------------KGLLKKQLRYS-----PG----TVLYS--SWEK-P---------------------AVRQFNIYVMNVTNAEDVL-L----G-A----KPVLAEIGPYMYD-----------------------------------------------EHKSN--ADIQFT-D-GK-----KRMYFQQTTW--YIFNAKETAKLNGG--NHVDPDLEHLVVPNVLFH--------------------GIMAMC----GN--------------KESP--------------LAA-----------------------------------------------------------------------------------------------------------------------------------------V----CKFL---------------------E-----------------------YGAFVEF----------D-VKPFQVLSANQLIF-GHT------T----NFSTF-MSELSQGLV------------------------------------PANFALL-----TN-NTCD----------GETGYKTGLT---------NRSATGEYVM--WQNA----------TAL-------------DIW---------GSDYA------NEI-RGTS--------GTIFLP-YL-DEGNVS-VVTA---FVDSLFRSFNLHFT-GN-VD-V-R----GITARRYILPPSEMANSTENPEQAIW---------------------------------YSF-------------------------------GPSGLLNLSSAEG----GS--------PLFMSKPHFLDGEQGLKD------NV-SII-P---TNATP-----GHFHETTL-DVEPVTGVTVAALK-ALQTN--LYIQPYNGT------LAEK------------------------------LN-----------MQH-IR--H-----TYF-PVFWVQE-------------------------------------------E---QT-ITPDAAKQFRMSIILPYRILTSP----
>Sycci_SR-B_1
------DLPDYINHELKQTLEVC-----EG----CTSYS--TWLA-P------------------T--EPVYMSFFVFNVTNPDDVL-D----G-D----RPNVETFGPFTYQ-----------------------------------------------ELRPR--KNVTFM-K-NG-----T-VKWIQPKT--YIPLNTSFAD----------PNTFEVCTINFPIM--------------------FLGSML----DP--------------LLAKLAI-----------LPK----------------------------------------------------------K------------------------------------------------------------------------------V---QKLVL-ELP-----------------K------------------------ILAALS----------G-EDTIICRTVNEILW-GLY------D----PVFER-IRWACLNEGQALYNTAHDILDNVLRNAILFIANGLLS----VGNLIPEGGIIS--LQVN-GSDD----------GTWATYTGET---------DMQLINTLDL--YNNS----------RYV-------------PWW---------KTDTC------NMV-NGTD--------GTQFHP-HV-KKTDM---LFS---FVTDMCRSIYLIYN-GT-VE-L-K----GIELSRFTPPPALFDNGTVFEYLKGF---------------------------------CNP-------------------RC----------WPSGTQDISLCKG----GL--------PIMASSPHFLYADPVYLE------NV-TGM-N---PN--------FQDHATIV-DIEPMTGLMLRGNK-RLQIN--VRVSNIS----------FL------------------------------PG-----------GYA-LR--E-----CFL-PLFYANE-------------------------------------------S---AV-VSDAHAAKLRNTLKPLGII--------
>Sycci_SR-B_2
-----IYMNTLFLLIIREQAYIQ-----PG----GEVEK--QWAN-P------------------E--VPVYCKFYFYDLINPEGFK-Q----G-E----RPEFDEVGPFVYR-----------------------------------------------EHREK--YDLQYT-Y-DD-----TLVQYRMDHY--FTLDLNASVF---------DPRLYNITTLNTPLA--------------------ILLSVE----TH--------------E-----------------KSE----------------------------------------------------------T------------------------------------------------------------------------------L----RDLL---------------------N------------------------AVVKGL---------GE-VDLIVTKTVDELLW-GYD------D----PIFKL-AHQYDKTL-------------------------------------PAQFSLQ----QKN-LTDDSE--------LWSRIFTGKG---------DSNLVGVYTH--WHEM----------TKL-------------PYW---------GSPQA------NGI-NGTD--------GTLFHT-DI-QKEER---LVA---FIDNLFRSGYFVFN-NS-GD-V-R----GIDTYRFIIPSVELNNDTVDPDNKPF---------------------------------FMD-------------------------------GPAGLMNMSALSPL---HP--------PVFMSKPYFLNAPDDIIDGMVVNNSM-VGF-P---PD--------IAHHDSFL-DVNPLTGAVLNAHK-RMQVN--VLVKPEPS---------HI------------------------------YD-----------TSI-LR--E-----TYF-PVMWVDE-------------------------------------------T---AT-ITPSLASAFKKKIILPMDAC-------
>Sycci_SR-B_3
------------RRLLKQQLQYA-----NG----TTLYT--SWVK-P---------------------VTRDFNIYIFNITNLDDVL-N----G-S----VPQLDEIGPYTYD-----------------------------------------------EYTGPVPDSIRFS-D-DG-----NTVRFNHHAY--YVFNATKTNAANKG--VHLNPLTDQLIVPNVLFH--------------------SVLALC----KN--------------PLSI--------------LAP-----------------------------------------------------------------------------------------------------------------------------------------V----CGLF---------------------E-----------------------YGVLADL----------H-VQPFETITPDKLIW-GKQ------T----NFSEF-MNELSQGLI------------------------------------PEVFGLL-----KN-NTVG----------RESSINTGRT---------DEYEVAKFIT--WLGQ----------KEL-------------DAW---------NSKYA------NMI-NGTA--------GTVFRP-YL-DRDDVK-LVYA---FVDQVNRSFDLQYT-ED-VK-V-D----RITCRRYVLPESEMENATQNPEQAGW---------------------------------FAF-------------------------------GPSGLLNISFIQG----GF--------PIFVSKPHFLHGEPQLRD------NA-SIH-ASRAPI--------GRILDTAL-DVEPITGVTLNAVK-TLQTN--LYIEPYSGN------LAEH------------------------------FG-----------IEN-IR--H-----TYF-PVFWIQE-------------------------------------------C---AT-ILPGDAAKLHKSVILPYRIVTSK----
>Mnele_SR-B
--------PLVFLNLVNQQVALT-----NG----TLSFD--QWLA-P------------------T--PAIFKIVTVYNITNPAEVR-A----G-G----KPVVEALGPYYFR-----------------------------------------------EYRER--VRVEEV-Y-DQ-----E-LWFGEKKW--YEFDNSTTNKGNNGSTKLLDPVKDIFTTINLAYV--------------------GVAFNL----TY--------------S------------------GT---------------------------------------------------------PA-----------------------------------------------------------------------------EI----FGAV---------------------A------------------------AAMKEH----------E-VSLFMNRSVNDVVF-GYK------D----KFLTD-LKIFMPTL-------------------------------------SDTVQIV---YNMS-DRDI---------HTTSKILNGRK---------NVSDLGQYTQ--WQGY----------TKL-------------PYW---------ITPEA------ATI-NGTE--------GLFFAP-NL-DKTKP---ITT---FVDDLFRANPMEFV-EE-AE-V-M----GLNTYKYEIPQYVMMNATNNPLNKGF---------------------------------YAY-------------------------------GPNGMMNLTAAV-----MA--------PVFVSKPSFLDSEPWLQD------EI-GGL-P---PAN-------KTTMDTNL-WVEPITGALVKAMK-QLQAN--VMIENFP----------KF------------------------------PD-----------LKN-LR--S---IPRYV-PISKIIE-------------------------------------------T---GG-MDDELVGTFKNKVFKPRDDF-------
>Horca_SR-B_1
--SGRHPLISFIHNTIKQQVMIL-----PG----SVTYD--NWRI-P------------------P--VPVFDDIYIFNITNPTEFN-G----G-A----KAVVERVGPFVYR-----------------------------------------------KRLEK--RAVNFT-G-DL-----VYAMFYDYED--FLFDAEETRKRNSK-----WSLQDRVFIPNVPLA--------------------GAVAQI----ES--------------R----------------KMSE----------------------------------------------------------Q------------------------------------------------------------------------------L----KKLI---------------------V------------------------DLIETY-DT----TH-GRNYTTLNGTVEEILW-GMD------D----PIMNI-LYKFKL-----------------------------TP--------SPRFALQ-----TN-GSTDPDA-----MVRPTVIYTGHS---------DLSLLATYHR--YHGK----------NSS-------------GCW---------GSHAA------NHI-NGSE--------GTMFEP-LV-DKTRP---ATI---YNEQLFRSIDLSYT-AD-SS-F-A----SIPCYHYELPQWALQNVTYNPINAAY---------------------------------YAY-------------------------------VYTGMLNLTQCAS----NV--------PLWISKSMFLDSDLRVRD------NV-TME-R--GPD--------KKLDETYI-CIEPNTGAVINGHK-RVQIN--IQLQQFN----------VI------------------------------GA-----------LNH-VY--P-----SFV-PLIAVDE-------------------------------------------H---GS-ITPELAAKLRSTLLTPLT---------
>Horca_SR-B_2
------MFPGVFQALVNTQVLLT-----PG----TMSFT--QWLA-P------------------T--PLVYRVATVYNLTNPKEMA-A----G-K----APRVEALGPYYYR-----------------------------------------------EYREK--INVVVP-V-DA----PEELWFEEKKW--YEFDTNKTNANRSG-MPPLNPFTDKFTTINIAYV--------------------GVVYNL----TL--------------T-----------------NAP---------------------------------------------------------KW-----------------------------------------------------------------------------EV----AAVV---------------------A------------------------AAAMKH----------E-AGLTMTKTVNEVIF-GYE------D----QFLEI-LRLQMPDL-------------------------------------PTTVQLL---YNMS-QSDI---------TRRSVVDSGKS---------DVGELGQYRE--WQGM----------EEL-------------PWW---------GDEQA------NTI-NGTE--------GLFFAP-GL-TSNQT---LSI---WADDMYRSIIMEYE-RR-EE-C-L----GLDTFKYKTPGYSMLNATQNPNNAGF---------------------------------YSY-------------------------------CPSGLMNLTSAV-----RA--------PIMLSKPSFLGGEDWLRE------EV-SGL-P---PLD-------PATMDTNI-WVEPHTGLLVKANK-QLQIN--IMISQAK----------LF------------------------------PG-----------LIT-LR--S---TPRYV-PIALIKE-------------------------------------------T---GG-LDDDLLAQFHTKVTTPRSIALG-----
>Horca_SR-B_3
-----------QKILVKQRVVLT-----NN----TDTFV--QWLA-P------------------T--PVIYKIVTAYNLTNPDEVE-A----G-G----RPVVEPMGPYYYR-----------------------------------------------EYRER--INVVEV-Y-DE-----E-LWYNEKKW--YEFDSNKTNADRDI---PLNPFTDNFTTLNLGYI--------------------GVAYNL----TA--------------T-----------------EGD---------------------------------------------------------KI-----------------------------------------------------------------------------HI----DEIL---------------------AI----------------------IAAQFEG----------D-MSIIMTRPVNEVIF-GYT------D----KFLEI-VSLARPGV-------------------------------------PSQVQVV---YNMS-DRDV---------STVSKIKNGRK---------DVTQLAEYTQ--WQGY----------TSL-------------PYW---------SSPEA------NTL-NGTE--------GLFFQP-FI-EQGQE---LTT---FVDDLFRANPMEWV-GR-EE-V-L----TIPAYKYQIPDYVMRNASNNPLNAGF---------------------------------YAF-------------------------------GPDGLMNLTSCV-----MA--------PVFASKPSFLDAEDWLLE------DV-EGL-P---PAN-------KSTMDTNI-WVNPLTGVLVKARK-QLQVN--LMLTQNV----------VF------------------------------PG-----------FAA-LR--E--DRPRFV-PIAQVIE-------------------------------------------G---GG-MDQGLVDQFHAKVFRPMGIMVV-----
>Pleba_SR-B_1
--------PGVFQMVVRSQVLLT-----PG----TLSFE--QWLD-P------------------S--PVVYRVATVYNVTNPKEMV-A----G-K----QPIVEALGPYYYR-----------------------------------------------EYREK--INVVVP-V-DE----GEELWFEEKKW--YEFDSNKTNANRSN-TTLLNPVTDKFTTMNIAYI--------------------GVAYNL----TL--------------A-----------------NAS---------------------------------------------------------KL-----------------------------------------------------------------------------KI----AAAV---------------------A------------------------AAAALG----------E-DYLTMTKTVNEVVF-GYE------D----KLLDA-LKIAMPDL-------------------------------------PTTVQLL---YNMS-QSDI---------TLRSVVDSGKK---------DYTQLGQYRE--WQGF----------AKL-------------PFW---------GNDAA------NTI-NGTE--------GLFFHP-GL-NKTET---LSI---WADDMYRSIIMEFE-RE-EK-C-L----GLDTFKYRTPAYSMLNATLNPNNAGF---------------------------------YSF-------------------------------GPNGMTNLTSAV-----HA--------PIMLSKPSFLGGDDWLLD------EV-TGL-P---PVD-------PVTMDTNI-WVEPHTGLLVSANK-QLQIN--ILIQRGT----------MF------------------------------PG-----------LTK-LR--K---AARFI-PIAVIQE-------------------------------------------T---GG-LDDGLLDKFHGMVILPKSIA-------
>Pleba_SR-B_2
--------PVVQQILVHQRVTLT-----NN----TDTFI--QWLF-P------------------T--PAIYKVVTVYNITNTEEVS-A----G-G----KPKLEAMGPYYYR-----------------------------------------------EYRER--IRVEEV-Y-DV-----E-LWFSEKKW--YEFDWNATNQDRPKGAPPLDPFKDTFVTMNLGYI--------------------GVAYNL----TV--------------S-----------------EGD---------------------------------------------------------QI-----------------------------------------------------------------------------HI----DEIL---------------------AI----------------------IAAQFEK----------D-LSIFMTRTVNEVIY-GYT------D----KFLEV-VSITRPDV-------------------------------------PSKVQVV---SNMS-ERDM---------GTTSKIRNGRK---------DVTELGQYTQ--WQGY----------TSL-------------PFW---------KTPEA------NTI-NGTE--------GLFFRP-FL-QKGDE---VTT---FVDDLFRANPMEWV-GE-EE-V-R----TIPTFKYRIPDYIMKNATHNPLNDGF---------------------------------YAY-------------------------------GPDGMMNLTSCV-----MA--------PVFASKPSFMDAEPWLLE------DV-EGL-P---PVN-------KTTMDTNI-WVNPLTGVLVKAKK-QLQIN--LMISQNV----------IF------------------------------PG-----------FAG-LR--Q--DRPRYI-PVGQIIE-------------------------------------------T---GG-LDDQLVKQFHDKVFRPQ----------
