# Supplementary material for: Phylogenetic and Protein Structure Analyses Provide Insight into the Evolution and Diversification of the CD36 Domain “Apex” among Scavenger Receptor Class B Proteins across Eukarya
Source: Genome Biol Evol. 2023 Nov 30;15(12):evad218. doi: 10.1093/gbe/evad218 (PMC10715195; doi:10.1093/gbe/evad218)
Supplement: evad218_Supplementary_Data [file evad218_supplementary_data.zip › SupplementaryData/Supplementary_File8_metazoan_consensus.fasta]

>metazoan_consensus_edited_Copy
MDSESTTDPMMGRKRCCILGVVGLLLLVLGIVLIPVFPKIIDSIVKKEVVLKPGSLAYEQWKNPPVPVYMQFYFFNVTNPDEVLNGEKPNVEEIGPYTYREYREKVNITFNDNGTVSYRQKKTYVFDPEMSVGPEDDTITTLNIPLLTAAELLKNSPLLKLALSALLKSLGEELFVTRTVGELLWGYEDPLLKLLKKLLLPFGLFYGKNGTDDGVYTVYTGKDDISKLGQIDTWNGETSLPYWNTDYCNMINGTDGTLFPPFLTKDDTLYFFSSDLCRSIYLVYEKDVEVKGIPAYRFTLPPEVFANGTVNPDNAGFCPCLPSGLLNVSPCRFGAPVFLSLPHFLQADPSLLDAVEGLNPNKEKHETFLDVEPTTGVPLQAAKRLQINILVKPVPGIPETKNIREVFFPVLWLNESATIDDELADKFKSQLLLPLKIVTILQYGLLALGGLLLLVAIVLLVRRSKESTTPLLNSSTEEDDLESIDISDSPADEEDIKMEHRDRS
