# Supplementary material for: Phylogenetic and Protein Structure Analyses Provide Insight into the Evolution and Diversification of the CD36 Domain “Apex” among Scavenger Receptor Class B Proteins across Eukarya
Source: Genome Biol Evol. 2023 Nov 30;15(12):evad218. doi: 10.1093/gbe/evad218 (PMC10715195; doi:10.1093/gbe/evad218)
Supplement: evad218_Supplementary_Data [file evad218_supplementary_data.zip › Supplementary_Tables.xlsx]

## Sheet: Table of Contents
Supplementary Table	Content	Description
Supplementary Table 1	Selected taxa and genomes	Eukaryotic genomes and transcriptomes for eukaryotic taxa, last access dates, site links, and accompanying citations.
Supplementary Table 2	SR-B homolog search results	All CD36 domain-containing proteins recovered from HMMER with duplicates and isoforms removed. Sequences with a domain architecture of CD36 flanked by transmembrane domains were used for further analyses.
Supplementary Table 3	CD36 ML/Bayes Tree Comparison	Results of phylogenetic inferences of CD36 domains between Ml and Bayesian analyses.
Supplementary Table 4	Conservation of mammalian disulfide bridge-forming cysteines across metazoan SR-Bs	Presence or absence of disulfide bridge-forming cysteine residues characterized in mammalian SR-Bs.
Supplementary Table 5	STREME motif sequence scores	STREME scores for the top 18 amino acid motifs across eukaryotic SR-Bs. Asterisks indicate the three lowest enriched motifs with p-values that exceeded the 0.05 threshold.
Supplementary Table 6	pLDDT of AlphaFold2 models	Predicted local Distance Difference Test of each residue computed by AlphaFold2 via ColabFold as representation of per-residue accuracy.
Supplementary Table 7	Angstrom error estimates of RoseTTAFold models	Error estimate in Angstroms of each residue computed by RoseTTAFold via Robetta as representation of per-residue accuracy.
Supplementary Table 8	AlphaFill ligand binding scores	Ligand binding scores for CLR and PCW

## Sheet: Table S1. Selected Taxa and Gen
Taxon			Genus species	Sequence type	Date of Last Access	Sequence Source	Citation
Metazoa	Deuterostoma	Chordata	Danio rerio	genome	2021-04-06	www.ensembl.org/Danio_rerio/Info/Index	https://doi.org/10.1038/nature12111
			Gasterosteus aculeatus	genome	2021-04-06	http://useast.ensembl.org/Gasterosteus_aculeatus/Info/Index	https://doi.org/10.1038/nature10944
			Takifugu rubripes	genome	2021-04-06	www.ensembl.org/Takifugu_rubripes/Info/Index	https://doi.org/10.1126/science.1072104
			Homo sapiens	genome	2021-04-06	https://www.ncbi.nlm.nih.gov/genome?term=human&cmd=DetailsSearch	https://doi.org/10.1101/gr.213611.116
			Mus musculus	genome	2021-04-06	www.ensembl.org/Mus_musculus/	https://doi.org/10.1038/nature01262
			Xenopus tropicalis	genome	2021-04-06	http://useast.ensembl.org/Xenopus_tropicalis/Info/Index	https://doi.org/10.1126/science.1183670
			Latimeria chalumnae	genome	2021-04-06	http://useast.ensembl.org/Latimeria_chalumnae/Info/Index	https://doi.org/10.1038/nature12027
			Callorhinchus milii	genome	2021-04-06	https://useast.ensembl.org/Callorhinchus_milii/Info/Index	https://doi.org/10.1038/nature12826
			Petromyzon marinus	genome	2021-04-07	http://useast.ensembl.org/Petromyzon_marinus/Info/Index	https://doi.org/10.1038/ng.2568
			Oikopleura dioica	genome	2021-07-08	https://www.genoscope.cns.fr/externe/GenomeBrowser/Oikopleura/	https://doi.org/10.1038/nature04336
			Ciona intestinalis	genome	2021-04-07	https://useast.ensembl.org/Ciona_intestinalis/Info/Index	https://doi.org/10.1186/gb-2008-9-10-r152
			Branchiostoma floridae	genome	2021-06-22	https://www.ncbi.nlm.nih.gov/genome/75	https://doi.org/10.1038/nature06967
		Echinodermata	Strongylocentrotus purpuratus	genome	2021-04-07	http://metazoa.ensembl.org/Strongylocentrotus_purpuratus/Info/Index	https://doi.org/10.1126/science.1133609
			Apostichopus japonicus	genome	2021-07-12	https://www.ncbi.nlm.nih.gov/genome/?term=txid307972	https://doi.org/10.1371/journal.pbio.2003790
			Anneissia japonica	genome	2021-07-09	https://www.ncbi.nlm.nih.gov/genome/?term=anneissia+japonica	https://doi.org/10.1038/s42003-020-1091-1
	Protostoma	Arthropoda	Parhyale hawaiensis	genome	2021-07-11	https://research.janelia.org/pavlopoulos/	https://doi.org/10.7554/eLife.20062
			Daphnia pulex	genome	2021-04-07	https://mycocosm.jgi.doe.gov/Dappu1/Dappu1.home.html	https://doi.org/10.1126/science.1197761
			Tribolium castaneum	genome	2021-04-07	https://metazoa.ensembl.org/Tribolium_castaneum/Info/Index	https://doi.org/10.1038/nature06784
			Drosophila melanogaster	genome	2021-04-07	https://flybase.org/	https://doi.org/10.1126/science.287.5461.2185
		Nematoda	Caenorhabditis elegans	genome	2021-04-07	https://wormbase.org/	https://doi.org/10.1126/science.282.5396.2012
			Ascaris suum	genome	2021-07-12	https://parasite.wormbase.org/Ascaris_suum_prjna80881/Info/Index/	https://doi.org/10.1038/nature10553
			Trichuris suis	genome	2021-07-12	https://parasite.wormbase.org/Trichuris_suis_prjna208415/Info/Index	https://doi.org/10.1038/ng.3012
		Lophotrochozoa	Capitella teleta	genome	2021-04-07	https://genome.jgi.doe.gov/portal/pages/dynamicOrganismDownload.jsf?organism=Capca1	https://doi.org/10.1038/nature11696
			Dimorphilus gyrociliatus	genome	2021-07-12	https://www.ncbi.nlm.nih.gov/genome/94207	https://doi.org/10.1038/s41559-020-01327-6
			Lottia gigantea	genome	2021-04-07	https://mycocosm.jgi.doe.gov/Lotgi1/Lotgi1.home.html	https://doi.org/10.1038/nature11696
			Acanthopleura granulata	genome	2021-07-12	https://datadryad.org/stash/dataset/doi:10.5061/dryad.wstqjq2k9	https://doi.org/10.1093/gbe/evaa263
			Schmidtea mediterranea	genome	2021-07-11	https://parasite.wormbase.org/Schmidtea_mediterranea_prjna12585/Info/Index	https://doi.org/10.1093/nar/gkm684
	Cnidaria	Anthozoa	Nematostella vectensis	genome	2021-04-07	https://mycocosm.jgi.doe.gov/Nemve1/Nemve1.home.html	https://doi.org/10.1126/science.1139158
			Acropora digitifera	genome	2021-04-09	https://www.ncbi.nlm.nih.gov/genome/10529	https://doi.org/10.1038/nature10249
			Stylophora pistillata	genome	2021-04-09	https://www.ncbi.nlm.nih.gov/genome/?term=txid50429[orgn]	https://doi.org/10.1038/s41598-017-17484-x
			Xenia sp.	genome	2021-06-10	https://cmo.carnegiescience.edu/data	https://doi.org/10.1038/s41586-020-2385-7
		Medusozoa	Hydra vulgaris	genome	2021-06-11	https://research.nhgri.nih.gov/hydra/	https://doi.org/10.1038/nature08830
			Aurelia aurita	genome	2021-07-28	https://davidadlergold.faculty.ucdavis.edu/jellyfish/	https://doi.org/10.1038/s41559-018-0719-8
	Placozoa		Trichoplax adhaerens	genome	2021-04-09	https://ftp.ncbi.nlm.nih.gov/genomes/all/GCF/000/150/275/GCF_000150275.1_v1.0/GCF_000150275.1_v1.0_protein.faa.gz	https://doi.org/10.1038/nature07191
	Porifera	Demospongiae	Amphimedon queenslandica	genome	2021-04-19	https://metazoa.ensembl.org/Amphimedon_queenslandica/Info/Index	https://doi.org/10.1038/nature09201
			Ephydatia muelleri	genome	2021-07-12	https://spaces.facsci.ualberta.ca/ephybase/	https://doi.org/10.1038/s41467-020-17397-w
		Hexactinellida	Aphrocallistes vastus	transcriptome	2021-07-12	https://era.library.ualberta.ca/items/3df7eb24-1f79-43d9-bcb4-49ef043ea226	https://doi.org/10.1093/molbev/msu057
		Homoscleromorpha	Oscarella carmela	genome	2021-04-19	https://figshare.com/articles/dataset/Oscarella_pearsei_assemblies/7107638	https://doi.org/10.1073/pnas.1120685109
		Calcerea	Leucosolenia complicata	genome	2021-07-12	https://datadryad.org/stash/dataset/doi:10.5061/dryad.tn0f3	https://doi.org/10.1038/nature13881
			Syccon ciliatum	genome	2021-07-12	https://datadryad.org/stash/dataset/doi:10.5061/dryad.tn0f3	https://doi.org/10.1038/nature13881
	Ctenophora		Mnemiopsis leidyi	genome	2021-04-09	http://research.nhgri.nih.gov/mnemiopsis/	https://doi.org/10.1038/nature13881
			Hormiphora californiensis	transcriptome	2019	https://www.ncbi.nlm.nih.gov/sra/?term=SRR1992642.	https://doi.org/10.1371/journal.pone.0128742
			Pleurobrachia bachei	genome	2021-05-04	https://neurobase.rc.ufl.edu/Pleurobrachia/download	https://doi.org/10.1038/nature13400
Choanoflagellata			Monosiga brevicollis	genome	2021-04-09	https://mycocosm.jgi.doe.gov/Monbr1/Monbr1.home.html	https://doi.org/10.1038/nature06617
			Salpingoeca macrocollata	transcriptome	2021-06-17	https://figshare.com/articles/dataset/Data_from_The_ancestral_animal_genetic_toolkit_revealed_by_diverse_choanoflagellate_transcriptomes/5686984/1	https://doi.org/10.7554/eLife.34226
			Acanthoeca spectabilis	transcriptome	2021-06-17	https://figshare.com/articles/dataset/Data_from_The_ancestral_animal_genetic_toolkit_revealed_by_diverse_choanoflagellate_transcriptomes/5686984/1	https://doi.org/10.7554/eLife.34226
			Stephanoeca diplocostata	transcriptome	2021-06-17	https://figshare.com/articles/dataset/Data_from_The_ancestral_animal_genetic_toolkit_revealed_by_diverse_choanoflagellate_transcriptomes/5686984/1	https://doi.org/10.7554/eLife.34226
Filasterea			Pigoraptor vietnamica	transcriptome	2021-04-22	https://datadryad.org/stash/dataset/doi:10.5061/dryad.26bv4	https://doi.org/10.5061/dryad.26bv4
			Capsaspora owczarzaki	genome	2021-04-11	https://www.ncbi.nlm.nih.gov/bioproject/PRJNA20341	No associated publication; sequenced by BROAD Institute
Tunicaraptor			Tunicaraptor unikontum	transcriptome	2021-05-04	https://www.ncbi.nlm.nih.gov/nuccore/1861720100	https://doi.org/10.1016/j.cub.2020.08.061
Pluriformea			Corallochytrium limacisporum	genome	2021-04-22	https://figshare.com/articles/dataset/Genome_-_Corallochytrium_limacisporum/5426470	https://doi.org/10.7554/eLife.26036
			Syssomonas multiformis	transcriptome	2023-03-30	https://figshare.com/articles/dataset/EukProt_a_database_of_genome-scale_predicted_proteins_across_the_diversity_of_eukaryotic_life/12417881	https://doi.org/10.24072/pcjournal.173
Ichthyosporea	Ichthyophonida		Ichthyophonus hoferi	genome	2021-07-14	https://figshare.com/articles/dataset/Genome_-_Ichthyophonus_hoferi/5426488	https://doi.org/10.7554/eLife.26036
			Abeoforma whisleri	genome	2021-04-22	https://figshare.com/articles/dataset/Genome_-_Abeoforma_whisleri_/5426458	https://doi.org/10.7554/eLife.26036
			Pirum gemmata	genome	2021-04-22	https://figshare.com/articles/dataset/Genome_-_Pirum_gemmata/5426506	https://doi.org/10.7554/eLife.26036
			Sphaeroforma arctica	genome	2021-04-11	https://www.ncbi.nlm.nih.gov/bioproject/PRJNA20463	No associated publication; sequenced by BROAD Institute
			Creolimax fragrantissima	genome	2021-04-22	https://figshare.com/articles/dataset/Creolimax_fragrantissima_genome_data/1403592	https://doi.org/10.7554/eLife.08904
	Dermocystida		Chromosphaera perkinsii	genome	2021-04-22	https://figshare.com/articles/dataset/Genome_-_Chromosphaera_perkinsii/5426494	https://doi.org/10.7554/eLife.26036
Holomycota	Fungi		Ustilago maydis	genome	2021-04-12	http://www.broadinstitute.org/annotation/genome/ustilago_maydis	https://doi.org/10.1038/nature05248
			Saccharomyces cerevisiae	genome	2021-04-12	https://www.ncbi.nlm.nih.gov/bioproject/PRJNA43747	https://doi.org/10.1126/science.274.5287.546
			Mortierella verticillata	genome	2021-04-12	https://www.ncbi.nlm.nih.gov/bioproject/PRJNA20603	No associated publication; sequenced by BROAD Institute
			Allomyces macrogynus	genome	2021-04-12	https://www.ncbi.nlm.nih.gov/bioproject/PRJNA20563	No associated publication; sequenced by BROAD Institute
			Spizellomyces punctatus	genome	2021-04-12	https://www.ncbi.nlm.nih.gov/bioproject/PRJNA37881	No associated publication; sequenced by BROAD Institute
	Microsporidia		Encephalitozoon cuniculi	genome	2021-04-12	https://www.ncbi.nlm.nih.gov/bioproject/PRJNA13833	https://doi.org/10.1038/35106579
	Nucleariida		Fonticula alba	genome	2021-04-12	https://www.ncbi.nlm.nih.gov/bioproject/PRJNA189482	No associated publication; sequenced by BROAD Institute
			Parvularia atlantis	genome	2021-07-29	https://figshare.com/articles/dataset/Genomic_data_for_Ministeria_vibrans_Parvularia_atlantis_Pigoraptor_vietnamica_and_Pigoraptor_chileana/19895962?file=35315719	https://doi.org/10.1038/s41586-022-05110-4
Breviatea			Lenisia limosa	genome	2021-07-14	https://www.omicsdi.org/dataset/pride/PXD003275	https://doi.org/10.1038/nature18297
			Pygsuia biforma	transcriptome	2023-03-30	https://figshare.com/articles/dataset/EukProt_a_database_of_genome-scale_predicted_proteins_across_the_diversity_of_eukaryotic_life/12417881	https://doi.org/10.24072/pcjournal.173
Apusomonadida			Thecamonas trahens	genome	2021-04-13	https://www.ncbi.nlm.nih.gov/bioproject/PRJNA37929	https://doi.org/10.1016/j.protis.2010.04.002
			Apusomonadida sp.	transcriptome	2023-03-30	https://figshare.com/articles/dataset/EukProt_a_database_of_genome-scale_predicted_proteins_across_the_diversity_of_eukaryotic_life/12417881	https://doi.org/10.24072/pcjournal.173
Amoebozoa	Evosea	Dictyosteliales	Dictyostelium purpureum	genome	2021-04-13	http://genome.jgi-psf.org/Dicpu1/Dicpu1.home.html	https://doi.org/10.1186/gb-2011-12-2-r20
			Dictyostelium discoideum	genome	2021-07-20	https://www.ncbi.nlm.nih.gov/bioproject/PRJNA13925	https://doi.org/10.1038/nature03481
		Acytosteliales	Acytostelium subglobosum	genome	2021-07-15	https://www.ncbi.nlm.nih.gov/bioproject/PRJNA280978	https://doi.org/10.1186/s12864-015-1278-x
			Polysphondylium pallidum	genome	2021-04-13	http://genomes.dictybase.org/pallidum/current	https://doi.org/10.1101/gr.121137.111
		Variosea	Planoprotostelium fungivorum	genome	2021-07-15	https://www.ncbi.nlm.nih.gov/bioproject/PRJNA338377	https://doi.org/10.1093/gbe/evy011
		Archamoeba	Entamoeba histolytica	genome	2021-04-13	https://www.ncbi.nlm.nih.gov/bioproject/PRJNA19739	https://doi.org/10.1038/nature03291
	Discosea		Acanthamoeba castellani	genome	2021-04-13	https://www.ncbi.nlm.nih.gov/bioproject/PRJNA193615	https://doi.org/10.1186/gb-2013-14-2-r11
Discoba	Heterolobosea		Willaertia magna	genome	2021-07-14	https://www.mediterranee-infection.com/acces-ressources/donnees-pour-articles/willaertia-magna-c2c-maky/	https://doi.org/10.1038/s41598-019-54580-6
			Naegleria gruberi	genome	2021-04-13	https://www.ncbi.nlm.nih.gov/bioproject/PRJNA43691	https://doi.org/10.1016/j.cell.2010.01.032
	Euglenozoa	Kinetoplastea	Neobodo designis	transcriptome	2023-03-30	https://figshare.com/articles/dataset/EukProt_a_database_of_genome-scale_predicted_proteins_across_the_diversity_of_eukaryotic_life/12417881	https://doi.org/10.24072/pcjournal.173
			Bodo salttans	genome	2021-07-13	https://www.sanger.ac.uk/resources/downloads/protozoa/bodo-saltans.html	https://doi.org/10.1186/1471-2164-9-594
			Trypanosoma brucei	genome	2021-04-22	https://protists.ensembl.org/Trypanosoma_brucei/Info/Index	https://doi.org/10.1126/science.1112642
		Diplonemea	Hemistasia phaeocysticola	transcriptome	2023-03-30	https://figshare.com/articles/dataset/EukProt_a_database_of_genome-scale_predicted_proteins_across_the_diversity_of_eukaryotic_life/12417881	https://doi.org/10.24072/pcjournal.173
			Rhynchopus humris	transcriptome	2023-03-30	https://figshare.com/articles/dataset/EukProt_a_database_of_genome-scale_predicted_proteins_across_the_diversity_of_eukaryotic_life/12417881	https://doi.org/10.24072/pcjournal.173
		Euglenida	Euglena longa	transcriptome	2023-03-30	https://figshare.com/articles/dataset/EukProt_a_database_of_genome-scale_predicted_proteins_across_the_diversity_of_eukaryotic_life/12417881	https://doi.org/10.24072/pcjournal.173
			Entosiphon sulcatum	transcriptome	2023-03-30	https://figshare.com/articles/dataset/EukProt_a_database_of_genome-scale_predicted_proteins_across_the_diversity_of_eukaryotic_life/12417881	https://doi.org/10.24072/pcjournal.173
	Jakobida		Stygiella incarcerata	transcriptome	2023-03-30	https://figshare.com/articles/dataset/EukProt_a_database_of_genome-scale_predicted_proteins_across_the_diversity_of_eukaryotic_life/12417881	https://doi.org/10.24072/pcjournal.173
			Andalucia godoyi	genome	2021-07-14	https://www.ncbi.nlm.nih.gov/bioproject/PRJNA559352	https://doi.org/10.1186/s12915-020-0741-6
Metamonada	Parabasalia		Trichomonas vaginales	genome	2021-07-14	https://www.ncbi.nlm.nih.gov/bioproject/PRJNA343635	No associated publication; sequenced by Roche Molecular Systems
	Fornicata		Giardia lamblia	genome	2021-04-22	https://protists.ensembl.org/Giardia_lamblia/Info/Index	https://doi.org/10.1126/science.1143837
			Carpediemonas membranifera	genome	2023-03-30	https://figshare.com/articles/dataset/EukProt_a_database_of_genome-scale_predicted_proteins_across_the_diversity_of_eukaryotic_life/12417881	https://doi.org/10.24072/pcjournal.173
	Preaxostyla (aka Anaeromonadea)		Trimastix marina	transcriptome	2023-03-30	https://figshare.com/articles/dataset/EukProt_a_database_of_genome-scale_predicted_proteins_across_the_diversity_of_eukaryotic_life/12417881	https://doi.org/10.24072/pcjournal.173
		Oxymonadida	Monocercomonoides exilis	transcriptome	2023-03-30	https://figshare.com/articles/dataset/EukProt_a_database_of_genome-scale_predicted_proteins_across_the_diversity_of_eukaryotic_life/12417881	https://doi.org/10.24072/pcjournal.173
Hemimastigophora			Hemimastix kukwesjijk	transcriptome	2021-04-22	https://datadryad.org/stash/dataset/doi:10.5061/dryad.n5g39d7	https://doi.org/10.1038/s41586-018-0708-8
			Spironema sp.	transcriptome	2023-03-30	https://figshare.com/articles/dataset/EukProt_a_database_of_genome-scale_predicted_proteins_across_the_diversity_of_eukaryotic_life/12417881	https://doi.org/10.24072/pcjournal.173
Malawimonada			Gefionella okellyi	transcriptome	2023-03-30	https://figshare.com/articles/dataset/EukProt_a_database_of_genome-scale_predicted_proteins_across_the_diversity_of_eukaryotic_life/12417881	https://doi.org/10.24072/pcjournal.173
Ancyromonadida			Nutomonas longa	transcriptome	2023-03-30	https://figshare.com/articles/dataset/EukProt_a_database_of_genome-scale_predicted_proteins_across_the_diversity_of_eukaryotic_life/12417881	https://doi.org/10.24072/pcjournal.173
			Fabomonas tropica	transcriptome	2023-03-30	https://figshare.com/articles/dataset/EukProt_a_database_of_genome-scale_predicted_proteins_across_the_diversity_of_eukaryotic_life/12417881	https://doi.org/10.24072/pcjournal.173
CRuMs	Collodictyonidae		Diphylleia rotans	transcriptome	2023-03-30	https://figshare.com/articles/dataset/EukProt_a_database_of_genome-scale_predicted_proteins_across_the_diversity_of_eukaryotic_life/12417881	https://doi.org/10.24072/pcjournal.173
	Rigifilida		Rigifila ramosa	transcriptome	2023-03-30	https://figshare.com/articles/dataset/EukProt_a_database_of_genome-scale_predicted_proteins_across_the_diversity_of_eukaryotic_life/12417881	https://doi.org/10.24072/pcjournal.173
	Mantomonas		Mantamonas plastica	transcriptome	2023-03-30	https://figshare.com/articles/dataset/EukProt_a_database_of_genome-scale_predicted_proteins_across_the_diversity_of_eukaryotic_life/12417881	https://doi.org/10.24072/pcjournal.173
Archaeplastida	Streptophyta		Arabidopsis thaliana	genome	2021-04-13	https://www.ncbi.nlm.nih.gov/bioproject/PRJNA10719	https://doi.org/10.1105/tpc.18.00024
			Selaginella moellendorffii	genome	2023-03-30	https://figshare.com/articles/dataset/EukProt_a_database_of_genome-scale_predicted_proteins_across_the_diversity_of_eukaryotic_life/12417881	https://doi.org/10.24072/pcjournal.173
			Marchantia polymorpha	genome	2021-04-23	https://marchantia.info/	https://doi.org/10.1016/j.cell.2017.09.030
			Klebsormidium nitens	genome	2021-04-23	https://phycocosm.jgi.doe.gov/Klenit1/Klenit1.home.html	https://doi.org/10.1038/ncomms4978
			Chara braunii	genome	2021-04-23	https://mycocosm.jgi.doe.gov/Chabra1/Chabra1.home.html	https://doi.org/10.1016/j.cell.2018.06.033
	Chlorophyta	Chlorophyceae	Volvox carteri	genome	2021-04-23	https://phycocosm.jgi.doe.gov/Volca2_1/Volca2_1.home.html	https://doi.org/10.1126/science.1188800
			Gonium pectorale	genome	2021-07-14	https://www.ncbi.nlm.nih.gov/bioproject/PRJNA302163	https://doi.org/10.1038/ncomms11370
			Tetrabaena socialis	genome	2021-07-14	https://www.ncbi.nlm.nih.gov/bioproject/PRJNA393411	https://doi.org/10.1093/molbev/msx332
			Chlamydomonas reinhardtii	genome	2021-04-23	https://phytozome-next.jgi.doe.gov/info/Creinhardtii_v5_6	https://doi.org/10.1126/science.1143609
		Chlorophicophyceae	Chloropicon primus	genome	2021-07-14	https://www.ncbi.nlm.nih.gov/bioproject/PRJNA316521	https://doi.org/10.1038/s41467-019-12014-x
		Ulvophyceae	Ulva mutabilis	genome	2021-07-14	https://phycocosm.jgi.doe.gov/Ulvmu1/Ulvmu1.home.html	https://doi.org/10.1016/j.cub.2018.08.015
		Trebouxiophyceae	Chlorella desiccata	genome	2021-07-14	https://www.ncbi.nlm.nih.gov/bioproject/PRJNA722310	No associated publication; sequenced by Los Alamos National Laboratory
			Micractinium conductrix	genome	2021-07-14	https://www.ncbi.nlm.nih.gov/bioproject/PRJNA290385	https://doi.org/10.1111/tpj.13789
			Coccomyxa subellipsoidea	genome	2021-07-14	https://www.ncbi.nlm.nih.gov/bioproject/PRJNA32657	https://doi.org/10.1111/tpj.13789
		Mamiellophyceae	Ostreococcus tauri	genome	2021-07-14	https://www.ncbi.nlm.nih.gov/bioproject/PRJNA51609	https://doi.org/10.1186/1471-2164-15-1103
			Bathycoccus prasinos	genome	2021-07-14	https://www.ncbi.nlm.nih.gov/bioproject/PRJNA394752	https://doi.org/10.1186/gb-2012-13-8-r74
			Micromonas Commoda	genome	2021-07-14	https://www.ncbi.nlm.nih.gov/bioproject/PRJNA15676	https://doi.org/10.1126/science.1167222
	Rodophyta		Gracilariopsis chorda	genome	2023-03-30	https://figshare.com/articles/dataset/EukProt_a_database_of_genome-scale_predicted_proteins_across_the_diversity_of_eukaryotic_life/12417881	https://doi.org/10.24072/pcjournal.173
			Rhodosorus marinus	transcriptome	2023-03-30	https://figshare.com/articles/dataset/EukProt_a_database_of_genome-scale_predicted_proteins_across_the_diversity_of_eukaryotic_life/12417881	https://doi.org/10.24072/pcjournal.173
			Cyanidioschyzon merolae	genome	2021-04-13	https://www.ncbi.nlm.nih.gov/bioproject/PRJNA10792	https://doi.org/10.1186/1741-7007-5-28
			Madagascaria erythrocladioides	transcriptome	2023-03-30	https://figshare.com/articles/dataset/EukProt_a_database_of_genome-scale_predicted_proteins_across_the_diversity_of_eukaryotic_life/12417881	https://doi.org/10.24072/pcjournal.173
	Glaucophyta		Cyanophora paradoxa	genome	2021-07-14	https://phycocosm.jgi.doe.gov/Cyapar1/Cyapar1.home.html	https://doi.org/10.1093/dnares/dsz009
			Gloeochaete wittrockiana	transcriptome	2023-03-30	https://figshare.com/articles/dataset/EukProt_a_database_of_genome-scale_predicted_proteins_across_the_diversity_of_eukaryotic_life/12417881	https://doi.org/10.24072/pcjournal.173
Cryptophyta	Cryptomonadales		Guillardia theta	genome	2021-04-23	https://protists.ensembl.org/Guillardia_theta/Info/Index	https://doi.org/10.1038/nature11681
			Cryptomonas curvata	transcriptome	2023-03-30	https://figshare.com/articles/dataset/EukProt_a_database_of_genome-scale_predicted_proteins_across_the_diversity_of_eukaryotic_life/12417881	https://doi.org/10.24072/pcjournal.173
	Goniomonas		Goniomonas pacifica	transcriptome	2023-03-30	https://figshare.com/articles/dataset/EukProt_a_database_of_genome-scale_predicted_proteins_across_the_diversity_of_eukaryotic_life/12417881	https://doi.org/10.24072/pcjournal.173
Haptophyta	Prymnesiophyceae		Emiliania huxleyi	genome	2021-04-23	https://protists.ensembl.org/Emiliania_huxleyi/Info/Index	https://doi.org/10.1038/nature12221
			Prymnesium parvum	transcriptome	2023-03-30	https://figshare.com/articles/dataset/EukProt_a_database_of_genome-scale_predicted_proteins_across_the_diversity_of_eukaryotic_life/12417881	https://doi.org/10.24072/pcjournal.173
			Phaeocystis rex	transcriptome	2023-03-30	https://figshare.com/articles/dataset/EukProt_a_database_of_genome-scale_predicted_proteins_across_the_diversity_of_eukaryotic_life/12417881	https://doi.org/10.24072/pcjournal.173
	Pavlovales		Diacronema sp.	transcriptome	2023-03-30	https://figshare.com/articles/dataset/EukProt_a_database_of_genome-scale_predicted_proteins_across_the_diversity_of_eukaryotic_life/12417881	https://doi.org/10.24072/pcjournal.173
Stramenopila	Ochrophyta		Phaeodactylum tricornutum	genome	2021-04-23	https://protists.ensembl.org/Phaeodactylum_tricornutum/Info/Index	https://doi.org/10.1038/nature07410
			Thalassiosira pseudonana	genome	2023-03-30	https://figshare.com/articles/dataset/EukProt_a_database_of_genome-scale_predicted_proteins_across_the_diversity_of_eukaryotic_life/12417881	https://doi.org/10.24072/pcjournal.173
			Saccharina japonica	genome	2021-07-14	https://phycocosm.jgi.doe.gov/Sacja1/Sacja1.home.html	https://doi.org/10.1038/ncomms7986
			Undaria pinnatifida	genome	2021-07-14	https://phycocosm.jgi.doe.gov/Undpi1/Undpi1.home.html	https://doi.org/10.3389/fgene.2020.00140
			Nannochloropsis gaditana	genome	2021-07-13	https://phycocosm.jgi.doe.gov/Nangad1/Nangad1.home.html	https://doi.org/doi: 10.1093/mp/sst120
	Oomycota	Peronosporales	Plasmopara halstedii	genome	2021-07-14	https://www.ncbi.nlm.nih.gov/bioproject/PRJNA314514	https://doi.org/10.1186/s12864-015-1904-7
			Peronospora effusa	genome	2021-07-14	https://www.ncbi.nlm.nih.gov/bioproject/PRJNA745455	https://doi.org/10.1094/MPMI-04-18-0085-A
			Phytophthora infestans	genome	2021-04-13	http://protists.ensembl.org/Phytophthora_infestans/ Info/Index	https://doi.org/10.1038/nature08358
		Pythiales	Pythium insidiosum	genome	2021-07-14	https://www.ncbi.nlm.nih.gov/bioproject/PRJDB3817	https://doi.org/10.1128/genomeA.00574-15
			Globisporangium splendens	genome	2021-07-14	https://www.ncbi.nlm.nih.gov/bioproject/PRJNA548776	No associated publication; sequenced by University of Kerala
		Saprolegniales	Thraustotheca clavata	genome	2021-07-13	https://protists.ensembl.org/Thraustotheca_clavata_gca_002081575/Info/Index	https://doi.org/10.1093/gbe/evu276
			Aphanomyces invadens	genome	2021-07-14	https://www.ncbi.nlm.nih.gov/bioproject/PRJNA258292	No associated publication; sequenced by BROAD Institute
			Saprolegnia diclina	genome	2021-07-14	https://www.ncbi.nlm.nih.gov/bioproject/PRJNA255245	No associated publication; sequenced by BROAD Institute
	Bigyra		Hondaea fermentalgiana	genome	2021-07-13	https://phycocosm.jgi.doe.gov/Honfer1/Honfer1.home.html	https://doi.org/10.1128/genomeA.01335-17
			Cafeteria roenbergensis	genome	2021-07-13	https://www.ncbi.nlm.nih.gov/bioproject/PRJNA552725	https://doi.org/10.1038/s41597-020-0363-4
			Blastocystis hominis	genome	2021-07-14	https://www.ncbi.nlm.nih.gov/bioproject/PRJNA263384	No associated publication; sequenced by Genoscope
Alveolata	Ciliophora	Oligohymenophora	Pseudocohnilembus persalinus	genome	2021-07-12	https://www.ncbi.nlm.nih.gov/bioproject/PRJNA275811	https://doi.org/10.1038/srep15470
			Tetrahymena thermophila	genome	2021-04-23	https://protists.ensembl.org/Tetrahymena_thermophila/Info/Index	https://doi.org/10.1371/journal.pbio.0040286
			Paramecium tetraurelia	genome	2021-04-13	https://www.ncbi.nlm.nih.gov/bioproject/PRJNA19409	https://doi.org/10.1038/nature05230
		Spirotrichea	Oxytricha trifallax	genome	2021-07-12	http://oxy.ciliate.org/index.php/home/downloads	https://doi.org/10.1371/journal.pbio.1001473
			Stylonychia lemnae	genome	2021-07-12	http://stylo.ciliate.org/index.php/home/downloads	https://doi.org/10.1093/gbe/evu139
		Heterotrichea	Stentor coeruleus	genome	2021-07-12	http://stentor.ciliate.org/index.php/home/downloads	https://doi.org/10.1016/j.cub.2016.12.057
	Dinoflagellata		Symbiodinium microadriaticum	genome	2021-07-14	https://www.ncbi.nlm.nih.gov/genome/51771	https://doi.org/10.1038/srep39734
			Symbiodinium natans	genome	2021-07-14	https://www.ncbi.nlm.nih.gov/genome/98902	https://doi.org/10.1186/s12915-021-00994-6
			Polarella glacialis	genome	2021-07-14	https://www.ncbi.nlm.nih.gov/genome/12926	https://doi.org/10.1186/s12915-020-00782-8
	Apicomplexa		Plasmodium falciparum	genome	2021-07-14	https://www.ncbi.nlm.nih.gov/genome/33	https://doi.org/10.1038/nature01097
			Toxoplasma gondii	genome	2021-07-14	https://www.ncbi.nlm.nih.gov/genome/30	No associated publication; sequenced by J. Craig Venter Institute
	Colpodellida		Vitrella brassicaformis	genome	2021-07-14	https://www.ncbi.nlm.nih.gov/genome/13390	https://doi.org/10.7554/eLife.06974
			Chromera velia	genome	2021-07-14	https://www.ncbi.nlm.nih.gov/genome/12053	https://doi.org/10.7554/eLife.06974
	Perkinsozoa		Perkinsus olseni	genome	2021-07-14	https://www.ncbi.nlm.nih.gov/genome/91756	https://doi.org/10.1016/j.ygeno.2020.09.064
Rhizaria	Cercozoa		Bigelowiella natans	genome	2021-04-23	https://mycocosm.jgi.doe.gov/Bigna1/Bigna1.home.html	https://doi.org/10.1038/nature11681
			Plasmodiophora brassicae	genome	2021-07-12	https://protists.ensembl.org/Plasmodiophora_brassicae_gca_001049375/Info/Index?db=core	https://doi.org/10.1038/srep11153
			Leptophrys vorax	transcriptome	2023-03-30	https://figshare.com/articles/dataset/EukProt_a_database_of_genome-scale_predicted_proteins_across_the_diversity_of_eukaryotic_life/12417881	https://doi.org/10.24072/pcjournal.173
	Foraminifera		Reticulomyxa filosa	genome	2021-04-23	https://phycocosm.jgi.doe.gov/Retfil1/Retfil1.home.html	https://doi.org/10.1016/j.cub.2013.11.027

## Sheet: Table S2. CD36 Search Results
Taxon			Domain CD36	Pfam Accession PF01130	Pfam Access Date	hmmsearch E-value	Protein Length (aa)	CD36 Ectodomain Length (aa)	Generalized Architecture From InterProScan	Comments
					2021-04-06
			Genus species	Protein Name in this Study	Sequence Identifier
Metazoa	Deuterostoma	Chordata	Danio rerio	Danre_scarb1	ENSDARP00000137986.1	1.8e-154	496	411	TM-CD36-TM
				Danre_scarb2a	ENSDARP00000139751.1	1.2e-152	531	407	TM-CD36-TM
				Danre_scarb2b	ENSDARP00000149103.1	1.2e-151	523	410	TM-CD36-TM
				Danre_scarb3	ENSDARP00000050752.5	9.1e-141	465	401	TM-CD36-TM
				Danre_scarb2c	ENSDARP00000110098.2 (NP_001352071.1)	6.2e-84	274 (478)	408	TM-CD36 (TM-CD36-TM)	Complete NCBI reference sequence for scarb2c (in parentheses) used instead of incomplete Ensembl hit
			Gasterosteus aculeatus	Gasac_scarb2c	ENSGACP00000022821.1	2e-155	484	409	TM-CD36-TM
				Gasac_scarb2b	ENSGACP00000021517.1	7.6e-151	520	414	TM-CD36-TM
				Gasac_scarb3	ENSGACP00000026365.1	2.3e-135	475	399	TM-CD36-TM
				Gasac_scarb2a	ENSGACP00000018249.1	4.6e-96	511	389	TM-CD36-TM
				Gasac_scarb1	ENSGACP00000001092.1	3.4e-50	439	388	TM-CD36-TM
			Takifugu rubripes	Takru_scarb1	ENSTRUP00000071211.1	1.9e-154	512	407	TM-CD36-TM
				Takru_scarb2a	ENSTRUP00000074036.1	2.4e-151	530	407	TM-CD36-TM
				Takru_scarb2c	ENSTRUP00000076154.1	3.4e-151	511	406	TM-CD36-TM
				Takru_scarb2b	ENSTRUP00000036580.3	1.1e-150	520	414	TM-CD36-TM
			Homo sapiens	Homsa_SCARB1	NP_001354910.1	9.8e-155	552	404	TM-CD36-TM
				Homsa_SCARB2	NP_005497.1	8.7e-152	478	404	TM-CD36-TM
				Homsa_SCARB3	NP_000063.2	2.2e-148	472	411	TM-CD36-TM
			Mus musculus	Musmu_SCARB1	ENSMUSP00000083242.7	2e-152	509	408	TM-CD36-TM
				Musmu_SCARB2	ENSMUSP00000031377.8	8.1e-151	478	414	TM-CD36-TM
				Musmu_SCARB3	ENSMUSP00000080974.7	1.6e-147	472	404	TM-CD36-TM
			Xenopus tropicalis	Xentr_SCARB1	ENSXETP00000086862.1 (F6U1H4_XENTR)	2.7e-155	400 (505)	407	CD36 (TM-CD36-TM)	Complete Uniprot SCARB1 sequence (in parentheses) used instead of incomplete Ensembl hit
				Xentr_SCARB2	ENSXETP00000052043.3	1.7e-152	483	411	TM-CD36-TM
				Xentr_SCARB3	ENSXETP00000017231.3	2.1e-142	470	408	TM-CD36-TM
			Latimeria chalumnae	Latch_SCARB1	ENSLACP00000023060.1	5.7e-156	521	412	TM-CD36-TM
				Latch_SCARB3	ENSLACP00000007631.1	1.6e-147	468	410	TM-CD36-TM
					ENSLACP00000003975.1	9.7e-125	375		TM-CD36
			Callorhincus milii	Calmi_scarb2c	ENSCMIP00000012509.1	1.3e-154	489	405	TM-CD36-TM
				Calmi_scarb2-like	ENSCMIP00000022672.1	3.5e-147	490	421	TM-CD36-TM
				Calmi_scarb1	ENSCMIP00000011945.1	8.3e-146	482	411	TM-CD36-TM
					ENSCMIP00000012072.1	1.2e-142	524		CD36-TM
				Calmi_scarb3	ENSCMIP00000035461.1	1.6e-142	476	410	TM-CD36-TM
			Petromyzon marinus	Petma_scarb3-like	ENSPMAP00000002651.1	3.4e-137	476	416	TM-CD36-TM
				Petma_scarb2-like	ENSPMAP00000002313.1	1.1e-120	489	418	TM-CD36-TM
			Oikopleura dioica	Oikdi_SR-B	GSOIDT00001043001	3.2e-69	614	532	TM-CD36-TM
					GSOIDT00010891001	1.7e-55	355		CD36-TM
			Ciona intestinales	Cioin_SR-B_1	XP_009859599.1	1.4e-137	523	415	TM-CD36-TM
				Cioin_SR-B_2	XP_002123211.2	5.8e-124	528	431	TM-CD36-TM
				Cioin_SR-B_3	XP_009858812.1	5.8e-123	558	434	TM-CD36-TM
			Branchiostoma floridae	Brafl_SR-B_1	XP_035682543.1	4.4e-152	495	415	TM-CD36-TM
				Brafl_SR-B_2	XP_035671956.1	4.1e-134	537	442	TM-CD36-TM
					XP_035671959.1	6.8e-85	315		TM-CD36
		Echinodermata	Strongylocentrotus purpuratus	Strpu_SR-B_1	XP_785055	4.3e-146	506	412	TM-CD36-TM
				Strpu_SR-B_2	XP_030837087	1.3e-141	491	411	TM-CD36-TM
				Strpu_SR-B_3	XP_030839495	4.3e-132	563	416	TM-CD36-TM
				Strpu_SR-B_4	XP_030836873	1e-128	488	415	TM-CD36-TM
				Strpu_SR-B_5	XP_030854431	1.7e-126	543	410	TM-CD36-TM
				Strpu_SR-B_6	XP_011679031	1.2e-125	540	424	TM-CD36-TM
				Strpu_SR-B_7	XP_030839048	2.4e-118	508	411	TM-CD36-TM
			Apostichopus japonicus	Apoja_SR-B_1	PIK51963.1	2.6e-143	509	415	TM-CD36-TM
				Apoja_SR-B_2	PIK37520.1	7.1e-131	519	409	TM-CD36-TM
				Apoja_SR-B_3	PIK62895.1	2.1e-125	514	415	TM-CD36-TM
					PIK51964.1	8.7e-123	432		CD36-TM
					PIK37519.1	3.3e-118	459		CD36-ARM
					PIK62897.1	5.4e-82	337		TM-CD36
					PIK62896.1	3.2e-29	192		CD36-TM
			Anneissia japonica	Annja_SR-B_1	XP_033110374.1	3.8e-145	493	411	TM-CD36-TM
				Annja_SR-B_2	XP_033123662.1	1.9e-113	465	392	TM-CD36-TM
					XP_033110679.1	1.1e-108	404		TM-CD36
	Protostoma	Arthropoda	Parhyale hawaiensis	Parha_SR-B_3	phaw_30_tra_m.021103	4.8e-140	501	431	TM-CD36-TM
				Parha_SR-B_1	phaw_30_tra_m.006432	7e-130	1187	411	TM-CD36-TM
				Parha_SR-B_4	phaw_30_tra_m.022970	1.1e-127	688	410	TM-CD36-TM
				Parha_SR-B_2	phaw_30_tra_m.006776	1.2e-122	507	417	TM-CD36-TM
				Parha_SR-B_6	phaw_30_tra_m.023907	4.5e-117	507	412	TM-CD36-TM
				Parha_SR-B_5	phaw_30_tra_m.023268	1.3e-114	517	431	TM-CD36-TM
					phaw_30_tra_m.008322	4.4e-106	387		TM-CD36
					phaw_30_tra_m.008358	4.1e-50	297		TM-CD36
					phaw_30_tra_m.002099	5.5e-22	126		CD36-TM
			Daphnia pulex	Dappu_SR-B_1	jgi|Dappu1|254798|SNAP_00022856	9.1e-150	556	421	TM-CD36-TM-TM
				Dappu_SR-B_2	jgi|Dappu1|233106|SNAP_00001164	6e-145	586	410	TM-CD36-TM
				Dappu_SR-B_3	jgi|Dappu1|303164|PASA_GEN_0200279	2.2e-144	515	421	TM-CD36-TM
				Dappu_SR-B_4	jgi|Dappu1|237864|SNAP_00005922	1.8e-142	514	407	TM-CD36-TM
				Dappu_SR-B_5	jgi|Dappu1|227592|estExt_fgenesh1_pg.C_790053	2.1e-127	566	455	TM-CD36-TM
				Dappu_SR-B_6	jgi|Dappu1|109542|fgenesh1_pg.C_scaffold_66000089	4.3e-126	504	437	TM-TM-CD36-TM
				Dappu_SR-B_7	jgi|Dappu1|227028|estExt_fgenesh1_pg.C_660087	7.6e-119	487	423	TM-CD36-TM
					jgi|Dappu1|314166|NCBI_GNO_1000404	4.7e-63	344		CD36/CD36/CD36-TM
			Tribolium castaneum	Trica_SR-B_1	TC032844_001	5.3e-204	953	373	TM--CD36-TM-TM-CD36-TM	First repeat used in alignment
				Trica_SR-B_2	TC014954_001	7.5e-155	515	412	TM-CD36-TM
				Trica_SR-B_3	TC015854_001	9.1e-140	554	411	TM-CD36-TM
				Trica_SR-B_4	TC007247_001	5.6e-137	489	411	TM-CD36-TM
				Trica_SR-B_5	TC012756_001	4.7e-135	511	404	TM-CD36-TM
				Trica_SR-B_6	TC033435_001	8.5e-134	569	413	TM-CD36-TM
				Trica_SR-B_7	TC010353_001	1.5e-133	507	446	TM-CD36-TM
				Trica_SR-B_8	TC012758_001	1.3e-132	502	407	TM-CD36-TM
				Trica_SR-B_9	TC032585_001	1.7e-129	508	443	TM-CD36-TM
				Trica_SR-B_10	TC014951_001	1e-127	550	423	TM-CD36-TM
				Trica_SR-B_11	TC000948_001	1.9e-127	529	435	TM-CD36-TM-TM
				Trica_SR-B_12	TC008191_001	6.1e-119	527	427	TM-CD36-TM
					TC008209_001	1e-116	486		CD36-TM
					TC032843_001	4.6e-114	488		CD36-TM
				Trica_SR-B_13	TC012757_001	2.2e-105	453	372	TM-CD36-TM
				Trica_SR-B_14	TC015144_001	2.5e-105	514	407	TM-CD36-TM
					TC034657_001	1.9e-93	441		TM-CD36
					TC032586_001	5e-68	337		CD36
			Drosophila melanogaster	Drome_emp	FBpp0072308	9.6e-154	551	418	TM-CD36-TM
				Drome_santa-maria	FBpp0079088	1e-147	563	416	TM-CD36-TM
				Drome_Crq	FBpp0077747	9.7e-145	491	414	TM-CD36-TM
				Drome_Snmp2	FBpp0290423	8.1e-141	556	495	TM-CD36-TM
				Drome_pes	FBpp0113042	7e-140	555	405	TM-CD36-TM
				Drome_dsb	FBpp0271769	4.2e-133	615	407	TM-CD36-TM
				Drome_ninaD	FBpp0080584	3.1e-130	513	417	TM-CD36-TM
				Drome_Snmp1	FBpp0083430	5.6e-129	551	431	TM-CD36-TM
				Drome_SR-B_1	FBpp0079173	1.2e-126	518	408	TM-CD36-TM
				Drome_SR-B_2	FBpp0080585	4.2e-124	491	411	TM-CD36-TM
				Drome_SR-B_3	FBpp0110565	7.3e-122	689	414	TM-CD36/TM/TM/CD36-TM-TM
				Drome_SR-B_4	FBpp0072303	2.5e-121	597	421	TM-CD36-TM
				Drome_SR-B_5	FBpp0082805	7.7e-121	552	434	TM-CD36/TM/CD36-TM-TM
				Drome_SR-B_6	FBpp0072310	1.8e-91	507	415	TM-CD36-TM-TM
		Nematoda	Caenorhabditis elegans	Caeel_SR-B_1	Y49E10.20	1e-120	534	451	TM-CD36-TM
				Caeel_SR-B_2	Y76A2B.6	4.4e-117	558	439	TM-CD36-TM
				Caeel_SR-B_3	C03F11.3	1.3e-113	563	496	TM-CD36-TM
				Caeel_SR-B_4	F07A5.3	2.2e-113	590	494	TM-CD36-TM
				Caeel_SR-B_5	F11C1.3	1.8e-105	560	486	TM-CD36-TM
				Caeel_SR-B_6	R07B1.3	4.3e-104	536	473	TM-CD36-TM
			Ascaris suum		GS_19530	4.8e-108	483		CD36-TM
				Ascsu_SR-B	GS_06132	2.5e-105	519	441	TM-CD36-TM
					GS_06486	6.6e-102	544		CD36-TM
					GS_07996	6.3e-56	374		CD36-TM
					GS_04862	3.4e-08	243		Globin-like-TM
			Trichuris suis	Trisu_SR-B	M51309140	1.5e-125	919	435	Ribosomal_L14-TM-TM-CD36-TM
		Lophotrochozoa	Capitella teleta	Capte_SR-B_1	jgi|Capca1|225767|estExt_fgenesh1_pg.C_840009	4.9e-137	502	428	TM-CD36-TM
				Capte_SR-B_2	jgi|Capca1|189109|fgenesh1_pg.C_scaffold_97000022	2.3e-136	508	415	TM-CD36-TM
					jgi|Capca1|185197|fgenesh1_pg.C_scaffold_483000020	5.1e-25	479		TM-CD36-?
					jgi|Capca1|185198|fgenesh1_pg.C_scaffold_483000021	1.2e-13	291		CD36-TM
			Dimorphilus gyrociliatus	Dimgy_SR-B_2	CAD5122453.1	2.3e-131	533	558	TM-CD36-TM
				Dimgy_SR-B_1	CAD5122367.1	8.1e-27	619	442	TM-CD36-?-TM
			Lottia gigantea		jgi|Lotgi1|165058|fgenesh2_pg.C_sca_49000067	2.9e-142	501		CD36-TM
				Lotgi_SR-B	jgi|Lotgi1|159641|fgenesh2_pg.C_sca_21000111	2.6e-139	506	415	TM-CD36-TM
			Acanthopleura granulata*	Acagr_SR-B_3	asmbl_101926	2.3e-146	500	414	TM-CD36-TM
				Acagr_SR-B_1	model.g10093.t1	5.9e-115	533	430	TM-CD36-TM
				Acagr_SR-B_2	model.g16136.t1	1.6e-30	684	598	TM-CD36-CD36-TM
			Schmidtea mediterranea	Schme_SR-B	mk4.000557.01	4.8e-139	493	409	TM-CD36-TM
					mk4.000557.02	5.1e-111	369		TM-CD36
	Cnidaria	Anthozoa	Nematostella vectensis	Nemve_SR-B_1	jgi|Nemve1|169871|estExt_gwp.C_1350039	2.8e-135	516	426	TM-CD36-TM
				Nemve_SR-B_2	jgi|Nemve1|246400|estExt_fgenesh1_pg.C_2160018	2.9e-121	563	473	TM-CD36-TM
				Nemve_SR-B_3	jgi|Nemve1|93030|e_gw.32.86.1	1.2e-108	482	437	TM-CD36-TM
					jgi|Nemve1|220275|fgenesh1_pg.scaffold_494000017	2.3e-22	297		CD36-TM
				Nemve_SR-B_4	jgi|Nemve1|219056|fgenesh1_pg.scaffold_383000005	6.5e-19	492	427	TM-CD36-?-TM
			Acropora digitifera	Acrdi_SR-B_1	XP_015773298.1	1.1e-127	521	438	TM-CD36-TM
					XP_015748766.1	1.1e-105	474		CD36-TM
					XP_015767004.1	1.4e-70	346		TM-CD36
				Acrdi_SR-B_2	XP_015767893.1	1.9e-61	627	566	TM-CD36-CD36-TM
			Stylophora pistillata	Stypi_SR-B_1	XP_022799368.1	6.3e-137	529	427	TM-CD36-TM
				Stypi_SR-B_2	XP_022780536.1	4.6e-135	514	427	TM-CD36-TM
				Stypi_SR-B_3	XP_022809141.1	6e-125	514	415	TM-CD36-TM
					XP_022799356.1	1.2e-103	414		CD36-TM
				Stypi_SR-B_4	XP_022800213.1	6.2e-51	646	584	TM-CD36-CD36-TM
				Stypi_SR-B_5	XP_022800210.1	4.9e-50	623	562	TM-CD36-CD36-TM
			Xenia sp.	Xensp_SR-B_1	Xe_015483-T1	1e-212	1011	394	TM-CD36-CD36-TM	First repeat used in alignment
				Xensp_SR-B_2	Xe_015355-T2	3.7e-131	527	437	TM-CD36-TM
					Xe_005134-T1	1e-116	441		TM-CD36
				Xensp_SR-B_3	Xe_000980-T1	3.3e-44	649	582	TM-CD36-CD36-TM
		Medusozoa	Hydra vulgaris	Hydvu_SR-B	Sc4wPfr_390.g5615.t1	6.2e-118	497	421	TM-CD36-TM
					Sc4wPfr_562.1.g31096.t1	8.6e-84	430		CD36
					Sc4wPfr_1336.g8889.t1	1.4e-53	213		CD36-TM
					Sc4wPfr_1336.g8902.t1	7.7e-53	277		CD36
					Sc4wPfr_118.g25032.t1	4.5e-17	208		TM-CD36
			Aurelia aurita	Aurau_SR-B	Seg2677.4	1.4e-46	691	616	TM-CD36-TM
					Seg3268.3	1.9e-29	104		CD36
	Placozoa		Trichoplax adhaerens	Triad_SR-B	XP_002112871.1	1.7e-137	507	409	TM-CD36-TM
	Porifera	Demospongiae	Amphimedon queenslandica	Ampqu_SR-B_1	Aqu2.1.24520_001	9.9e-113	551	438	TM-CD36-TM
				Ampqu_SR-B_2	Aqu2.1.28221_001	5.5e-108	505	436	TM-CD36-TM
				Ampqu_SR-B_3	Aqu2.1.24509_001	1.1e-99	536	423	TM-CD36-TM
			Ephydatia muelleri	Ephmu_SR-B	Em0010g944a	1.7e-97	529	437	TM-CD36-TM
					Em0019g1055a	8.9e-95	941		CD36-TM-TM-E1_dh
		Hexactinellida	Aphrocallistes vastus*	Aphva_SR-B_2	comp9388_c0_seq1	1e-109	514	428	TM-CD36-TM
				Aphva_SR-B_3	comp7069_c0_seq1	8.5e-109	522	419	TM-CD36-TM
				Aphva_SR-B_1	comp19122_c0_seq2	5.5e-90	531	419	TM-CD36-TM
					comp49821_c0_seq1	2.4e-70	335		CD36-TM
		Homoscleromorpha	Oscarella carmela	Oscca_SR-B	g4828.t1	3.4e-103	493	420	TM-CD36-TM
					g5362.t1	1.5e-31	208		TM-CD36
					g8141.t1	5.4e-26	130		CD36-TM
		Calcerea	Leucosolenia complicata	Leuco_SR-B_1	lcpid40760	2.7e-124	559	454	TM-CD36-TM
				Leuco_SR-B_2	lcpid57466	8.8e-106	506	422	TM-CD36-TM
				Leuco_SR-B_3	lcpid56177	1.6e-84	496	427	TM-CD36-TM
					lcpid167326	4.8e-15	179		CD36
					lcpid243010	3.6e-06	106		CD36
					lcpid202174	0.00086	135		?
			Sycon ciliatum	Sycci_SR-B_1	scpid10850	9.2e-115	559	454	TM-CD36-TM
				Sycci_SR-B_2	scpid21381	5.3e-105	511	422	TM-CD36-TM
				Sycci_SR-B_3	scpid67845	7.6e-88	505	427	TM-CD36-TM
	Ctenophora		Mnemiopsis leidyi	Mnele_SR-B	ML01096a	2.9e-94	518	421	TM-CD36-TM	translated from exons 8 and 9, beginning 75bp upstream of exon 8 at putative transcription start site
					ML00731a (ML0073_cuf_1)	1.3e-40	297		TM-CD36	Both ML00731a and ML03465a map to N-terminal and C-terminal halves of same protein, represented by contig29919 from Davidson et al (2017); two additional ORFs on scaffold ML0073 and scaffold ML0346 bridge the gap between the two annotated genes, using contig29919 as reference
					ML03465a	1.6e-26	186		CD36-TM	Both ML00731a and ML03465a map to N-terminal and C-terminal halves of same protein, represented by contig29919 from Davidson et al (2017); two additional ORFs on scaffold ML0073 and scaffold ML0346 bridge the gap between the two annotated genes, using contig29919 as reference
			Hormiphora californiensis*	Horca_SR-B_1	Hormiphora_californensis_TR17419_c1_g2_i10	6.6e-96	540	427	TM-CD36-TM
				Horca_SR-B_2	Hormiphora_californensis_TR8984_c0_g1_i1	1.9e-93	520	427	TM-CD36-TM
				Horca_SR-B_3	Hormiphora_californensis_TR22346_c0_g2_i1	1.3e-87	548	421	TM-CD36-TM
			Pleurobrachia bachei	Pleba_SR-B_1	sb|2660891|	3.6e-96	514	423	TM-CD36-TM
				Pleba_SR-B_2	sb|2660893|	7.2e-90	542	422	TM-CD36-TM
					sb|2662411|	3.2e-38	253		TM-CD36
Choanoflagellata			Monosiga brevicollis	Monbr_SR-B	XP_001747074.1	4.8e-117	592	483	TM-CD36-TM	translated from exons 2-11
			Salpingoeca macrocollata*	Salma_SR-B_1	m.58457	7.1e-107	565	450	TM-CD36-TM
				Salma_SR-B_2	m.37416	1.1e-47	695	591	TM-CD36-CD36-TM
			Acanthoeca spectabilis*	Acasp_SR-B	m.457158	1.1e-78	587	458	TM-CD36-TM
			Stephanoeca diplocostata*	Stedi_SR-B	m.1638152	6.6e-80	619	453	TM-TM-CD36-TM
Filasterea			Pigoraptor vietnamica*	Pigvi_SR-B	Opistho-1_new@81799	4.2e-46	1181	1084	TM-CD36-CD36-TM
					Opistho-1_new@54361	1.6e-30	525		CD36
					Opistho-1_new@50172	7.4e-27	1081		?-CD36-TM
					Opistho-1_new@28542	2.8e-22	414		CD36-TM
					Opistho-1_new@2937	3.2e-09	269		CD36
			Capsaspora owczarzaki	Capow_SR-B_1	XP_004348174.1	3.7e-123	509	413	TM-CD36-TM
					XP_004346206.2	1.7e-44	4431		TM-TM-DERM-?-?-CD36-?-?
				Capow_SR-B_2	XP_004349761.2	1.6e-15	1077	992	TM-?-CD36-TM
Tunicaraptor			Tunicaraptor unikontum*	Tunun_SR-B_1	GIQG01029941.1	3.7e-114	552	425	TM-CD36-TM
				Tunun_SR-B_2	GIQG01031580.1	8.2e-77	579	455	TM-CD36-TM
					GIQG01096367.1	2.1e-39	299		CD36-TM
					GIQG01098574.1	3.5e-31	163		CD36
					GIQG01040390.1	2.1e-28	345		CD36
				Tunun_SR-B_3	GIQG01034336.1	9.9e-28	1806	1734	TM-CD36-CD36-TM
				Tunun_SR-B_4	GIQG01069918.1	6.1e-25	2333	1485	SBF-TM-TM-TM-TM-CD36-?-TM
					GIQG01040388.1	6.4e-07	155		CD36-TM
Pluriformea			Corallochytrium limacisporum*	Corli_SR-B	Clim_evm16s6	2.9e-29	756	662	TM-CD36-CD36-TM
			Syssomonas multiformis		EP00128_Syssomonas_multiformis_P000337	3.5e-67	420		CD36-TM
					EP00128_Syssomonas_multiformis_P011784	1.9e-45	728		CD36-TM
					EP00128_Syssomonas_multiformis_P000037	3.8e-15	317		CD36
					EP00128_Syssomonas_multiformis_P009105	0.0055	169		TM
Ichthyosporea	Ichthyophonida		Ichthyophonus hoferi		none
			Abeoforma whisleri		none
			Pirum gemmata		none
			Sphaeroforma arctica		none
			Creolimax fragrantissima		none
	Dermocystida		Chromosphaera perkinskii*	Chrpe_SR-B_1	Nk52_evm2s310	2.1e-63	1102	943	TM-CD36-CD36-TM
				Chrpe_SR-B_2	Nk52_evm5s384	3.3e-51	964	831	TM-CD36-CD36-TM
				Chrpe_SR-B_3	Nk52_evm80s215	4.8e-48	959	825	TM-CD36-CD36-TM
				Chrpe_SR-B_4	Nk52_evm35s2325	2.9e-47	1010	895	TM-CD36-CD36-TM
					Nk52_evm12s2506	4.8e-40	453		CD36-TM
Holomycota	Fungi		Ustilago maydis		none
			Saccharomyces cerevisiae		none
			Mortierella verticillata		none
			Allomyces macrogynus		none
			Spizellomyces punctatus		none
	Microsporidia		Encephalozoon cuniculi		none
	Nucleariida		Fonticula alba	Fonal_SR-B	XP_009494665.1	1.1e-44	692	607	TM-CD36-CD36-TM
					XP_009494355.1	1.8e-06	1135		TM-?-TM
			Parvularia atlantis	Parat_SR-B_2	Unigene3827_Nuclearia_a | m.11668	8.2e-61	687	608	TM-CD36-CD36-TM
				Parat_SR-B_3	Unigene817_Nuclearia_a | m.2655	2.5e-46	1507	1407	TM-CD36-CD36-TM
					Unigene2258_Nuclearia_a | m.7012	3e-32	460		TM-CD36
					Unigene2941_Nuclearia_a | m.9068	1e-15	254		CD36-TM
				Parat_SR-B_1	Unigene2051_Nuclearia_a | m.6388	3.6e-15	1133	1009	TM-CD36-?-TM
Breviatea			Lenisia limosa	Lenli_SR-B_2	LenisAll13532	3.1e-57	793	684	TM-CD36-CD36-TM
				Lenli_SR-B_1	LenisAll10778	8.9e-36	716	626	TM-CD36-CD36-TM
					LenisAll10842	1.2e-33	507		CD36-TM
					LenisAll7642	1.8e-16	184		TM-CD36
			Pygsuia biforma	Pygbi_SR-B_1	EP00033_Pygsuia_biforma_P001424	2.7e-69	743	652	TM-CD36-CD36-TM
				Pygbi_SR-B_2	EP00033_Pygsuia_biforma_P000577	9.5e-65	839	674	TM-CD36-CD36-TM
				Pygbi_SR-B_3	EP00033_Pygsuia_biforma_P000964	9.4e-62	793	669	TM-CD36-CD36-TM
Apusomonadida			Thecamonas trahens	Thetr_SR-B_1	XP_013758835.1	5.7e-65	626	524	TM-CD36-TM
					XP_013762865.1	8.6e-62	1264		?-CD36-CD36-TM
			Apusomonadida sp.		EP00030_Apusomonadida_sp_AF-17_P004062	4.2e-24	197		CD36
					EP00030_Apusomonadida_sp_AF-17_P005364	5.4e-17	107		CD36
					EP00030_Apusomonadida_sp_AF-17_P006128	3.9e-12	118		CD36
					EP00030_Apusomonadida_sp_AF-17_P008952	8.6e-12	109		CD36
Amoebozoa	Conosa	Dictyostelea	Dictyostelium purpureum	Dicpu_SR-B_1	XP_003283520.1	9.6e-53	766	701	TM-CD36-CD36-TM
				Dicpu_SR-B_2	XP_003292956.1	5.4e-50	752	691	TM-CD36-CD36-TM
				Dicpu_SR-B_3	XP_003283517.1	1e-49	760	694	TM-CD36-CD36-TM
			Dictyostelium discoideum	Dicdi_SR-B_2 / LmpA	XP_647472.1	8.5e-52	779	699	TM-CD36-CD36-TM
				Dicdi_SR-B_1 / LmpB	XP_637399.1	7e-48	755	699	TM-CD36-CD36-TM
				Dicdi_SR-B_3 / LmpC	XP_647474.1	2.7e-44	782	713	TM-CD36-CD36-TM
			Acytostelium subglobosum	Acysu_SR-B_1	XP_012755139.1	6.9e-60	744	678	TM-CD36-CD36-TM
				Acysu_SR-B_2	XP_012759065.1	1e-52	747	674	TM-CD36-CD36-TM
				Acysu_SR-B_3	XP_012760115.1	1.9e-31	763	703	TM-CD36-CD36-TM
			Polysphondylium pallidum	Polpa_SR-B_1	PPA1411614	3.8e-60	1563	677	RasGAP-TM-CD36-CD36-TM
				Polpa_SR-B_2	PPA1399438	2.1e-41	849	712	TM-TM-TM-CD36-CD36-TM
		Protostelea	Planoprotostelium fungivorum	Plafu_SR-B_1	PRP77851.1	1.9e-101	559	425	TM-CD36-TM
				Plafu_SR-B_2	PRP84721.2	4.7e-68	776	688	TM-CD36-CD36-TM
				Plafu_SR-B_3	PRP86143.2	9.4e-32	1658	660	?-TM-TM-CD36-CD36-TM
		Archamoeba	Entamoeba histolytica		none
	Lobosa		Acanthamoeba castellani		XP_004348688.1	9.5e-66	730		SigPep-CD36-CD36-TM
Discoba	Heterolobosea		Willaertia magna		none
			Naegleria gruberi		none
	Euglenozoa	Kinetoplastea	Neobodo designis	Neode_SR-B	EP00672_Neobodo_designis_P021591	4e-55	529	455	TM-CD36-TM
					EP00672_Neobodo_designis_P003398	1.1e-29	265		TM-CD36
					EP00672_Neobodo_designis_P003826	1.6e-12	474		CD36-TM
			Bodo saltans	Bodsa_SR-B_1	BS01575	1.1e-77	504	418	TM-CD36-TM
				Bodsa_SR-B_4	BS82245	1.6e-52	638	545	TM-CD36-?-TM
				Bodsa_SR-B_3	BS36120	1.2e-34	635	527	TM-CD36-CD36-TM
				Bodsa_SR-B_2	BS36115	4.2e-34	615	519	TM-CD36-CD36-TM
					BS36110	2.3e-26	500		TM_CD36-CD36
					BS57595	1.5e-06	88		TM-CD36
			Trypanosoma brucei		none
		Diplonemea	Hemistasia phaeocysticola	Hemph_SR-B_1	EP00756_Hemistasia_phaeocysticola_P009971	6.5e-73	554	444	TM-CD36-TM
				Hemph_SR-B_2	EP00756_Hemistasia_phaeocysticola_P024430	2.3e-71	536	441	TM-CD36-TM
				Hemph_SR-B_3	EP00756_Hemistasia_phaeocysticola_P024540	8.7e-70	533	442	TM-CD36-TM
				Hemph_SR-B_4	EP00756_Hemistasia_phaeocysticola_P003471	1.5e-46	726	637	TM-CD36-CD36-TM
			Rhynchopus humris		none
		Euglenida	Euglena longa		none
			Entosiphon sulcatum		EP01012_Entosiphon_sulcatum_P020104	3.2e-78	452		TM-CD36
				Entsu_SR-B_1	EP01012_Entosiphon_sulcatum_P024157	1.1e-67	515	448	TM-CD36-TM
				Entsu_SR-B_2	EP01012_Entosiphon_sulcatum_P011742	1.1e-63	533	441	TM-CD36-TM
				Entsu_SR-B_3	EP01012_Entosiphon_sulcatum_P019583	1.9e-61	626	547	TM-CD36-TM
				Entsu_SR-B_4	EP01012_Entosiphon_sulcatum_P009480	2.2e-40	1522	459	PqiA-PqiA-TM-CD36-TM
	Jakobea		Stygiella incarcerata	Styin_SR-B_1	EP01028_Stygiella_incarcerata_P006578	1.8e-69	771	700	TM-CD36-CD36-TM
				Styin_SR-B_2	EP01028_Stygiella_incarcerata_P008751	5.4e-64	815	694	TM-CD36-CD36-TM
			Andalucia godoyi		none
Metamonada	Parabasalia		Trichomonas vaginalis		none
	Fornicata		Giardia lamblia		none
			Carpediemonas membranifera		none
	Preaxostyla		Trimastix marina		none
			Monocercomonoides exilis		none
Hemimastigophora			Hemimastix kukwesjijk*	Hemku_SR-B_1	gnl|Hemi2|8126_TR2797_c0_g2_i1	4.5e-98	551	434	TM-CD36-TM
				Hemku_SR-B_2	gnl|Hemi2|9964_TR3453_c0_g2_i1	3.3e-91	517	420	TM-CD36-TM
			Spironema sp.	Spisp_SR-B	EP00697_Spironema_sp_BW2_P014712	1.4e-86	549	444	TM-CD36-TM
Malawimonada			Gefionella okellyi		EP00698_Gefionella_okellyi_P017449	2.9e-61	694		CD36-CD36-TM
Ancyromonadida			Nutomonas longa	Nutlo_SR-B_1	EP00162_Nutomonas_longa_P013391	1.9e-65	811	725	TM-CD36-CD36-TM
				Nutlo_SR-B_2	EP00162_Nutomonas_longa_P009419	9.6e-52	667	563	TM-CD36-TM
				Nutlo_SR-B_3	EP00162_Nutomonas_longa_P012681	5.6e-43	802	577	TM-CD36-TM
					EP00162_Nutomonas_longa_P008960	5e-40	299		CD36-TM
					EP00162_Nutomonas_longa_P008348	1.1e-26	456		CD36-TM
					EP00162_Nutomonas_longa_P000096	1.7e-25	202		CD36
					EP00162_Nutomonas_longa_P008349	7.3e-20	209		TM-CD36
			Fabomonas tropica		EP00163_Fabomonas_tropica_P020251	2.5e-92	507		CD36-TM
					EP00163_Fabomonas_tropica_P008178	5.5e-15	187		CD36
					EP00163_Fabomonas_tropica_P006950	7.2e-15	118		TM-CD36
					EP00163_Fabomonas_tropica_P029562	6.8e-14	125		CD36
CRuMs	Collodictyonidae		Diphylleia rotans	Dipro_SR-B_1	EP00002_Diphylleia_rotans_P036437	3.4e-77	497	414	TM-CD36-TM
				Dipro_SR-B_2	EP00002_Diphylleia_rotans_P037298	2e-69	496	416	TM-CD36-TM
				Dipro_SR-B_3	EP00002_Diphylleia_rotans_P011906	2.8e-63	836	740	TM-CD36-CD36-TM
				Dipro_SR-B_4	EP00002_Diphylleia_rotans_P015792	6e-63	817	738	TM-CD36-CD36-TM
				Dipro_SR-B_5	EP00002_Diphylleia_rotans_P017688	4.5e-57	764	694	TM-CD36-CD36-TM
				Dipro_SR-B_6	EP00002_Diphylleia_rotans_P006970	6.2e-57	525	421	TM-CD36-TM
				Dipro_SR-B_7	EP00002_Diphylleia_rotans_P033085	5.6e-46	836	771	TM-CD36-CD36-TM
				Dipro_SR-B_8	EP00002_Diphylleia_rotans_P026878	2.3e-44	840	773	TM-CD36-CD36-TM
					EP00002_Diphylleia_rotans_P033086	1.1e-19	320		CD36-TM
	Rigifilida		Rigifila ramosa	Rigra_SR-B_1	EP00004_Rigifila_ramosa_P006287	1.1e-58	753	688	TM-CD36-CD36-TM
				Rigra_SR-B_2	EP00004_Rigifila_ramosa_P023560	1.4e-50	673	592	TM-CD36-CD36-TM
					EP00004_Rigifila_ramosa_P013663	5.5e-42	469		CD36-TM
				Rigra_SR-B_3	EP00004_Rigifila_ramosa_P023558	8.2e-41	666	595	TM-CD36-CD36-TM
	Mantamonadida		Mantamonas plastica		EP00003_Mantamonas_plastica_P029234	1.2e-65	700		CD36-CD36-TM
					EP00003_Mantamonas_plastica_P030901	1.9e-37	505		CD36-TM
					EP00003_Mantamonas_plastica_P012653	1.8e-23	412		TM-CD36
Archaeplastida	Streptophyta	Angiospermae	Arabidopsis thaliana		none
		Lycophyta	Selaginella moellendorffii		none
		Marchantiophyta	Marchantia polymorpha		none
		Klebsormidiophyceae	Klebsormidium nitens		none
		Charophyceae	Chara braunii		none
	Chlorophyta		Volvox carteri	Volca_SR-B	jgi|Volca2_1|10687|Vocar.0004s0085.2	1.2e-48	642	496	TM-CD36-TM
			Gonium pectorale		KXZ42318.1	1e-61	548		CD36
			Tetrabaena socialis		PNH05401.1	4.5e-11	189		CD36
			Chlamydomonas reinhardtii		Cre16.g657950.t1.1	3.5e-51	539		CD36-TM
			Chloropicon primus	Chlpr_SR-B	QDZ18894.1	2.4e-43	862	582	TM-CD36-CD36-TM
			Ulva mutabilis	Ulvmu_SR-B	jgi|Ulvmu1|12364|UM009_0010.1	3.1e-60	871	577	TM-CD36-CD36-TM
			Chlorella desiccata		KAG7180955.1	6e-69	574		SigPep-CD36-TM
					KAG7186611.1	2.3e-27	969		CD36-CD36-TM
			Micractinium conductrix	Miccon_SR-B_2	PSC73695.1	6.4e-62	549	437	TM-CD36-TM
				Miccon_SR-B_1	PSC70857.1	5.4e-31	1257	977	TM-CD36-CD36-TM
			Coccomyxa subellipsoidea	Cocsu_SR-B	XP_005645123.1	8.8e-47	1002	602	TM-CD36-CD36-TM-?
			Ostreococcus tauri		XP_022838591.1	6.1e-16	595		CD36-TM
			Bathycoccus prasinos	Batpr_SR-B	XP_007511991.1	1.3e-29	875	654	TM-CD36-CD36-TM
			Micromonas commoda	Miccom_SR-B	XP002507467.1	3.8e-31	812	630	TM-CD36-CD36-TM
	Rhodophyta		Gracilariopsis chorda		none
			Rhodosorus		none
			Cyanidioschyzon merolae		none
			Madagascaria erythrocladioides		EP00179_Madagascaria_erythrocladioides_P009341	5.6e-27	185		CD36
					EP00179_Madagascaria_erythrocladioides_P027140	8.8e-22	137		CD36
					EP00179_Madagascaria_erythrocladioides_P023377	8.1e-18	158		CD36
	Glaucophyta		Cyanophora paradoxa		none
			Gloeochaete wittrockiana		none
Cryptophyta	Cryptomonadales		Guillardia theta		none
			Cryptomonas curvata		none
	Goniomonas		Goniomonas pacifica		EP00295_Goniomonas_pacifica_P010022	3.4e-55	958		CD36-CD36-TM
					EP00295_Goniomonas_pacifica_P041248	5.5e-36	386		CD36-TM
					EP00295_Goniomonas_pacifica_P008899	2.1e-33	286		CD36-TM
					EP00295_Goniomonas_pacifica_P038489	3e-18	346		CD36-TM
Haptophyta	Prymnesiophyceae		Emiliania huxleyi		none
			Prymnesium parvum		EP00327_Prymnesium_parvum_P035986	0.00022	684		TM-CD36
			Phaeocystis rex		none
	Pavlovales		Diacronema sp.		none
Stramenopila	Ochrophyta		Phaeodactylum tricornutum		none
			Thalassiosira pseudonana		none
			Saccharina japonica		jgi|Sacja1|7025|SJ13885.1	6.6e-14	381		CD36-TM
			Undaria pinnatifida		jgi|Undpi1|1997|HiC_scaffold_12.g05384.m1	8.8e-25	1323		?-CD36-TM
			Nannochloropsis gaditana	Nanga_SR-B_1	jgi|Nangad1|446|rna445	1.8e-68	684	548	TM-CD36-TM
				Nanga_SR-B_2	jgi|Nangad1|5286|rna7553	1.1e-50	1192	807	TM-CD36-CD36-TM
				Nanga_SR-B_3	jgi|Nangad1|8317|rna2284	3.3e-31	1034	828	TM-CD36-CD36-TM
					jgi|Nangad1|1822|rna5844	6.8e-21	425		TM-CD36
					jgi|Nangad1|1823|rna5845	1.5e-19	602		CD36-TM
					jgi|Nangad1|6311|rna9734	1.1e-10	431		CD36
	Oomycota	Peronosporales	Plasmopara halstedii	Plaha_SR-B_1	XP_024578853.1	4e-45	725	623	TM-CD36-CD36-TM
				Plaha_SR-B_2	XP_024584991.1	5.3e-37	711	629	TM-CD36-CD36-TM
					XP_024578426.1	2.9e-36	677		SigPep-CD36-CD36-TM
			Peronospora effusa	Peref_SR-B_1	RQM15847.1	1.6e-42	728	624	TM-CD36-CD36-TM
				Peref_SR-B_2	RQM15848.1	4.1e-42	710	628	TM-CD36-CD36-TM
			Phytophthora infestans	Phyin_SR-B_1	XP_002900423.1	6e-43	728	624	TM-CD36-CD36-TM
				Phyin_SR-B_2	XP_002896278.1	2.1e-38	728	624	TM-CD36-CD36-TM
					XP_002896259.1	6.1e-27	599		CD36-?-TM
					XP_002909745.1	5e-23	494		CD36-?
					XP_002909869.1	4.7e-13	306		?-CD36-TM
		Pythiales	Pythium insidiosum	Pytin_SR-B_3	GAX97862.1	6e-75	2207	605	TM-CD36-CD36-TM-TM-CD36-?-TM-TM-CD36-?-TM-TM	Only first ectodomain used in alignment
				Pytin_SR-B_2	GAY04563.1	3.6e-34	697	607	TM-CD36-CD36-TM
				Pytin_SR-B_1	GAY04571.1	2.4e-31	704	603	TM-CD36-CD36-TM
					GAX95646.1	6.9e-14	183		TM-CD36
					GAX95647.1	2.6e-07	371		CD36-TM
			Globisporangium splendens	Glosp_SR-B_5	KAF1326732.1	5.9e-50	756	618	TM-CD36-CD36-TM
				Glosp_SR-B_3	KAF1326733.1	9.5e-43	725	622	TM-CD36-CD36-TM
				Glosp_SR-B_4	KAF1326728.1	1.8e-42	728	621	TM-CD36-CD36-TM
				Glosp_SR-B_1	KAF1335426.1	7.3e-42	728	626	TM-CD36-CD36-TM
				Glosp_SR-B_2	KAF1326786.1	1.3e-35	718	623	TM-CD36-?-TM-TM
					KAF1326661.1	1.4e-18	989		TM-CD36-?
		Saprolegniales	Thraustotheca clavata	Thrcl_SR-B	OQR93551	4.2e-35	2241	2150	TM-CD36-CD36-TM
			Aphanomyces invadans	Aphin_SR-B	XP_008868612.1	3.7e-42	2294	2208	TM-CD36-CD36-TM
			Saprolegnia diclina	Sapdi_SR-B	XP_008620777.1	4.4e-34	2244	2153	TM-CD36-CD36-TM
	Bigyra		Hondaea fermentalgiana	Honfe_SR-B_2	jgi|Honfer1|13908|FCC1311_090062	1.6e-72	601	463	TM-CD36-TM
					jgi|Honfer1|22149|FCC1311_065852	3.2e-65	758		CD36-TM-TM-TM-TM-TM
				Honfe_SR-B_1	jgi|Honfer1|12008|FCC1311_001542	3.7e-15	1154	785	TM-CD36-?-TM
			Cafeteria roenbergensis	Cafro_SR-B_1	KAA0152080.1	5.5e-74	560	459	TM-CD36-TM
				Cafro_SR-B_2	KAA0156634.1	1.6e-20	1202	933	TM-CD36-CD36-TM
			Blastocystis hominis		none
Alveolata	Ciliophora	Oligohymenophora	Pseudocohnilembus persalinus		KRX03649.1	1.5e-46	1013		TM-CD36-CD36
			Tetrahymena thermophila	Tetth_SR-B_1	EAS04570	4e-46	1123	1021	TM-CD36-CD36-TM
				Tetth_SR-B_2	EAR89297	2.1e-36	1112	986	TM-CD36-CD36-TM
			Paramecium tetraurelia	Parte_SR-B_1	XP_001450284.1	4.7e-44	1041	946	TM-CD36-CD36-TM
				Parte_SR-B_2	XP_001424517.1	1.1e-33	1067	975	TM-?-CD36-TM
				Parte_SR-B_3	XP_001443673.1	1.3e-12	980	907	TM-?-CD36-TM
		Spirotrichea	Oxytricha trifallax	Oxytr_SR-B	Contig4519.0.g51|CD36	3e-39	1115	1016	TM-CD36-CD36-TM
					Contig162.0.g3|CD36	4.6e-22	1076		?-CD36-TM
			Stylonychia lemnae	Style_SR-B	Contig5481.g5859	2.3e-41	1103	1009	TM-CD36-CD36-TM
					Contig9497.g10160	4.8e-26	1030		?-CD36-TM
		Heterotrichea	Stentor coeruleus	Steco_SR-B_2	SteCoe_13922	1.4e-48	1074	994	TM-CD36-CD36-TM
				Steco_SR-B_3	SteCoe_18453	2.6e-44	1074	999	TM-CD36-CD36-TM
				Steco_SR-B_5	SteCoe_25767	2.6e-42	1066	990	TM-CD36-CD36-TM
				Steco_SR-B_1	SteCoe_4959	3.5e-42	1075	1002	TM-CD36-CD36-TM
				Steco_SR-B_6	SteCoe_27947	3.3e-31	1053	964	TM-?-CD36-TM
				Steco_SR-B_4	SteCoe_23978	1.9e-30	852	766	TM-?-CD36-TM
				Steco_SR-B_7	SteCoe_30013	6.9e-27	1091	1004	TM-?-CD36-TM
					SteCoe_23977	1.7e-11	177		TM-CD36
	Dinoflagellata		Symbiodinium microadriaticum		OLQ02689.1	0.0015	305		TM-?
			Symbiodinium natans		none
			Polarella glacialis	Polgl_SR-B_1	CAE8583041.1	1.8e-19	729	623	TM-CD36-?-TM
				Polgl_SR-B_2	CAE8616917.1	2.3e-19	728	622	TM-CD36-?-TM
					CAE8637242.1	5.3e-13	337		CD36-TM
					CAE8584636.1	7.5e-05	1292		?-Ribosomal_L15e
	Apicomplexa		Plasmodium flaciparum		none
			Toxoplasma gondii		none
	Colpodellida		Vitrella brassicaformis	Vitbr_SR-B	CEL96989.1	5.3e-45	1113	1005	TM-CD36-CD36-TM
			Chromera velia	Chrve_SR-B	jgi|Chrveli1|27352|Cvel_10971.t1	2.1e-89	629	447	TM-CD36-TM
	Perkinsozoa		Perkinsus olseni	Perol_SR-B_1	KAF4697468.1	2e-22	742	657	TM-CD36-CD36-TM
				Perol_SR-B_2	KAF4697469.1	2.3e-19	792	688	TM-CD36-?-TM
					KAF4686975.1	2.5e-17	1477		SART-1-?-CD36-TM
					KAF4694148.1	5.4e-12	404		CD36-TM
					KAF4694147.1	3.2e-07	329		TM-CD36
Rhizaria	Cercozoa		Bigelowiella natans	Bigna_SR-B_1	jgi|Bigna1|88183|estExt_fgenesh1_pg.C_290012	4.6e-61	714	634	TM-CD36-CD36-TM
					jgi|Bigna1|68678|fgenesh1_pg.6_#_346	4.7e-31	860		CD36-CD36-TM-TM-TM-TM-TM
				Bigna_SR-B_2	jgi|Bigna1|86969|estExt_fgenesh1_pg.C_150196	4e-27	948	784	TM-?-CD36-TM
				Bigna_SR-B_3	jgi|Bigna1|66446|fgenesh1_pg.1_#_481	2.1e-19	1025	909	TM-CD36-CD36-TM
			Plasmodiophora brassicae		CEP01089	2.6EE-42	556		TM-CD36
			Leptophrys vorax	Lepvo_SR-B_1	EP00475_Leptophrys_vorax_P007135	1.9e-97	594	431	TM-CD36-TM
				Lepvo_SR-B_2	EP00475_Leptophrys_vorax_P002772	2.2e-69	646	533	TM-CD36-TM
					EP00475_Leptophrys_vorax_P007294	4.1e-69	552		CD36-TM
				Lepvo_SR-B_3	EP00475_Leptophrys_vorax_P018652	1.3e-66	646	521	TM-CD36-TM
				Lepvo_SR-B_4	EP00475_Leptophrys_vorax_P008434	5.2e-66	675	519	TM-CD36-TM
				Lepvo_SR-B_5	EP00475_Leptophrys_vorax_P020504	2.6e-65	645	518	TM-CD36-TM
				Lepvo_SR-B_6	EP00475_Leptophrys_vorax_P013273	2.2e-44	1371	725	?-TM-?-CD36-TM
	Foraminifera		Reticulomyxa filosa	Retfi_SR-B	jgi|Retfil1|30600|rna30272	1.7e-52	651	479	TM-CD36-TM-TM-TM-TM
					jgi|Retfil1|20564|rna12803	5.8e-48	460		CD36-TM-TM-CD36-TM
					jgi|Retfil1|4060|rna32020	1.7e-24	240		TM-CD36
					jgi|Retfil1|22778|rna11942	3.9e-23	175		CD36
					jgi|Retfil1|14096|rna18455	6.6e-23	216		CD36-TM
					jgi|Retfil1|8618|rna14069	2.8e-22	300		TM-CD36
					jgi|Retfil1|22779|rna11943	1.8e-21	310		CD36-TM
					jgi|Retfil1|3132|rna13001	1.2e-15	260		CD36-TM
					jgi|Retfil1|14857|rna20760	1.7e-14	323		TM-TM-CD36
					jgi|Retfil1|19947|rna20089	3.8e-13	239		TM-CD36
					jgi|Retfil1|7870|rna17511	1.5e-09	225		CD36-TM

## Sheet: Table S3. CD36 Tree Comparison
BS ≥ 80	BPP ≥ 0.90	Sequence	Inferred Homology
100	1	Homsa_SCARB1	Vertebrate SCARB1
		Musmu_SCARB1
		Xentr_SCARB1
		Calmi_scarb1
		Latch_SCARB1
		Takru_scarb1
		Gasac_scarb1
		Danre_scarb1
100	1	Homsa_SCARB2	Vertebrate SCARB2
		Musmu_SCARB2
		Xentr_SCARB2
		Danre_scarb2c
		Calmi_scarb2c
		Takru_scarb2c
		Gasac_scarb2c
		Gasac_scarb2b
		Takru_scarb2b
		Danre_scarb2b
		Takru_scarb2a
		Gasac_scarb2a
		Danre_scarb2a
		Calmi_scarb2-like
		Petma_scarb2-like
98	1	Homsa_SCARB3	Vertebrate SCARB3
		Musmu_SCARB3
		Xentr_SCARB3
		Latch_SCARB3
		Gasac_scarb3
		Danre_scarb3
		Calmi_scarb3
		Petma_scarb3-like
82	0.9976	Strpu_SR-B_2	Echinodermata
		Strpu_SR-B_1
		Apoja_SR-B_1
		Annja_SR-B_1
99	1	Strpu_SR-B_6	Echinodermata
		Strpu_SR-B_5
		Strpu_SR-B_3
		Annja_SR-B_2
		Apoja_SR-B_3
98	1	Strpu_SR-B_7	Echinodermata
		Apoja_SR-B_2
		Strpu_SR-B_4
	0.9807	Oikdi_SR-B	Tunicata
100		Cioin_SR-B_3
		Cioin_SR-B_2
	1	Trica_SR-B_14	Arthropod Group 1 (emp-like)
		Drome_SR-B_6
100		Trica_SR-B_6
		Drome_SR-B_3
99		Trica_SR-B_11
		Drome_SR-B_5
97		Trica_SR-B_10
		Drome_SR-B_4
100		Drome_dsb
		Trica_SR-B_3
100		Trica_SR-B_2
		Drome_emp
91		Dappu_SR-B_1
		Parha_SR-B_2
		Parha_SR-B_1
100	1	Drome_santa-maria	Arthropod Group 2 (crq-like)
		Drome_pes
		Drome_SR-B_1
		Trica_SR-B_13
		Trica_SR-B_5
		Trica_SR-B_8
		Drome_ninaD
		Drome_SR-B_2
		Drome_crq
		Trica_SR-B_4
		Parha_SR-B_5
		Dappu_SR-B_3
		Dappu_SR-B_4
		Dappu_SR-B_2
99	0.8745	Trica_SR-B_7	Insect Group 3 (SNMP-like)
		Trica_SR-B_9
		Drome_SNMP2
		Drome_SNMP1
		Trica_SR-B_1
		Trica_SR-B_12
90	0.9922	Ascsu_SR-B	Nematoda
		Caeel_SR_B_1
		Caeel_SR-B_2
		Caeel_SR-B_3
		Trisu_SR-B
100	1	Caeel_SR-B_4
		Caeel_SR-B_6
		Caeel_SR-B_5
100	1	Acagr_SR-B_3	Lophotrochozoa
		Lotgi_SR-B
		Capte_SR-B_2
94	1	Acrdi_SR-B_1	Cnidaria
		Stypi_SR-B_2
		Nemve_SR_B_1
		Stypi_SR-B_3
		Nemve_SR-B_3
100	0.991	Stypi_SR-B_1	Cnidaria
		Nemve_SR-B_2
		Xensp_SR-B_2
		Hydvu_SR-B
98	0.9934	Stypi_SR-B_5	(Cnidaria & Lophotrochozoa)*
		Stypi_SR-B_4
		Acrdi_SR-B_2
		Aurau_SR-B
		Nemve_SR-B_4
		Xensp_SR-B_3
		Dimgy_SR-B_1
		Acagr_SR-B_2
100	1	Leuco_SR-B_1	Calcarea
		Sycci_SR-B_1
100	1	Leuco_SR-B_2	Calcarea
		Sycci_SR-B_2
100	1	Leuco_SR-B_3	Calcarea
		Sycci_SR-B_3
100	1	Horca_SR-B_3	Ctenophora
		Pleba_SR-B_2
		Mnele_SR-B
		Pleba_SR-B_1
		Horca_SR-B_2
100	1	Stedi_SR-B	Acanthoecida
		Acasp_SR-B
100	1	Fonal_SR-B	Nucleariida
		Parat_SR-B_2
100	1	Dicpu_SR-B_3	Amoebozoan LmpA/LmpC-like
		Dicdi_SR-B_2
		Dicpu_SR-B_1
		Dicdi_SR-B_3
		Acysu_SR-B_2
		Polpa_SR-B_1
		Acysu_SR-B_1
100	1	Dicpu_SR-B_2	Amoebozoan LmpB-like
		Dicdi_SR-B_1
		Acysu_SR-B_3
		Polpa_SR-B_2
100	1	Volca_SR-B	Chlorophyta
		Miccon_SR-B_2
		Ulvmu_SR-B
98	0.9891	Batpr_SR-B	Mammiellophyceae
		Miccom_SR-B
100	1	Pytin_SR-B_3	Peronosporales & Pythiales
		Pytin_SR-B_1
		Pytin_SR-B-2
		Glosp_SR-B_2
		Glosp_SR-B_1
		Glosp_SR-B_4
		Glosp_SR-B_3
		Glosp_SR-B-5
		Plaha_SR-B_2
		Peref_SR-B_2
		Plaha_SR-B_1
		Phyin_SR-B_1
		Phyin_SR-B_2
		Peref_SR-B_1
100	1	Sapdi_SR-B	Saprolegniales
		Thrcl_SR-B
		Aphin_SR-B
100	1	Style_SR-B	Spirotrichea
		Oxytr_SR-B
99	0.9998	Steco_SR-B_1	Stentor
		Steco_SR-B_4
		Steco_SR-B_3
		Steco_SR-B_5
		Steco_SR-B_2

## Sheet: Table S4. Disulfide Bridge Comp
Species	SR-B Sequence	Disulfide Bridge 1		Disulfide Bridge 2		Disulfide Bridge 3
		C279	C339	C320	C328	C250	C318	PFAM CD36 hmm Position
		C271	C333	C313	C322	C243	C311	Human SCARB3/CD36 Position
		C3011	C3342	C3261	C3303	C2729	C3224	Unfiltered Alignment Position
Danio rerio	Danre_scarb1	1	1	1	1	1	0
	Danre_scarb2a	1	1	1	1	0	0
	Danre_scarb2b	1	1	1	1	0	0
	Danre_scarb3	1	1	1	1	1	1
	Danre_scarb2c	1	1	1	1	1	0
Gasterosteus aculeatus	Gasac_scarb2c	1	1	1	1	1	0
	Gasac_scarb2b	1	1	1	1	0	0
	Gasac_scarb3	1	1	1	1	1	1
	Gasac_scarb2a	1	1	1	1	0	0
	Gasac_scarb1	0	1	0	0	1	0
Takifugu rubripes	Takru_scarb1	1	1	1	1	1	0
	Takru_scarb2a	1	1	1	1	0	0
	Takru_scarb2c	1	1	1	1	1	0
	Takru_scarb2b	1	1	1	1	0	0
Homo sapiens	Homsa_SCARB1	1	1	1	1	1	0
	Homsa_SCARB2	1	1	1	1	1	0
	Homsa_SCARB3	1	1	1	1	1	1
Mus musculus	Musmu_SCARB1	1	1	1	1	1	0
	Musmu_SCARB2	1	1	1	1	1	0
	Musmu_SCARB3	1	1	1	1	1	1
Xenopus tropicalis	Xentr_SCARB1	1	1	1	1	0	0
	Xentr_SCARB2	1	1	1	1	1	0
	Xentr_SCARB3	1	1	1	1	1	1
Latimeria chalumnae	Latch_SCARB1	1	1	1	1	1	0
	Latch_SCARB3	1	1	1	1	1	1
Callorhinchus milii	Calmi_scarb2c	1	1	1	1	1	0
	Calmi_scarb2-like	1	1	1	1	1	0
	Calmi_scarb1	1	1	1	1	1	0
	Calmi_scarb3	1	1	1	1	1	1
Petromyzon marinus	Petma_scarb3-like	1	1	0	1	1	1
	Petma_scarb2-like	1	1	1	1	1	0
Oikopleura dioica	Oikdi_SR-B	1	1	1	1	1	1
Ciona intestinalis	Cioin_SR-B_1	1	1	1	1	0	0
	Cioin_SR-B_2	1	1	1	1	1	1
	Cioin_SR-B_3	1	1	1	1	1	1
Branchiostoma floridae	Brafl_SR-B_1	1	1	1	1	1	1
	Brafl_SR-B_2	1	1	1	1	1	1
Strongylocentrotus purpuratus	Strpu_SR-B_1	1	1	1	1	0	0
	Strpu_SR-B_2	1	1	1	1	0	0
	Strpu_SR-B_3	1	1	1	1	0	0
	Strpu_SR-B_4	1	1	1	1	0	0
	Strpu_SR-B_5	1	1	1	1	0	0
	Strpu_SR-B_6	1	1	1	1	0	0
	Strpu_SR-B_7	1	1	1	1	0	0
Apostichopus japonicus	Apoja_SR-B_1	1	1	1	1	1	0
	Apoja_SR-B_2	1	1	1	1	0	0
	Apoja_SR-B_3	1	1	1	1	0	0
Anneissia japonica	Annja_SR-B_1	1	1	1	1	0	0
	Annja_SR-B_2	1	1	1	1	0	0
Paryhyale hawaiiensis	Parha_SR-B_3	1	1	1	1	1	1
	Parha_SR-B_1	1	1	1	1	1	1
	Parha_SR-B_4	1	1	1	1	1	1
	Parha_SR-B_2	1	1	1	1	1	1
	Parha_SR-B_6	1	1	1	1	1	1
	Parha_SR-B_5	1	1	1	1	1	1
Daphnia pulex	Dappu_SR-B_1	1	1	1	1	1	1
	Dappu_SR-B_2	1	1	1	1	1	1
	Dappu_SR-B_3	1	1	1	1	1	1
	Dappu_SR-B_4	1	1	1	1	1	1
	Dappu_SR-B_5	1	1	1	1	1	1
	Dappu_SR-B_6	1	1	1	1	1	1
	Dappu_SR-B_7	1	1	1	1	1	1
Tribolium castaneum	Trica_SR-B_1	1	1	0	1	1	1
	Trica_SR-B_2	1	1	1	1	1	1
	Trica_SR-B_3	1	1	1	1	1	1
	Trica_SR-B_4	1	1	0	0	1	1
	Trica_SR-B_5	1	1	1	1	1	1
	Trica_SR-B_6	1	1	1	1	1	1
	Trica_SR-B_7	1	1	1	1	1	1
	Trica_SR-B_8	1	1	1	1	1	1
	Trica_SR-B_9	1	1	1	1	1	1
	Trica_SR-B_10	1	1	1	1	1	1
	Trica_SR-B_11	1	1	1	1	1	1
	Trica_SR-B_12	1	1	0	1	1	0
	Trica_SR-B_13	0	0	1	1	0	1
	Trica_SR-B_14	1	1	0	0	0	1
Drosophila melanogaster	Drome_emp	1	1	1	1	1	1
	Drome_santa-maria	1	1	1	1	1	1
	Drome_Crq	1	1	1	1	1	1
	Drome_Snmp2	1	1	1	1	1	1
	Drome_pes	1	1	1	1	1	1
	Drome_dsb	1	1	0	0	1	1
	Drome_ninaD	1	1	1	1	1	1
	Drome_Snmp1	1	1	1	1	1	1
	Drome_SR-B_1	1	1	1	1	1	1
	Drome_SR-B_2	0	0	1	1	1	1
	Drome_SR-B_3	1	1	1	1	1	1
	Drome_SR-B_4	1	1	1	1	1	1
	Drome_SR-B_5	1	1	1	1	1	1
	Drome_SR-B_6	1	1	0	0	0	0
Caenorhabditis elegans	Caeel_SR-B_1	1	1	1	1	0	0
	Caeel_SR-B_2	1	1	1	1	0	0
	Caeel_SR-B_3	1	1	1	1	0	0
	Caeel_SR-B_4	1	0	1	0	0	0
	Caeel_SR-B_5	1	0	1	0	0	0
	Caeel_SR-B_6	1	0	1	0	0	0
Ascaris suum	Ascsu_SR-B	0	0	1	1	0	0
Trichuris suis	Trisu_SR-B	1	1	1	1	0	0
Capitella teleta	Capte_SR-B_1	1	1	1	1	1	0
	Capte_SR-B_2	1	1	1	1	0	0
Dimorphilus gyrociliatus	Dimgy_SR-B_2	0	0	1	1	1	1
	Dimgy_SR-B_1	0	0	0	0	0	0
Lottia gigantea	Lotgi_SR-B	1	1	1	1	0	0
Acanthopleura granulata	Acagr_SR-B_3	1	1	1	1	0	0
	Acagr_SR-B_1	0	0	1	1	0	0
	Acagr_SR-B_2	0	0	0	0	0	0
Schmidtea mediterranea	Schme_SR-B	1	1	1	1	0	0
Nematostella vectensis	Nemve_SR-B_1	1	1	1	1	0	0
	Nemve_SR-B_2	1	1	1	1	0	0
	Nemve_SR-B_3	0	0	1	1	0	0
	Nemve_SR-B_4	0	0	0	0	0	0
Acropora digitifera	Acrdi_SR-B_1	1	1	1	1	0	0
	Acrdi_SR-B_2	0	0	0	0	0	0
Stylophora pistillata	Stypi_SR-B_1	1	1	1	1	0	0
	Stypi_SR-B_2	1	1	1	1	0	0
	Stypi_SR-B_3	1	1	1	1	0	0
	Stypi_SR-B_4	0	0	0	0	0	0
	Stypi_SR-B_5	0	0	0	0	0	0
Xenia sp.	Xensp_SR-B_1	0	1	1	1	0	0
	Xensp_SR-B_2	1	1	1	1	0	0
	Xensp_SR-B_3	0	0	0	0	0	0
Hydra vulgaris	Hydvu_SR-B	0	0	1	1	0	0
Aurelia aurita	Aurau_SR-B	0	0	0	0	0	0
Trichoplax adhaerens	Triad_SR-B	1	1	1	1	0	0
Amphimedon queenslandica	Ampqu_SR-B_1	0	0	0	0	0	0
	Ampqu_SR-B_2	0	0	0	1	0	0
	Ampqu_SR-B_3	0	0	0	0	0	0
Ephydatia muelleri	Ephmu_SR-B	0	0	0	0	0	0
Aphrocallistes vastus	Aphva_SR-B_2	0	0	0	0	0	0
	Aphva_SR-B_3	0	0	0	1	0	0
	Aphva_SR-B_1	0	0	0	0	0	0
Oscarella carmela	Oscca_SR-B	0	0	0	0	0	0
Leucosolenia complicata	Leuco_SR-B_1	1	1	1	1	1	0
	Leuco_SR-B_2	0	0	0	0	0	0
	Leuco_SR-B_3	0	0	0	0	0	0
Sycon ciliatum	Sycci_SR-B_1	1	1	1	1	1	0
	Sycci_SR-B_2	0	0	0	0	0	0
	Sycci_SR-B_3	0	0	0	0	0	0
Mnemiopsis leidyi	Mnele_SR-B	0	0	0	0	0	0
Hormiphora californensis	Horca_SR-B_1	0	1	0	0	0	0
	Horca_SR-B_2	0	0	0	1	0	0
	Horca_SR-B_3	0	1	0	0	0	0
Pleurobrachia bachei	Pleba_SR-B_1	0	0	0	0	0	0
	Pleba_SR-B_2	0	1	0	0	0	0
Non-Metazoans	Monbr_SR-B	0	0	0	0	0	0
	Salma_SR-B_1	0	0	0	0	0	0
	Salma_SR-B_2	0	0	0	0	0	0
	Acasp_SR-B	0	0	0	0	0	0
	Stedi_SR-B	0	0	0	0	0	0
	Pigvi_SR-B	0	0	0	0	0	0
	Capow_SR-B_1	0	0	0	0	0	0
	Capow_SR-B_2	0	0	0	0	0	0
	Tunun_SR-B_1	0	0	0	0	1	0
	Tunun_SR-B_2	0	0	0	0	0	0
	Tunun_SR-B_3	0	0	0	0	0	0
	Tunun_SR-B_4	0	0	0	0	0	0
	Corli_SR-B	0	0	0	0	0	0
	Chrpe_SR-B_1	0	0	0	0	0	0
	Chrpe_SR-B_2	0	0	0	0	0	0
	Chrpe_SR-B_3	0	0	0	0	0	0
	Chrpe_SR-B_4	0	0	0	0	0	0
	Fonal_SR-B	0	0	0	0	0	0
	Parat_SR-B_2	0	0	0	0	0	0
	Parat_SR-B_3	0	0	0	0	0	0
	Parat_SR-B_1	0	0	0	0	0	0
	Lenli_SR-B_2	0	0	0	0	0	0
	Lenli_SR-B_1	0	0	0	0	0	0
	Pygbi_SR-B_1	0	0	0	0	0	0
	Pygbi_SR-B_2	0	0	0	0	0	0
	Pygbi_SR-B_3	0	0	0	0	0	0
	Thetr_SR-B_1	0	0	0	0	0	0
	Dicpu_SR-B_1	0	0	0	0	0	0
	Dicpu_SR-B_2	0	0	0	0	0	0
	Dicpu_SR-B_3	0	0	0	0	0	0
	Dicdi_SR-B_2 / LmpA	0	0	0	0	0	0
	Dicdi_SR-B_1 / LmpB	0	0	0	0	0	0
	Dicdi_SR-B_3 / LmpC	0	0	0	0	0	0
	Acysu_SR-B_1	0	0	0	0	0	0
	Acysu_SR-B_2	0	0	0	0	0	0
	Acysu_SR-B_3	0	0	0	0	0	0
	Polpa_SR-B_1	0	0	0	0	0	0
	Polpa_SR-B_2	0	0	0	0	0	0
	Plafu_SR-B_1	0	0	0	0	0	0
	Plafu_SR-B_2	0	0	0	0	0	0
	Plafu_SR-B_3	0	0	0	0	0	0
	Neode_SR-B	0	0	0	0	0	0
	Bodsa_SR-B_1	0	0	0	0	0	0
	Bodsa_SR-B_4	0	0	0	0	0	0
	Bodsa_SR-B_3	0	0	0	0	0	0
	Bodsa_SR-B_2	0	0	0	0	0	0
	Hemph_SR-B_1	0	0	0	1	0	0
	Hemph_SR-B_2	0	0	0	1	0	0
	Hemph_SR-B_3	0	0	0	1	0	0
	Hemph_SR-B_4	0	0	0	0	0	0
	Entsu_SR-B_1	0	1	0	0	0	0
	Entsu_SR-B_2	0	0	0	0	0	0
	Entsu_SR-B_3	0	0	0	0	0	0
	Entsu_SR-B_4	0	1	0	0	0	0
	Styin_SR-B_1	0	0	0	0	0	0
	Styin_SR-B_2	0	0	0	0	0	0
	Hemku_SR-B_1	0	1	0	0	0	0
	Hemku_SR-B_2	0	1	0	0	0	0
	Spisp_SR-B	0	0	0	0	0	0
	Nutlo_SR-B_1	0	0	0	0	0	0
	Nutlo_SR-B_2	0	0	0	0	0	0
	Nutlo_SR-B_3	0	0	0	0	0	0
	Dipro_SR-B_1	0	0	0	0	0	0
	Dipro_SR-B_2	0	0	0	0	0	0
	Dipro_SR-B_3	0	0	0	0	0	0
	Dipro_SR-B_4	0	0	0	0	0	0
	Dipro_SR-B_5	0	0	0	0	0	0
	Dipro_SR-B_6	0	0	0	0	0	0
	Dipro_SR-B_7	0	0	0	0	0	0
	Dipro_SR-B_8	0	0	0	0	0	0
	Rigra_SR-B_1	0	0	0	0	0	0
	Rigra_SR-B_2	0	0	0	0	0	0
	Rigra_SR-B_3	0	0	0	0	0	0
	Volca_SR-B	0	0	0	0	0	0
	Chlpr_SR-B	0	0	0	0	0	0
	Ulvmu_SR-B	0	1	0	0	0	0
	Miccon_SR-B_2	0	1	0	0	0	0
	Miccon_SR-B_1	0	0	0	0	0	0
	Cocsu_SR-B	0	0	0	0	0	0
	Batpr_SR-B	0	0	0	0	0	0
	Miccom_SR-B	0	0	0	0	0	0
	Nanga_SR-B_1	0	0	0	0	0	0
	Nanga_SR-B_2	0	0	0	0	0	0
	Nanga_SR-B_3	0	0	0	0	0	0
	Plaha_SR-B_1	0	0	0	0	1	0
	Plaha_SR-B_2	0	0	0	0	1	0
	Peref_SR-B_1	0	0	0	0	1	0
	Peref_SR-B_2	0	0	0	0	1	0
	Phyin_SR-B_1	0	0	0	0	1	0
	Phyin_SR-B_2	0	0	0	0	1	0
	Pytin_SR-B_3	0	0	0	0	1	0
	Pytin_SR-B_2	0	0	0	0	1	0
	Pytin_SR-B_1	0	0	0	0	1	0
	Glosp_SR-B_5	0	0	0	0	1	0
	Glosp_SR-B_3	0	0	0	0	1	0
	Glosp_SR-B_4	0	0	0	0	1	0
	Glosp_SR-B_1	0	0	0	0	1	0
	Glosp_SR-B_2	0	0	0	0	1	0
	Thrcl_SR-B	0	0	0	1	1	0
	Aphin_SR-B	0	0	0	1	1	0
	Sapdi_SR-B	0	0	0	1	1	0
	Honfe_SR-B_2	0	0	0	0	0	0
	Honfe_SR-B_1	0	1	0	0	0	0
	Cafro_SR-B_1	0	1	0	0	0	0
	Cafro_SR-B_2	0	0	1	0	0	0
	Tetth_SR-B_1	0	0	0	0	0	0
	Tetth_SR-B_2	0	0	0	0	0	0
	Parte_SR-B_1	0	0	0	0	0	0
	Parte_SR-B_2	0	0	0	0	0	0
	Parte_SR-B_3	0	0	0	0	0	0
	Oxytr_SR-B	0	0	0	0	0	0
	Style_SR-B	0	0	0	0	0	0
	Steco_SR-B_2	0	0	0	0	0	0
	Steco_SR-B_3	0	0	0	0	0	0
	Steco_SR-B_5	0	0	0	0	0	0
	Steco_SR-B_1	0	0	0	0	0	0
	Steco_SR-B_6	0	0	0	0	0	0
	Steco_SR-B_4	0	0	0	0	0	0
	Steco_SR-B_7	0	0	0	0	0	0
	Polgl_SR-B_1	0	0	0	0	1	0
	Polgl_SR-B_2	0	0	0	0	1	0
	Vitbr_SR-B	0	0	0	0	0	0
	Chrve_SR-B	0	1	0	0	0	0
	Perol_SR-B_1	0	0	0	0	1	0
	Perol_SR-B_2	0	0	0	0	1	0
	Bigna_SR-B_1	0	0	0	0	0	0
	Bigna_SR-B_2	0	0	0	0	0	0
	Bigna_SR-B_3	0	0	0	0	0	0
	Lepvo_SR-B_1	0	0	0	0	0	0
	Lepvo_SR-B_2	0	0	0	0	0	0
	Lepvo_SR-B_3	0	0	0	1	0	0
	Lepvo_SR-B_4	0	0	0	0	0	0
	Lepvo_SR-B_5	0	0	0	0	0	0
	Lepvo_SR-B_6	0	0	0	0	0	0
	Retfi_SR-B	0	0	0	0	0	0

## Sheet: Table S5. STREME Motif Sequence
p-value		5.2e-08	3.9e-07	0.0091	0.00032	0.26	2.9e-06	0.035	0.51	0.0039	0.13	1.1e-05	2.2e-05	0.00062	5.6e-06	7.5e-07	0.0012	2.6e-08	4.2e-05
Consensus Sequence		WKDPPVPVYMQFYFFNVTNPDEVLAGGKP	ZVGPYVYREYREKVBVTFNDBGT	YVFDPEMS	EDDTITTLNJP	MRWVNGLN	LFVTRTVRELLWGYEDPLLKL	GLFYGKNGTDDGVY	SLGLCAAPLPGI	VYTGKDDISKV	GKIDTWNG	CNMINGTDGTQFPPFLTKDD	FSSDJCRSIYLVYEKDVTVKGIPLYR	ANGTENPDNAGFC	CLPSGLLNVSSC	GAPVFLSKPHF	VEGLNPNKEEHET	DVEPITGVTLRAAKRLQINVLLEPVSGI	PVLWLNESATJDD
Motif Number		M1	M2	M3	M4	*M5	M6	M7	*M8	M9	*M10	M11	M12	M13	M14	M15	M16	M17	M18
Sequences	Danre_scarb1	83.0024	79.7933	26.4482	27.0193	0	50.7887	38.1017	0	37.9929	28.7463	66.6848	63.3397	42.793	44.1392	39.2304	36.3612	72.6543	41.2837
	Danre_scarb2a	94.6152	75.6459	24.5853	36.6331	0	70.3699	46.6141	0	26.489	37.313	60.1577	75.8227	41.8276	37.7754	45.2679	55.0993	73.3478	43.8129
	Danre_scarb2b	93.3914	81.3299	30.31	30.9763	0	68.2758	47.3892	0	21.5937	23.9597	70.3291	86.7827	47.6611	40.6038	44.9007	45.2135	73.851	33.2472
	Danre_scarb3	65.5018	38.7544	24.7756	29.7389	0	66.3041	42.6571	0	41.542	19.9483	69.35	78.08	39.0944	35.7493	40.6445	33.1384	79.9157	45.2543
	Danre_scarb2c	96.4237	70.4243	30.8132	31.9826	0	54.7049	39.9374	0	0	27.1145	68.371	72.7767	44.8599	42.4803	43.9353	32.8529	74.2045	39.4071
	Gasac_scarb1	79.8069	21.9608	27.5632	0	0	0	0	0	0	0	0	0	0	0	0	0	53.6987	39.6247
	Gasac_scarb2a	66.8208	80.5956	30.31	35.0965	0	64.5635	44.6832	0	22.3144	37.313	61.5991	78.5831	44.7919	35.8716	0	0	0	0
	Gasac_scarb2b	85.2189	72.4096	26.0131	31.3707	0	63.0949	48.3954	0	22.3688	22.6135	62.7142	91.2837	44.3568	39.1488	44.3296	45.7846	72.6271	40.8349
	Gasac_scarb2c	92.793	68.167	30.2284	29.8341	0	67.7998	41.6644	0	0	28.4471	61.7215	91.0253	50.1632	47.43	44.9279	43.4865	77.0329	38.1697
	Gasac_scarb3	58.9475	25.8091	26.8017	31.0851	0	63.0269	36.6059	0	42.6979	28.4335	64.1012	67.4735	39.8287	35.9396	43.1738	54.7729	69.4996	41.6508
	Takru_scarb1	80.6364	67.3783	26.5162	23.8374	0	52.3525	37.4218	0	38.5504	27.5496	64.4139	71.7841	40.0462	44.1392	42.5483	44.9687	77.876	39.3119
	Takru_scarb2a	97.43	79.1814	30.31	33.9543	0	68.6157	44.6832	0	20.5874	37.313	61.5991	77.8216	41.5828	38.3193	45.2679	49.6193	67.0383	43.0378
	Takru_scarb2b	87.5986	68.8469	28.1072	29.6301	0	72.0696	50.7615	0	19.2684	20.4922	59.0699	87.449	44.3568	39.1488	44.3296	48.1235	69.0781	41.2837
	Takru_scarb2c	92.5755	69.3772	33.6008	35.6813	0	68.2894	17.9358	0	17.7454	28.4471	52.8012	85.79	0	42.3579	43.5001	47.8651	78.2431	35.5045
	Homsa_SCARB1	75.4283	76.9921	26.5298	24.5173	0	61.436	34.5526	0	0	28.2975	64.6043	66.8344	48.0827	38.6456	40.6309	39.6791	66.3177	25.4419
	Homsa_SCARB2	87.6258	69.6764	25.0204	26.625	0	68.7517	51.047	0	0	27.9032	72.532	55.3168	0	45.2679	45.4719	52.3797	75.0612	37.449
	Homsa_SCARB3	55.4392	34.5662	22.2056	27.5904	0	56.6902	50.5303	0	35.1373	16.916	65.2842	84.8246	43.1602	36.5515	38.3465	49.7552	84.6478	43.5681
	Musmu_SCARB1	78.9366	81.901	24.5989	21.5393	0	61.2592	42.7658	0	0	28.2975	60.9192	72.0832	48.1371	37.0003	45.2815	37.0411	67.1879	29.4398
	Musmu_SCARB3	62.6054	35.3141	22.2056	32.9481	0	63.2173	38.4009	0	35.1373	0	64.21	76.8017	45.3767	31.3979	41.2565	49.6193	83.016	43.5681
	Musmu_SCARB2	92.4531	68.9693	23.7014	29.3446	0	64.5091	52.9508	0	18.8877	27.9032	71.7977	59.3283	0	41.6916	45.4719	52.4748	71.5665	38.3465
	Xentr_SCARB1	72.6271	81.6426	31.1939	0	0	62.279	36.6331	0	32.6761	18.6973	56.0919	79.9293	46.7229	39.4343	42.997	43.065	65.2298	34.4846
	Xentr_SCARB2	78.2975	33.22	19.554	26.3394	0	62.6326	44.8463	0	35.3005	0	62.0071	78.2975	51.9853	31.1259	42.7522	52.9644	88.3601	39.0128
	Xentr_SCARB3	98.0555	77.468	32.2274	30.5956	0	62.0887	48.3682	0	0	19.7444	76.9921	73.2391	46.1382	48.7354	43.5001	28.8143	67.0655	39.3935
	Latch_SCARB1	76.9105	86.6331	23.1439	27.3457	0	63.1085	37.6394	0	36.7827	28.7463	63.1085	69.7172	48.2051	39.2032	42.5483	42.3715	67.827	30.242
	Latch_SCARB3	69.7444	36.6739	0	34.1447	0	72.0832	43.3506	27.9168	40.5358	0	63.666	72.0424	49.4017	33.6959	41.61	45.5126	76.0131	45.6758
	Calmi_scarb2c	100	78.9638	31.9418	24.4901	0	70.7778	50.6799	0	21.4033	20.8322	75.7819	84.0223	43.6769	46.4917	42.5075	45.3087	78.8958	40.7941
	Calmi_scarb2-like	81.3435	60.8512	0	33.084	0	77.1417	47.1988	0	27.5496	22.8039	68.8333	79.8613	54.4058	40.087	46.4645	43.3778	79.2494	40.5358
	Calmi_scarb1	65.3658	81.3435	23.0487	17.827	0	63.0677	40.6717	0	27.7536	27.9984	63.2173	59.8858	41.5828	32.3225	33.9951	35.5453	66.0321	35.3685
	Calmi_scarb3	56.6494	46.8045	0	28.3655	0	68.8469	41.678	0	36.198	17.5687	73.8238	74.1773	49.4153	33.4376	41.2565	32.9888	86.13	46.0158
	Petma_scarb3-like	56.9894	29.1134	21.5393	30.2964	0	70.1795	51.9717	0	34.3894	17.0519	59.777	62.3878	0	39.1624	47.226	52.502	80.8812	39.9103
	Petma_scarb2-like	75.7819	72.056	18.6565	35.4093	0	70.4787	52.9372	0	0	23.2391	66.1953	65.5834	0	44.8463	0	0	49.0889	33.8319
	Oikdi_SR-B	42.9018	32.9345	18.235	21.4033	0	27.672	30.242	0	0	0	37.8162	36.7555	0	14.985	29.6165	0	27.7128	36.0892
	Cioin_SR-B_1	89.0536	53.3723	17.0655	0	0	57.8733	45.771	0	0	0	53.4675	66.8072	50.6255	26.3802	42.5755	49.6465	69.5676	34.3894
	Cioin_SR-B_2	64.5771	51.1286	24.6804	28.9502	0	44.6968	0	0	0	0	70.1931	71.3081	35.8036	25.7955	38.0473	34.9334	45.1727	30.5276
	Cioin_SR-B_3	58.4852	56.9078	0	26.489	0	42.7658	0	0	0	0	52.842	66.5488	24.3949	13.9652	43.5545	0	64.0604	36.7011
	Brafl_SR-B_1	83.0024	69.9891	22.4912	34.6342	0	50.5439	0	0	27.1689	20.6554	72.7087	72.6679	44.9007	48.681	43.5681	33.3696	82.8393	37.4898
	Brafl_SR-B_2	87.245	72.4776	0	30.8948	29.3446	60.0897	0	0	27.4816	30.31	50.5847	69.1052	48.2187	31.0987	44.6288	35.3549	78.8278	38.2241
	Strpu_SR-B_1	79.7797	78.8007	0	30.1605	0	54.8545	49.8912	0	25.0884	18.7109	69.2548	76.0403	0	42.725	37.0411	44.2616	68.6973	35.5453
	Strpu_SR-B_2	77.1281	56.5815	0	26.7473	0	53.7259	33.5192	0	0	19.0373	60.2665	72.5999	25.7547	38.4689	42.4123	36.9595	74.3269	29.3174
	Strpu_SR-B_3	68.6293	65.6377	25.1156	29.2086	0	54.6777	28.2567	0	24.2181	0	31.2891	58.2948	43.1602	35.1645	38.6728	39.0944	62.1566	35.1781
	Strpu_SR-B_4	88.4417	65.5154	26.0946	29.9157	0	32.8801	0	0	33.1384	0	70.4379	51.9717	42.4803	41.8684	40.0462	46.5053	53.5219	44.248
	Strpu_SR-B_5	76.0538	54.1202	25.7819	30.9355	0	51.3598	0	0	21.9064	0	49.9048	59.5458	44.2344	32.9888	34.1719	18.6429	40.3318	41.2701
	Strpu_SR-B_6	50.9519	58.7163	26.625	30.9355	0	28.5695	0	0	0	0	61.3136	65.8553	42.8474	23.9326	31.0987	44.452	57.9413	34.4846
	Strpu_SR-B_7	88.0065	74.6668	24.4085	26.557	0	36.2796	41.1341	0	33.3968	0	58.8795	42.0044	35.0965	40.0598	40.3318	19.3636	66.644	35.3277
	Apoja_SR-B_1	95.5942	73.4702	31.5475	26.5706	0	48.7218	48.2459	0	0	0	62.7414	72.0696	44.9415	38.1017	43.337	50.1768	80.2692	38.1017
	Apoja_SR-B_2	80.2284	47.3212	25.7547	33.2472	0	57.8869	39.2304	0	36.8099	24.0821	64.6859	49.1705	45.3495	40.6038	40.3862	47.1852	66.5624	34.1175
	Apoja_SR-B_3	54.1474	42.2083	24.898	27.1009	0	54.6777	36.6331	0	0	25.0612	77.8624	55.2624	34.9198	40.3046	34.3079	39.2575	56.4999	25.7683
	Annja_SR-B_1	67.9222	75.1156	31.833	31.4523	0	63.0269	45.6078	0	25.102	0	61.5447	65.5426	51.0199	37.1091	39.8423	40.1142	66.508	45.6214
	Annja_SR-B_2	72.192	66.9568	0	21.8792	0	38.2649	39.8015	0	0	0	66.3041	63.3533	41.5692	35.2733	33.492	31.8466	46.0158	0
	Parha_SR-B_1	69.5404	71.6345	26.0538	32.5809	0	34.2127	28.5015	0	27.3321	18.1534	50.5711	68.9285	37.177	40.9981	32.4993	39.6519	50.9927	0
	Parha_SR-B_2	52.4884	47.226	0	25.7955	0	60.5793	0	0	0	0	55.6296	60.6473	47.0084	35.858	39.1216	40.0326	57.8733	0
	Parha_SR-B_3	59.0019	63.1085	27.9304	27.468	0	16.916	34.8926	0	23.4838	0	67.6095	77.0329	47.7019	34.6342	33.8863	4.40577	61.3408	32.5265
	Parha_SR-B_4	81.5067	48.8714	23.7694	26.3938	0	21.9064	46.8996	0	17.0927	0	57.7509	54.2018	0	21.2945	37.7074	51.2102	79.5621	40.7669
	Parha_SR-B_5	82.9345	71.6481	0	25.9451	0	0	36.8915	0	20.8866	22.0832	34.6206	0	0	32.1322	40.2094	11.0144	57.9549	32.5129
	Parha_SR-B_6	74.0413	32.037	21.3761	27.3457	0	32.8529	25.0748	0	0	0	47.7835	58.7435	0	23.715	19.2684	44.724	78.7327	32.6761
	Dappu_SR-B_1	76.9241	73.0895	28.1479	29.8341	0	51.2374	31.4115	0	0	28.1479	52.91	65.5562	44.9415	39.2439	36.8371	28.7871	50.136	0
	Dappu_SR-B_2	66.8752	55.1945	25.034	27.2777	0	37.2042	41.1205	0	32.6353	17.2423	47.7971	68.8605	51.8221	31.969	40.1822	38.7272	58.0908	26.7881
	Dappu_SR-B_3	59.5458	55.0313	21.0906	32.6081	0	42.5891	42.5755	0	37.4626	0	42.8746	63.8292	51.1694	34.7702	38.9448	38.3057	68.9829	28.6375
	Dappu_SR-B_4	66.8208	61.2048	24.0413	31.7242	0	36.5515	44.7104	0	37.4626	0	50.0408	71.145	42.4123	33.2336	36.266	44.0713	66.1001	25.4283
	Dappu_SR-B_5	64.5091	42.9698	0	30.4052	0	16.2497	21.988	0	0	0	52.3253	59.777	15.4202	0	36.2932	48.613	27.0737	34.4302
	Dappu_SR-B_6	56.5543	30.446	0	23.4294	0	30.5276	46.5597	0	17.6231	29.2086	60.1849	70.6554	23.7966	29.4806	38.0609	41.746	58.1044	37.9657
	Dappu_SR-B_7	46.7773	40.087	0	0	0	30.1605	36.0212	0	0	0	56.8942	68.5477	17.5415	30.65	39.2032	38.0337	48.5042	25.5371
	Trica_SR-B_1	56.4183	44.5472	20.9002	0	0	0	0	0	0	0	40.7533	8.41719	0	39.2304	39.3799	33.7911	42.0859	0
	Trica_SR-B_2	69.3772	72.9535	24.4493	34.0359	0	63.6116	32.105	0	25.3332	25.17	54.161	0	36.3748	35.3141	36.0892	0	64.6315	0
	Trica_SR-B_3	64.074	75.5643	22.5184	26.0131	0	49.796	26.9649	0	16.4808	0	37.449	44.316	25.7547	43.7313	41.2701	44.452	52.0261	23.4838
	Trica_SR-B_4	58.9611	66.372	24.8028	30.3508	0	45.4039	24.966	0	22.1512	0	23.5654	41.406	34.1039	31.1939	42.7522	38.3601	67.963	22.4368
	Trica_SR-B_5	60.3209	61.2456	0	27.9304	0	37.177	42.1811	0	0	0	27.0193	51.8901	48.5858	44.3024	39.2575	33.1792	71.7161	34.7974
	Trica_SR-B_6	70.2475	68.9693	0	25.1156	0	38.0745	0	0	36.1572	0	0	31.8602	49.8368	33.6144	38.4145	35.3277	46.0566	0
	Trica_SR-B_7	53.5491	42.7522	0	23.443	0	0	0	0	0	18.8197	41.6644	61.0416	0	27.944	38.0337	47.6339	65.7737	34.879
	Trica_SR-B_8	52.4748	70.9138	0	24.7076	0	35.7629	32.3633	0	0	28.0392	31.5203	59.1787	45.6758	45.8254	35.9532	0	55.0857	0
	Trica_SR-B_9	62.7822	49.9184	0	27.6992	0	0	23.0759	0	0	22.6407	51.4006	58.6212	0	29.3854	31.3027	42.6843	62.3198	38.836
	Trica_SR-B_10	37.1634	34.9198	24.5037	27.468	0	28.4879	0	0	29.4126	18.7653	24.83	32.241	27.1961	30.6228	48.9937	0	56.4455	0
	Trica_SR-B_11	65.7057	57.8597	21.6209	24.5853	0	36.3068	0	0	0	26.7881	0	0	46.3557	33.4376	34.6342	40.8893	49.2385	0
	Trica_SR-B_12	66.2497	52.7604	0	26.9105	0	0	34.0359	0	0	0	0	53.0596	0	39.7471	33.9679	29.8885	46.7229	27.9032
	Trica_SR-B_13	57.0846	52.5564	0	17.6095	0	46.043	40.4814	0	0	0	0	50.5167	45.8118	25.1156	42.0587	40.5902	60.0897	0
	Trica_SR-B_14	52.3525	52.3933	0	0	0	44.1256	0	0	0	0	21.1586	33.3016	0	30.1741	33.2608	40.9301	55.0721	0
	Drome_emp	65.8281	68.8605	19.758	33.7639	0	64.6315	32.7169	0	31.1803	23.375	49.864	0	37.449	37.0003	37.6122	0	67.7862	22.6135
	Drome_santa-maria	54.0386	47.8515	0	28.5287	0	21.009	39.5567	0	22.5456	19.3364	38.2921	64.5499	45.3359	48.1099	43.9081	42.7522	60.824	29.5621
	Drome_crq	71.4033	59.777	27.7944	0	0	29.4806	28.0392	0	34.539	0	46.4237	38.9448	37.6938	19.9755	35.5045	45.4583	77.5224	29.0182
	Drome_Snmp2	48.9394	53.7395	0	0	0	0	30.31	0	34.8382	0	56.4183	64.8627	0	30.4868	29.4942	34.8246	58.458	24.2453
	Drome_pes	57.6013	53.4947	0	23.4294	0	32.6353	34.7294	0	31.7922	26.421	41.0933	62.2246	39.6655	41.5148	37.5986	45.0231	42.8066	34.5118
	Drome_dsb	66.4808	68.4253	22.5184	28.7871	0	44.3296	30.0925	0	0	19.0237	34.3079	42.0451	23.0079	25.9587	44.0169	51.8085	53.5491	25.3603
	Drome_ninaD	70.6282	74.3405	0	0	0	27.9848	34.5798	0	31.6018	19.9755	10.7289	28.2567	27.2097	22.5048	25.7275	0	34.8926	0
	Drome_Snmp1	74.6804	7.92766	0	0	0	0	17.4463	0	0	0	33.1928	26.489	0	32.6489	36.402	36.9459	61.3952	32.7577
	Drome_SR-B_1	41.1069	62.3334	0	17.7047	0	19.8531	0	0	23.851	17.6775	0	47.0084	49.8368	32.1594	38.2241	43.9761	49.1433	27.7808
	Drome_SR-B_2	40.6445	34.5662	27.2369	0	0	35.2325	37.8841	0	26.9785	0	38.1561	40.1686	31.3163	0	36.9187	14.1148	40.5358	0
	Drome_SR-B_3	65.3386	68.0854	0	31.1803	0	40.9029	0	0	0	0	0	19.7172	41.0933	31.629	37.7074	30.1877	45.1999	0
	Drome_SR-B_4	28.2023	39.9374	26.3938	24.7756	0	54.3106	22.8311	0	28.1208	0	39.1488	26.2306	35.2325	42.4939	36.4971	20.3291	55.1537	0
	Drome_SR-B_5	59.2467	54.9497	26.6386	22.6951	0	43.5545	0	0	0	0	0	35.4093	0	37.6802	29.2222	0	0	0
	Drome_SR-B_6	30.5004	21.1314	0	23.919	0	28.5151	0	0	0	0	0	34.5254	0	30.2964	30.6228	25.5643	35.3277	0
	Caeel_SR-B_1	53.4267	49.7008	0	26.1082	0	23.6742	43.5273	0	0	16.4264	58.5668	70.3427	0	39.8831	28.0256	0	47.5524	36.0892
	Caeel_SR-B_2	46.2877	0	0	0	0	23.2662	29.1406	0	0	0	52.7468	72.7495	0	39.6791	22.0424	0	46.8181	31.1531
	Caeel_SR-B_3	23.9462	38.5504	25.7275	0	0	30.5548	0	0	23.4566	0	23.919	75.4827	0	48.0283	42.5483	0	79.9429	30.6092
	Caeel_SR-B_4	59.505	37.5034	0	0	0	39.5159	38.0473	0	30.6364	0	0	28.7871	0	0	18.4117	37.8705	51.4142	0
	Caeel_SR-B_5	57.2614	48.0827	0	0	0	18.5205	27.1825	0	27.1825	29.3174	0	41.9908	0	0	19.9211	25.9179	27.2097	0
	Caeel_SR-B_6	55.9831	34.8926	0	0	0	36.8507	27.4001	0	21.145	0	0	39.4887	0	0	23.647	29.3582	36.2932	0
	Ascsu_SR-B	35.2869	51.7677	0	0	0	48.5178	53.3995	0	0	27.672	55.0041	51.9717	0	34.6478	14.006	0	39.1896	43.9761
	Trisu_SR-B	71.009	52.8148	19.282	22.6407	0	26.7609	39.7743	0	0	0	58.0908	69.146	20.1115	50.5167	39.1216	32.1322	56.4319	35.994
	Capte_SR-B_1	64.21	63.0269	29.6845	24.8844	0	35.1101	20.0707	0	25.3739	24.0957	59.8178	37.4082	44.0577	33.2608	42.725	43.9217	77.6312	38.1561
	Capte_SR-B_2	59.913	83.9543	27.6312	33.424	0	54.4602	35.0829	0	33.016	26.217	63.6524	59.505	39.951	41.2021	32.4177	7.37014	61.5991	44.4384
	Dimgy_SR-B_1	45.2543	38.5776	0	0	0	0	0	0	0	0	0	0	0	0	21.8657	0	0.190373	36.7011
	Dimgy_SR-B_2	89.5975	62.8501	25.1564	0	0	47.5116	0	0	0	0	63.0269	57.6421	44.6696	36.0484	42.1267	22.4096	60.892	40.5222
	Lotgi_SR-B	90.6445	78.4335	23.9597	35.1509	0	58.8523	47.2804	0	31.4931	21.8928	44.248	45.3767	51.8221	38.8904	32.8937	41.9772	66.2769	40.495
	Acagr_SR-B_1	47.158	0	32.0098	36.9731	0	50.5303	0	0	0	0	0	55.0177	23.851	20.0843	45.1863	47.022	85.2869	45.2543
	Acagr_SR-B_2	0	38.5369	0	0	0	21.9744	0	0	0	0	0	27.1281	0	10.2937	0	0	41.9636	30.3508
	Acagr_SR-B_3	65.9505	77.2233	27.5768	32.4585	0	58.0636	46.0022	0	33.5328	24.9116	59.9266	38.2649	45.5398	48.1779	36.7419	46.4373	68.3438	45.0231
	Schme_SR-B	74.9932	77.1553	25.7547	33.0976	0	48.3138	48.5314	0	0	24.2317	66.6304	55.6024	52.2029	40.291	36.8779	0	62.5918	45.0639
	Nemve_SR-B_1	64.2779	56.6086	24.2181	28.6783	0	60.0761	0	0	22.8991	0	69.1052	69.8123	33.4376	40.3318	34.4166	44.8327	63.4349	38.8088
	Nemve_SR-B_2	64.9442	37.8434	27.7808	27.6176	0	51.727	0	0	23.0895	0	67.3375	75.9859	38.9992	43.4321	33.6959	42.5891	87.3538	0
	Nemve_SR-B_3	64.8763	69.0101	24.4221	30.6228	0	71.0906	0	0	25.5371	0	62.8773	0	0	0	0	44.1392	75.4691	24.0957
	Nemve_SR-B_4	0	60.2121	0	22.7223	0	0	0	0	0	0	0	0	0	0	0	0	0	0
	Acrdi_SR-B_1	81.8466	59.3826	26.5842	23.5382	0	64.9035	0	0	29.1678	0	55.6024	49.6329	48.4498	37.9929	34.5526	47.6747	69.8123	34.7838
	Acrdi_SR-B_2	55.4256	41.8548	0	27.9984	0	0	0	0	0	0	0	52.3797	0	0	33.152	7.79168	50.9519	13.802
	Stypi_SR-B_1	78.3927	53.4403	29.5078	25.6323	0	51.0742	0	0	34.1039	0	61.8167	80.6636	38.4689	46.9676	34.811	45.5942	76.1626	30.4732
	Stypi_SR-B_2	69.3636	66.7256	25.8227	32.2138	0	60.0354	0	0	31.9962	0	62.5238	49.864	49.4969	38.0609	31.9146	34.7022	70.7914	38.3873
	Stypi_SR-B_3	73.2119	66.6032	0	26.2442	0	45.0231	0	0	0	0	50.9927	45.7982	42.0044	40.0326	22.9399	50.9519	56.8806	27.7944
	Stypi_SR-B_4	44.8463	34.3215	0	25.6731	0	0	0	0	0	0	0	47.9603	0	0	24.8572	0	58.1316	26.2034
	Stypi_SR-B_5	43.5953	40.2502	0	26.0131	0	0	0	0	0	0	0	39.6791	0	14.6995	21.0362	0	53.1955	0
	Xensp_SR-B_1	72.5999	37.2858	0	30.6364	0	49.9048	0	0	21.5121	26.8833	62.6326	44.1392	35.6405	41.8276	21.1857	41.3109	73.783	0
	Xensp_SR-B_2	72.8039	46.7773	20.7778	27.0193	0	47.8243	16.2633	0	24.9932	0	71.3625	79.0454	0	43.5681	39.4479	50.6799	76.081	36.2116
	Xensp_SR-B_3	30.7588	46.5189	20.0163	31.0171	0	0	0	0	0	0	0	44.4656	0	10.0354	25.5779	0	53.7531	21.0906
	Hydvu_SR-B	61.3136	43.5001	25.9451	28.1208	0	58.5668	0	0	27.1417	0	0	26.2714	46.4917	18.8197	38.8632	44.384	85.4365	30.786
	Aurau_SR-B	16.3992	36.9731	0	19.7852	0	0	0	0	0	0	0	0	0	14.8627	36.7691	0	42.725	0
	Triad_SR-B	78.4607	70.9818	24.1501	25.8499	0	60.8376	0	0	33.1928	32.3497	68.4117	65.3114	45.4447	35.7221	41.882	43.8673	77.1825	38.7
	Ampqu_SR-B_1	84.0767	58.594	24.5173	23.5654	0	68.7381	0	0	0	0	54.3922	48.3954	0	26.8425	44.112	0	81.3299	36.1572
	Ampqu_SR-B_2	67.7998	38.7272	0	38.3465	0	28.4471	0	0	37.8026	0	56.0103	57.071	9.11069	0	23.0487	22.2328	39.1896	39.1624
	Ampqu_SR-B_3	41.5964	39.9239	22.9535	25.6459	0	68.2758	0	0	20.1523	0	52.6652	43.0378	0	24.2861	43.1874	37.8434	67.9494	0
	Ephmu_SR-B	41.3109	58.2812	23.7558	0	0	50.6391	0	0	28.3383	0	64.7403	39.4071	0	32.3089	45.8118	0	69.5948	24.9796
	Aphva_SR-B_1	78.6783	39.5431	0	22.4368	0	43.1874	0	0	0	0	43.7857	0	0	0	0	0	63.2037	32.9345
	Aphva_SR-B_2	54.161	65.0666	32.7033	29.2902	0	65.4746	0	0	20.2067	0	48.7082	52.4476	41.0525	26.625	43.1602	38.3329	57.6557	29.7253
	Aphva_SR-B_3	63.4621	57.2342	0	32.6489	0	48.3002	0	0	0	0	59.2875	0	31.0851	0	38.768	34.9606	67.5143	26.2442
	Oscca_SR-B	39.1352	55.8472	23.3478	0	0	62.4422	0	0	28.923	0	45.2815	48.3002	0	21.3081	47.1308	0	75.4147	21.3489
	Leuco_SR-B_1	79.7389	55.6568	0	0	0	41.3652	22.9263	0	22.9127	0	76.9513	74.1365	26.8697	40.291	40.563	42.4259	74.8164	31.2891
	Leuco_SR-B_2	82.5401	66.644	0	17.827	0	67.7318	0	0	33.2744	0	50.5575	50.6119	23.6742	25.1972	43.4457	34.9062	68.1126	32.8257
	Leuco_SR-B_3	59.7362	42.6299	0	0	0	21.6617	0	0	0	0	40.8349	59.5866	31.629	34.0903	45.4447	0	60.4025	29.263
	Sycci_SR-B_1	80.786	53.0052	0	18.8061	0	47.3892	9.27386	0	21.9472	0	78.7191	74.3949	27.4408	37.2994	39.1352	35.8716	75.9315	34.2807
	Sycci_SR-B_2	52.6516	61.8711	0	0	0	66.6032	0	0	29.7525	0	42.9426	60.4841	10.8784	27.4408	34.7294	0	71.6345	43.337
	Sycci_SR-B_3	57.5333	24.3133	0	17.0927	0	18.303	0	0	18.7653	16.712	63.3261	50.4623	30.1877	29.0182	46.2877	0	72.7631	17.7862
	Mnele_SR-B	66.3992	40.9573	0	26.4346	0	50.6799	0	0	19.1596	0	48.0011	53.4675	37.8026	26.0946	33.5736	0	65.529	0
	Horca_SR-B_1	50.9655	33.628	0	0	0	19.7716	0	0	26.5434	0	48.9394	43.5817	19.7036	26.5842	20.805	0	56.0783	23.7014
	Horca_SR-B_2	57.071	43.5953	0	31.6018	0	49.9048	0	0	18.0446	0	51.7134	51.9445	40.427	31.0987	31.0579	0	68.1806	23.0351
	Horca_SR-B_3	66.8888	53.2227	17.5959	26.8017	0	49.7552	0	0	19.6356	0	46.1246	45.0231	33.424	38.4961	33.0024	0	60.7696	0
	Pleba_SR-B_1	62.5374	48.2323	17.5959	26.4346	0	53.0732	0	0	23.647	0	61.1912	53.1411	39.1352	23.2934	32.9481	0	65.393	23.9054
	Pleba_SR-B_2	60.4161	40.1278	0	19.2276	0	50.4079	0	0	21.5393	0	59.2331	49.2657	15.8825	35.858	33.0024	0	58.5124	0
	Monbr_SR-B	74.9796	54.9905	0	26.0946	0	57.6829	0	0	37.2722	0	51.3462	59.2331	23.9869	14.5363	34.5798	0	78.1072	21.9336
	Salma_SR-B_1	41.5148	61.0552	0	0	0	52.0669	0	0	36.2116	18.4117	53.1955	56.4183	36.1436	28.2975	27.2641	24.7348	81.0035	35.7764
	Salma_SR-B_2	29.2766	50.0408	25.7139	0	0	30.8132	0	0	24.1501	0	0	0	0	0	33.1656	0	48.9258	0
	Acasp_SR-B	53.2227	39.0264	0	24.2861	0	49.5785	0	0	0	0	43.8809	45.2543	9.62741	0	34.0767	0	60.9056	18.0038
	Stedi_SR-B	49.7824	50.8295	0	25.2788	0	42.8066	0	0	0	16.0593	51.5774	50.5167	22.9263	24.9796	35.858	0	64.1692	26.4346
	Capow_SR-B_1	73.9462	70.5194	27.604	33.3696	0	63.2445	0	0	31.8194	0	52.9644	60.1849	44.6424	34.4574	48.2187	47.1852	84.4574	31.2755
	Capow_SR-B_2	0	0	0	0	0	0	0	0	0	0	0	0	0	0	0	0	17.5687	19.2548
	Pigvi_SR-B	58.7435	48.8442	18.4117	17.0927	0	20.2475	0	0	0	0	25.8091	41.0525	0	0	22.8039	0	64.142	0
	Corli_SR-B	36.402	38.0201	0	22.0016	0	16.0865	0	0	23.8102	0	0	44.4656	0	0	0	0	23.8238	0
	Chrpe_SR-B_1	28.6103	52.6516	21.0498	0	0	51.9309	0	0	19.758	0	32.6353	47.5795	0	0	31.7514	0	50.2584	13.3261
	Chrpe_SR-B_2	42.2355	38.5097	0	25.9043	0	55.9151	0	0	0	0	29.5621	0	23.5382	9.0291	0	0	58.6348	28.6375
	Chrpe_SR-B_3	38.7136	37.3946	0	0	0	47.8107	0	0	0	0	4.66413	0	33.4648	0	34.2943	0	60.5657	24.7484
	Chrpe_SR-B_4	44.9687	34.4846	23.919	22.8991	0	0	0	0	17.1199	0	27.7536	46.3965	0	0	22.9671	0	62.3334	13.2445
	Fonal_SR-B	51.5094	47.09	0	0	0	50.5983	0	0	0	17.7318	0	0	0	0	21.2945	0	71.4033	27.74
	Parat_SR-B_1	0	37.517	0	0	0	36.1572	0	0	0	0	0	0	0	0	0	0	0	0
	Parat_SR-B_2	62.551	52.0397	0	22.6951	0	39.1624	0	0	33.7911	23.1575	0	0	0	0	32.8529	0	64.8219	28.8414
	Parat_SR-B_3	33.9407	42.8882	0	28.6511	0	45.7574	0	31.9146	0	0	0	37.7482	0	0	0	0	56.5407	0
	Lenli_SR-B_1	48.6674	0	0	24.5173	0	28.5831	0	27.6856	0	0	0	19.6356	0	0	14.6043	0	35.6677	0
	Lenli_SR-B_2	40.4814	49.0617	0	0	0	30.9491	0	0	32.4177	0	27.5904	38.3737	0	0	35.8444	0	64.6995	33.288
	Pygbi_SR-B_1	40.3046	48.2051	23.4974	0	0	45.7438	0	0	22.0152	0	34.6206	51.5638	0	0	26.8969	8.98831	47.4436	32.2953
	Pygbi_SR-B_2	52.2573	55.6976	33.6008	0	0	39.176	0	31.7922	0	0	0	0	27.3593	0	0	25.7547	35.6133	0
	Pygbi_SR-B_3	25.8091	48.1371	21.6345	0	0	38.632	0	0	29.7797	0	0	0	14.3867	0	28.7599	36.4699	17.9766	0
	Tunun_SR-B_1	78.9638	61.5855	0	23.6742	0	58.7027	0	0	0	0	69.1188	49.3745	37.8162	29.5621	36.4292	42.2355	53.1683	40.0598
	Tunun_SR-B_2	53.9978	58.8251	20.4651	28.9094	0	58.1044	0	0	27.6992	0	0	37.1091	21.4033	23.1983	29.9973	0	78.4471	36.5787
	Tunun_SR-B_3	0	0	0	23.9597	0	13.3397	0	24.4221	0	0	0	15.6242	0	0	37.5306	0	52.0533	0
	Tunun_SR-B_4	59.7498	45.635	0	0	0	47.5931	0	0	0	0	0	31.6562	0	16.508	20.9138	0	37.0683	26.217
	Thetr_SR-B	50.9519	44.9551	24.2997	0	0	64.0876	0	0	0	0	26.0946	48.1779	0	0	26.5162	0	56.3639	0
	Dicpu_SR-B_1	61.8031	49.1569	0	0	0	56.4727	0	0	32.9753	0	0	37.9113	0	0	0	0	56.3095	0
	Dicpu_SR-B_2	60.7832	49.1161	0	19.9619	0	45.9614	0	33.1112	32.4993	0	19.7987	32.3089	0	0	31.8874	0	49.4017	0
	Dicpu_SR-B_3	54.5825	56.7038	0	0	0	55.48	0	0	31.5883	19.4996	0	39.5975	0	0	0	0	61.3	0
	Dicdi_SR-B_1	33.0568	43.8809	0	16.576	0	52.0533	0	30.8812	32.7985	0	21.92	34.7702	0	0	28.1343	0	51.8629	0
	Dicdi_SR-B_2	56.9622	39.7743	19.9891	0	0	43.1466	0	0	27.1281	0	0	43.1466	0	0	0	0	58.8251	0
	Dicdi_SR-B_3	54.6777	42.1539	0	0	0	57.9685	0	0	32.8257	0	0	43.0922	0	0	0	0	59.6002	13.3533
	Acysu_SR-B_1	56.0103	59.0971	23.8238	28.4471	8.03644	51.7134	0	0	21.7977	0	0	50.1496	0	0	0	0	51.319	0
	Acysu_SR-B_2	55.4936	54.5145	0	26.8697	0	48.6674	0	0	22.8175	0	0	50.2992	0	0	0	0	49.1433	0
	Acysu_SR-B_3	54.3786	16.3177	0	20.3019	0	34.0495	0	0	21.9064	0	0	0	0	10.4297	17.9086	0	44.4384	13.6116
	Polpa_SR-B_1	59.2467	51.4958	0	29.8341	0	57.3021	0	30.3644	29.5349	0	0	54.7865	0	0	0	5.90155	47.9875	0
	Polpa_SR-B_2	37.5714	27.9984	0	20.2339	0	43.8809	0	0	34.6478	0	0	0	0	0	0	0	50.5575	0
	Plafu_SR-B_1	62.7142	54.3378	21.4305	24.6668	0	45.5126	0	0	36.4835	0	54.4194	46.6685	25.5099	25.5779	38.3737	45.6758	71.1993	25.1292
	Plafu_SR-B_2	50.2448	35.4229	27.8896	0	0	34.4438	0	0	0	0	0	54.7593	38.8904	0	45.2951	42.5483	38.3193	41.1749
	Plafu_SR-B_3	0	0.992657	0	0	0	46.1654	0	0	0	0	0	49.7416	0	0	0	0	43.4185	21.5121
	Neode_SR-B	37.585	0	0	0	0	67.0383	0	0	0	0	49.3337	60.2801	0	0	0	0	63.6524	27.8488
	Bodsa_SR-B_1	53.1275	15.9233	0	22.6543	0	42.6027	0	0	0	0	59.7362	51.8357	26.5026	0	31.8466	0	60.5113	30.0653
	Bodsa_SR-B_2	40.9437	0	0	0	0	0	0	25.0068	0	0	0	29.331	0	0	25.3603	0	0	0
	Bodsa_SR-B_3	34.4982	0	0	0	0	0	0	25.0884	0	0	0	42.0179	0	0	30.4596	0	0	0
	Bodsa_SR-B_4	58.7979	40.4406	29.8477	0	0	61.1504	0	0	0	0	37.5034	39.9782	0	0	0	0	0	0
	Hemph_SR-B_1	48.1643	42.4259	0	23.9733	0	59.7362	0	0	23.919	0	0	19.1596	0	0	37.381	3.80745	55.1809	26.5842
	Hemph_SR-B_2	49.5105	42.8066	0	23.9733	0	58.05	0	0	16.8752	0	0	3.24993	0	0	37.0275	5.5616	56.5543	26.4482
	Hemph_SR-B_3	55.548	42.8066	0	24.2589	0	57.4245	0	0	24.83	0	0	19.1052	0	0	37.381	5.5616	49.5921	27.9304
	Hemph_SR-B_4	42.1403	48.5586	26.0267	0	0	42.9426	0	0	0	0	0	41.2837	0	13.0541	25.6459	0	57.8869	18.1126
	Entsu_SR-B_1	29.6573	52.2709	0	20.8322	0	42.9154	0	0	0	16.4808	30.4188	1.3598	0	33.0568	0	0	72.124	31.901
	Entsu_SR-B_2	0	66.6168	0	24.7076	0	34.8382	0	0	0	0	24.6125	0	33.0976	25.4555	29.2222	0	49.5241	0
	Entsu_SR-B_3	54.2834	45.567	0	18.2758	0	32.3089	0	0	21.2945	0	0	35.0965	0	0	40.0734	0	71.8792	32.2818
	Entsu_SR-B_4	19.7172	24.1773	0	0	0	0	0	0	0	0	10.1849	0	0	22.7087	0	0	6.90781	0
	Styin_SR-B_1	50.3671	57.7509	28.1072	22.056	0	47.6475	0	0	0	0	47.3348	72.4232	0	0	36.8643	46.0158	65.4746	14.3051
	Styin_SR-B_2	45.7574	55.9151	32.8393	25.9451	0	38.2649	0	0	0	0	46.6141	48.8442	0	18.2486	27.3865	48.613	69.4316	27.0601
	Hemku_SR-B_1	61.1912	52.842	30.65	35.2053	0	38.1969	0	0	22.8583	0	40.5086	38.836	33.4648	40.8893	24.2861	0	73.1711	31.6834
	Hemku_SR-B_2	52.3389	53.0324	27.0601	24.2589	0	54.9633	0	0	26.1762	0	51.5094	48.0011	0	42.5755	24.762	0	74.6668	38.6048
	Spisp_SR-B	54.4738	58.8387	20.2883	33.5192	0	42.2763	0	0	32.4313	0	34.0359	45.2271	0	27.7264	29.7933	0	79.7525	28.3655
	Nutlo_SR-B_1	71.0226	59.2875	0	23.2798	0	30.8268	0	0	28.2431	0	41.4604	30.0789	0	0	34.0495	0	67.5007	40.1142
	Nutlo_SR-B_2	40.7669	33.1928	0	0	0	35.8444	0	0	0	0	21.1042	0	0	15.529	19.7036	0	71.2945	0
	Nutlo_SR-B_3	0	46.8725	0	0	0	30.6364	0	0	0	0	20.5466	0	0	0	26.7881	0	60.0354	0
	Dipro_SR-B_1	53.7395	36.062	25.8091	0	0	27.8488	0	0	0	0	37.7346	0	0	19.1324	38.7408	36.5379	76.6794	38.0201
	Dipro_SR-B_2	24.5581	44.1936	27.2913	21.1586	0	22.7631	0	0	0	0	31.4387	54.4194	0	22.6271	36.1028	48.2595	49.5377	35.9396
	Dipro_SR-B_3	46.3149	57.3157	0	18.7517	0	30.0789	0	0	28.5151	0	24.3813	47.8379	34.1991	0	34.3487	21.1586	23.1303	30.8268
	Dipro_SR-B_4	54.7185	50.8703	0	0	0	30.8676	0	0	27.74	0	20.2883	50.0952	35.8308	0	34.3079	9.50503	4.8681	29.5349
	Dipro_SR-B_5	55.0449	35.1509	0	20.0027	0	67.0791	0	0	0	0	46.0974	0	0	0	12.6326	0	70.1931	0
	Dipro_SR-B_6	36.1028	41.2565	26.7745	0	0	26.0946	0	0	0	0	26.7473	0	28.3655	23.0351	35.6949	33.0296	48.0827	30.5412
	Dipro_SR-B_7	34.7294	54.5961	0	0	0	31.2755	0	0	0	0	0	53.6715	0	0	17.6503	0	42.8202	0
	Dipro_SR-B_8	52.6788	49.5921	0	0	0	0	0	0	0	0	0	45.1727	0	0	17.6503	0	46.1518	0
	Rigra_SR-B_1	27.1417	34.5254	0	22.532	0	34.4982	0	0	18.1942	0	24.0957	25.5915	0	0	35.6269	0	57.5197	0
	Rigra_SR-B_2	61.2728	19.5948	0	22.0288	0	49.2385	0	0	19.4316	0	12.7958	0	0	14.1148	33.9815	0	52.91	46.2061
	Rigra_SR-B_3	53.3043	21.3353	0	0	0	41.6644	0	0	19.486	0	29.6301	0	0	12.5782	40.5766	0	48.8034	44.2888
	Volca_SR-B	48.8578	36.198	28.6647	31.0035	0	68.2486	0	0	0	0	42.2899	53.3859	0	0	35.8036	0	34.5934	35.3277
	Chlpr_SR-B	45.567	43.2962	0	20.873	0	47.4572	0	0	0	0	0	0	0	9.35545	0	0	48.3274	0
	Ulvmu_SR-B	42.6979	59.709	0	32.3905	0	58.6212	0	0	0	0	27.0737	39.3119	0	21.7569	37.5578	0	56.935	30.378
	Miccon_SR-B_1	50.7751	8.15883	0	0	0	52.1485	0	0	0	0	0	0	0	0	0	0	38.5504	0
	Miccon_SR-B_2	58.0908	33.9679	0	33.3696	0	68.5205	0	0	18.6157	0	30.7044	36.5923	0	0	29.8613	0	44.452	19.8531
	Cocsu_SR-B	43.7993	36.7419	0	0	0	0	0	0	0	0	0	0	0	0	23.7694	0	24.5037	0
	Batpr_SR-B	38.7272	1.48219	0	20.669	0	55.3032	0	0	0	0	0	0	0	0	0	0	34.0767	0
	Miccom_SR-B	47.1036	19.3908	0	21.2809	0	54.2154	0	0	20.9546	0	0	0	0	0	0	0	35.0286	0
	Nanga_SR-B_1	41.2837	67.1879	0	0	0	28.8822	0	0	0	0	36.9459	32.4993	0	0	43.8265	35.8444	50.1768	0
	Nanga_SR-B_2	55.888	57.8733	0	0	0	35.3141	0	0	19.5404	0	0	31.2483	0	10.3753	13.8292	0	62.1838	0
	Nanga_SR-B_3	45.4855	53.6307	0	0	0	47.2396	0	0	28.3383	16.1001	0	0	0	0	0	0	28.2023	0
	Plaha_SR-B_1	65.8689	59.1787	0	0	40.1414	36.062	0	49.2929	0	0	32.4449	0	0	0	12.1431	0	60.8376	34.2399
	Plaha_SR-B_2	56.1191	70.8458	20.9138	0	44.6832	29.8069	0	47.6883	0	0	28.9094	0	0	0	18.7517	0	55.5752	37.4082
	Peref_SR-B_1	53.4539	60.6201	21.92	0	44.6832	38.3465	0	52.5972	0	0	34.4438	0	0	0	13.87	0	55.5344	33.0568
	Peref_SR-B_2	57.8325	68.5749	30.0925	22.328	44.1664	47.2396	0	49.8368	0	0	30.5548	0	0	0	21.8521	0	53.1683	36.0892
	Phyin_SR-B_1	62.2382	64.4411	20.6146	0	44.8871	48.4498	0	46.6685	0	0	35.3413	0	0	0	13.5572	0	59.3555	33.3424
	Phyin_SR-B_2	50.9927	63.5708	0	0	44.8871	42.1675	0	52.5972	0	0	34.0223	0	0	0	13.87	0	57.0846	29.7525
	Pytin_SR-B_1	70.3835	55.9559	0	0	44.6832	41.1749	0	46.2877	0	0	20.2067	0	0	0	14.4955	0	62.6598	25.2652
	Pytin_SR-B_2	60.7017	60.7017	0	0	44.1664	33.8591	0	50.3128	0	0	29.8885	0	0	0	0	0	68.6021	20.4515
	Pytin_SR-B_3	66.8344	50.9383	0	0	44.6832	30.2828	0	39.4751	0	0	19.486	0	0	0	16.0593	0	66.7664	21.7297
	Glosp_SR-B_1	59.6138	64.5771	29.0182	0	40.7805	41.0525	0	49.9592	0	0	41.746	31.5067	0	0	16.0321	0	54.4874	28.2839
	Glosp_SR-B_2	60.5793	59.8178	25.4555	0	40.0462	41.882	0	47.09	0	0	34.7158	0	0	0	14.8491	0	60.3889	20.601
	Glosp_SR-B_3	67.5279	65.4882	0	0	44.1664	41.5012	0	48.953	0	0	27.536	0	0	0	0	0	68.8877	34.7974
	Glosp_SR-B_4	70.6146	71.7977	22.2736	0	44.1664	48.0419	0	50.068	0	0	29.4126	0	0	0	15.2162	0	59.4642	27.2097
	Glosp_SR-B_5	71.2265	65.121	22.2328	0	44.1664	41.8276	0	50.5439	0	0	33.3288	11.3	0	0	0	0	73.4566	40.7941
	Thrcl_SR-B	46.8589	44.0305	0	19.5812	0	12.7822	0	31.629	0	0	0	0	0	16.3992	18.9285	9.94017	46.6821	0
	Aphin_SR-B	49.3745	37.8569	19.622	23.851	26.8561	0	0	0	0	0	0	0	0	12.0615	19.0781	0	61.2456	0
	Sapdi_SR-B	47.0764	38.9856	0	0	0	17.0383	0	24.3949	0	0	0	0	0	26.7473	24.4765	15.6921	39.7335	0
	Cafro_SR-B_1	38.1697	48.1235	0	17.6367	0	57.7917	0	0	25.1564	0	0	0	21.8928	0	42.0315	0	71.0498	26.4074
	Cafro_SR-B_2	0	20.4515	0	0	6.2823	21.6345	0	0	23.4022	0	0	29.8613	0	0	23.851	0	0	16.0457
	Honfe_SR-B_1	33.4104	16.8616	0	0	0	30.6636	0	0	0	19.3092	0	0	0	0	0	0	0	13.6388
	Honfe_SR-B_2	64.8083	32.6217	0	0	0	45.5262	0	0	0	0	43.0106	0	35.2325	0	38.5097	45.6758	48.8034	23.4158
	Tetth_SR-B_1	0	22.26	0	23.0079	31.0851	38.0473	0	0	31.833	0	28.9774	0	0	18.0718	19.6492	0	62.8773	0
	Tetth_SR-B_2	32.037	0	0	0	0	31.6154	0	0	28.9638	15.7329	27.2777	0	0	0	20.2203	0	37.5306	0
	Parte_SR-B_1	34.539	54.4058	0	17.1607	0	29.8749	0	0	41.0117	0	23.4158	42.3987	0	0	24.3405	0	40.0734	0
	Parte_SR-B_2	0	0	0	0	0	38.1425	0	27.7944	25.9315	16.5352	0	0	12.3878	0	39.2983	0	47.1172	0
	Parte_SR-B_3	0	0	0	18.8605	0	0	0	0	22.0968	0	0	26.9105	0	8.79793	0	0	20.7234	0
	Oxytr_SR-B	29.2358	29.263	0	0	0	40.0326	0	0	24.6532	0	39.2032	0	0	0	31.3299	0	27.9304	0
	Style_SR-B	15.325	27.3865	0	0	0	34.8518	0	0	0	22.0424	44.2344	0	0	0	30.4324	0	38.6864	0
	Steco_SR-B_1	52.7876	0	0	17.7047	20.805	36.9323	0	0	16.9704	0	42.1131	22.0288	0	12.1566	36.7419	0	38.4553	0
	Steco_SR-B_2	15.6377	2.31167	0	0	0	54.3514	0	0	0	0	49.8368	30.0653	0	17.0112	35.0014	0	40.2366	0
	Steco_SR-B_3	49.5785	0	0	24.83	30.6364	39.8695	0	0	22.9943	0	44.724	11.4224	27.8896	20.1251	28.2431	0	53.9162	0
	Steco_SR-B_4	0	0	0	0	35.6949	37.6258	0	0	17.6639	0	43.9761	28.3111	0	11.028	32.4449	0	45.771	0
	Steco_SR-B_5	61.0144	0	0	30.1741	0	30.514	0	0	21.7433	0	51.727	0	21.8928	18.2894	29.2766	0	31.7378	0
	Steco_SR-B_6	42.5619	0	0	0	0	33.6144	0	20.4243	19.2004	0	23.1847	39.951	0	23.0351	31.4523	0	0	0
	Steco_SR-B_7	36.4564	0	0	0	0	40.5358	0	0	0	0	19.418	46.8996	0	21.009	16.8888	0	0	0
	Polgl_SR-B_1	42.2083	0	0	24.5445	0	0	0	0	0	0	0	0	0	24.3949	12.7006	0	31.9554	0
	Polgl_SR-B_2	42.2083	0	0	24.5445	0	0	0	0	0	0	0	0	0	24.3949	12.7006	0	31.9554	0
	Vitbr_SR-B	52.5292	25.9995	0	19.0101	0	34.1991	0	0	0	20.1931	32.6081	0	0	0	30.7588	0	54.7049	18.7517
	Chrve_SR-B	43.9489	48.0555	0	0	0	58.8659	0	0	0	0	51.7949	7.73729	27.876	40.1142	48.2187	49.0617	53.3859	0
	Perol_SR-B_1	47.5524	0	0	0	0	0	0	23.3614	0	20.0571	0	0	0	0	38.972	0	52.3797	0
	Perol_SR-B_2	44.9959	0	0	0	0	0	0	0	0	20.0571	0	0	0	0	0	0	31.6154	0
	Bigna_SR-B_1	50.1768	66.9976	0	0	0	0	0	0	26.081	0	0	53.2635	0	0	23.3206	0	66.0321	16.2769
	Bigna_SR-B_2	22.8175	0	0	0	0	24.4901	0	0	16.5352	0	0	0	19.8803	15.5834	16.508	0	37.8298	0
	Bigna_SR-B_3	28.7055	0	0	0	0	0	0	0	0	0	0	0	0	12.7414	0	0	9.76339	20.9954
	Lepvo_SR-B_1	71.077	37.7754	18.4661	0	0	64.8083	0	0	24.4765	0	33.016	9.06989	29.127	28.4879	21.6617	41.6236	59.3555	32.8665
	Lepvo_SR-B_2	47.9467	81.7922	29.263	19.6356	0	22.4232	0	0	22.1104	0	0	0	0	28.7191	41.6916	47.7155	27.3593	0
	Lepvo_SR-B_3	48.1915	67.1471	26.7881	35.5725	0	0	0	0	29.4942	0	0	0	0	34.9742	42.4667	50.5439	26.0131	0
	Lepvo_SR-B_4	39.2711	67.6775	30.5004	23.7966	0	0	20.8186	0	0	22.124	31.1531	0	17.1743	31.1667	43.2962	34.6886	9.21947	0
	Lepvo_SR-B_5	41.0933	67.1471	22.8447	35.5725	0	0	0	0	36.0484	0	0	0	0	28.9366	42.4667	50.2584	22.3144	0
	Lepvo_SR-B_6	18.6565	15.597	0	0	0	44.9959	0	0	25.3739	0	0	27.9032	0	19.6084	29.9293	0	47.4708	33.8455
	Retfi_SR-B	52.9916	57.6149	0	17.9902	0	23.4838	0	0	0	0	0	22.9671	0	19.6628	21.5529	0	32.8937	0

## Sheet: Table S6. pLDDT scores for Alph
pTM score:		0.84	0.85	0.82	0.83	0.88	0.88	0.88	0.83	0.85	0.63	0.52	0.83	0.82	0.83	0.84	0.78	0.87	0.88	0.83	0.87	0.89	0.83	0.9	0.88	0.81	0.89	0.87	0.87	0.87	0.89	0.88	0.83	0.84	0.84	0.84	0.81	0.84	0.81	0.86	0.87	0.79	0.87	0.8	0.79	0.85	0.84	0.82	0.84
ColabFold Result Identifier:		Metazoa_consensus_SRB_fadf8.result	Danre_scarb1_3e7a8.result	Danre_scarb2a_4cf2a.result	Danre_scarb2b_e299a.result	Danre_scarb3_32789.result	Danre_scarb2c_a0da5.result	Gasac_scarb2c_3eef2.result	Gasac_scarb2b_ae9c8.result	Gasac_scarb3_44203.result	Gasac_scarb2a_4e084.result	Gasac_scarb1_d21c9.result	Takru_scarb1_5ab05.result	Takru_scarb2a_fbeea.result	Takru_scarb2c_fbbf7.result	Takru_scarb2b_31316.result	Homsa_SCARB1_127e9.result	Homsa_SCARB2_157c8.result	Homsa_SCARB3_c6332.result	Musmu_SCARB1_6626c.result	Musmu_SCARB2_c4a96.result	Musmu_SCARB3_40303.result	Xentr_SCARB1_15515.result	Xentr_SCARB2_4bd8f.result	Xentr_SCARB3_6cdd3.result	Latch_SCARB1_43c3c.result	Latch_SCARB3_f8928.result	Calmi_scarb2c_58fd6.result	Calmi_scarb2like_0eafe.result	Calmi_scarb1_54550.result	Calmi_scarb3_5b924.result	Petma_scarb3like_1d3d7.result	Petma_scarb2like_e485e.result	Oikdi_SRB_926f1.result	Cioin_SRB_1_effa0.result	Cioin_SRB_2_0a8f7.result	Cioin_SRB_3_d1399.result	Brafl_SRB_1_95dff.result	Brafl_SRB_2_1c58c.result	Strpu_SRB_1_dfe19.result	Strpu_SRB_2_c6895.result	Strpu_SRB_3_7015e.result	Strpu_SRB_4_4efe8.result	Strpu_SRB_5_a6c17.result	Strpu_SRB_6_36917.result	Strpu_SRB_7_51c6d.result	Apoja_SRB_1_5c6d3.result	Apoja_SRB_2_2ef87.result	Apoja_SRB_3_402a6.result
Sequence Name:		metazoan_consensus	Danre_scarb1	Danre_scarb2a	Danre_scarb2b	Danre_scarb3	Danre_scarb2c	Gasac_scarb2c	Gasac_scarb2b	Gasac_scarb3	Gasac_scarb2a	Gasac_scarb1	Takru_scarb1	Takru_scarb2a	Takru_scarb2c	Takru_scarb2b	Homsa_SCARB1	Homsa_SCARB2	Homsa_SCARB3	Musmu_SCARB1	Musmu_SCARB2	Musmu_SCARB3	Xentr_SCARB1	Xentr_SCARB2	Xentr_SCARB3	Latch_SCARB1	Latch_SCARB3	Calmi_scarb2c	Calmi_scarb2-like	Calmi_scarb1	Calmi_scarb3	Petma_scarb3-like	Petma_scarb2-like	Oikdi_SR-B	Cioin_SR-B_1	Cioin_SR-B_2	Cioin_SR-B_3	Brafl_SR-B_1	Brafl_SR-B_2	Strpu_SR-B_1	Strpu_SR-B_2	Strpu_SR-B_3	Strpu_SR-B_4	Strpu_SR-B_5	Strpu_SR-B_6	Strpu_SR-B_7	Apoja_SR-B_1	Apoja_SR-B_2	Apoja_SR-B_3
Position:	1	36.06	55.48	39.97	46.54	44.84	50.88	42.17	43.63	33.79	41.01	44.26	43.56	42.76	32.62	36.23	34.04	49.78	40.2	36.25	50.89	40.68	34.99	36.05	55.79	39.23	45.99	41.78	45.89	41.78	42.04	34.2	33.71	34.12	38.5	26.38	36.88	48.35	31.63	53.82	39.49	32.7	38.22	44.06	41.38	33.41	33.83	43.73	41.49
	2	39.5	62.28	49.97	48.64	49.08	51.38	55.13	50.35	49.88	47.96	55.68	58.25	49.65	26.99	46.97	37.24	59.54	45.49	46.48	60.11	46.62	34.44	44.3	61.14	47.15	48	50.43	50.34	50.43	50.98	42.46	32.98	40.81	41.75	28.15	41.6	50.93	33.7	62.52	47.01	34.33	44.19	34.04	43.76	42.36	32.75	57.25	54.93
	3	41.77	77.29	51.82	52.23	55.08	53.59	56.92	55.29	50.13	49.9	68.39	63.94	53.84	34.52	48.58	43.65	63.9	52.92	55.94	63.37	53.12	41.81	59.86	63	52.91	51.24	51.49	65.23	51.49	52.57	44.09	42.41	45.66	41.01	35.97	47.32	53.6	31.47	68.95	49.33	27.24	57.5	53.61	45.56	47.22	33.29	56.76	58.58
	4	45.13	77.61	56.77	56.94	60.53	59.03	69.64	60.5	53.62	56.15	78.95	73.32	60.48	27.12	50.97	58.64	68.9	68.48	58.73	67.77	69.5	50.22	77.3	65.63	70.65	54.7	54.45	71.22	54.45	74.37	47.51	49.83	51.65	41.75	37.62	55.64	67.27	38.14	70.42	53.23	37.35	59.73	44.11	52.92	49.99	37.46	60.9	70.11
	5	46.99	80.75	63.06	62.36	76.87	62.69	72.34	65.78	72.19	63.42	75.41	74.97	64.05	31.75	56.21	62.68	70.21	75.67	65.23	70.12	76.44	54.29	81	70.82	71.53	59.03	61.35	71.56	61.35	77.74	56.25	50.57	58.15	42.85	45.32	70.85	66.52	43.57	80.7	57.59	28.78	72.61	38.68	53.04	58.03	38.19	64.19	79.98
	6	46.35	85.7	69.76	69.1	79.03	65	77.2	71.73	78.5	66.41	77.32	76.08	71.24	31.94	58.25	69.28	73.09	80.13	73.9	73.3	80.55	66.21	84.93	71.39	77.89	71.33	62.99	70.66	62.99	81.93	71.74	54.69	73.67	43.67	42.53	72.43	73.71	42.62	85.06	60.33	32.44	77.8	40.05	56.11	67.8	39.1	62.25	81.82
	7	50.73	88.16	72.58	70.12	82.83	70.56	82.06	76.87	81.4	71.04	78.73	81.59	75.01	26.61	65.37	71.64	80.38	82.83	73.75	80.32	83.74	79.16	87.22	75.51	82.94	77.14	67.91	73.27	67.91	84.96	71.77	59.97	77.97	45.77	46.91	77.02	78.11	46.88	86.41	61.24	35.15	82.89	40.35	67.95	74.9	42.68	66.03	84.86
	8	54.48	87.91	77.67	77.97	86.51	73.75	82.71	77.94	85.62	74.12	81.14	84.26	78.94	28.19	73.06	73.96	83.91	86.09	76.99	84.22	86.81	82.35	88.27	81.09	85.81	84.22	73.43	78.21	73.43	86.57	79.62	60.72	79.4	45.06	59.95	80.7	78.37	55.66	88.13	69.9	30.5	85.41	38.43	73.88	80.58	41.32	65.45	88.27
	9	55.81	89.99	78.56	80.46	88	74.69	86.46	78.98	87.8	76.05	81.6	84.63	79.89	34.65	72.02	79.96	84.86	87.77	81.73	85.35	88.68	82.53	89.91	81.2	86.69	86.25	76.19	78.94	76.19	90.63	79.78	65	83.46	38.94	65.08	81.88	81.73	63.97	90.14	78.32	34.34	86.31	40.66	79.76	80.43	39.3	71.94	89.98
	10	55.85	91.95	81.1	82.64	89.41	81.19	89	83.45	91.14	79.91	83.33	86.52	83.36	28.96	78.44	82.28	87.35	89.1	84.62	87.89	89.79	87.16	91.09	84.09	88.32	89.86	79.52	77.08	79.52	89.52	78.58	67.77	86.83	43.96	68.6	82.6	83.72	66.94	91.48	81.19	30.15	88.25	48.85	78.9	82.66	37.33	69.28	90.41
	11	56.89	92.13	81.09	83.5	90.32	82.25	89.59	82.37	90.85	79.04	85.2	88.94	83.54	24.98	79.63	81.38	90.12	90.33	82.9	90.32	90.99	89.26	92.67	88.94	89.87	90.6	79.41	81.84	79.41	90.71	83.97	68.97	86.19	46.55	76.07	86.04	87.81	72.94	92.58	81.67	29.79	91.67	38.84	82.51	87.04	41.93	73.02	91.75
	12	59.99	93.11	85.78	87.09	90.92	84.06	90.31	83.81	92.07	80.38	87.23	90.57	88.03	32.38	80.96	84.34	91.65	90.56	84.1	92.05	91.39	89.95	92.13	90.98	91.02	91.23	83.47	83.47	83.47	91.56	87.32	75.29	86.96	49.92	80	89.17	87.83	71.59	93.52	85.14	30.14	91.09	40.2	88.24	87.59	44.41	81.63	91.81
	13	67.64	93.99	87.81	89.31	91.8	87.31	92.06	86.11	92.8	83.76	87.07	91.11	89.28	36.19	83.68	88.59	92.94	91.34	88.48	93.43	92.07	91.22	93.07	91.22	93.67	92.6	86.27	82.13	86.27	92.69	87.57	77.22	89.51	51.41	82.11	90.23	90.18	78.29	94.79	87.51	30.81	93.65	38.57	88.68	89.25	38.88	84.13	92.69
	14	78.31	93.93	89.03	90.66	92.49	89.44	93.1	85.99	93.99	83.11	87.76	92.15	90.42	27.64	84.6	88.37	93.05	92.08	88.56	93.57	92.78	92.51	94.16	91.48	93.44	93.75	88.81	82.61	88.81	93.05	89.53	75.33	89.89	56.61	84.56	90.54	91.63	84.37	95.99	89	27.44	93.68	40.18	88.25	92.06	49.11	85.52	92.51
	15	79.93	95.49	91.11	93.25	93.31	90.75	93.88	87.33	94.1	81.06	89.32	93.3	92.21	31.96	85.9	89.3	94.48	92.89	89.74	94.8	93.28	94.16	94.55	92.76	94.43	94.27	90.2	85.66	90.2	94.03	92.31	78.84	92.19	67.33	86.98	91.65	92.3	84.39	95.46	89.84	26.62	94.72	41.29	90.03	92.61	59.19	86.2	92.89
	16	80.43	95.97	90.2	92.49	93.62	90.44	93.87	87.38	94.17	82.55	88.98	94.69	91.58	29.04	85.07	91.07	95.83	93.02	91.02	96.21	93.86	95.29	95.6	94.88	96.09	94.06	88.66	85.17	88.66	95.47	92.93	82.23	92.45	75.9	87.14	93.3	93.42	85.09	95.54	91.89	27.99	96.06	38.61	92.58	94.87	64.06	89.46	92.98
	17	84.16	95.42	91.45	94.02	94.63	92.88	94.47	88.66	95.88	84.07	90.36	94.88	92.97	32.83	87.25	91.65	95.16	92.63	92.64	95.67	93.29	94.62	95.99	94.09	94.86	95.26	90.64	83.3	90.64	94.15	93.69	80.22	92.2	83.35	89.93	94.05	93.61	89.4	95.87	93.28	30.51	95.2	40.02	93.75	94.35	71.55	89.82	91.43
	18	88.76	95.41	93.43	94.43	94.22	93.94	95.58	91.35	95.08	83.24	91.13	95.37	94.38	27.99	88.38	92.73	95.08	93.12	92.69	95.65	93.48	95.39	95.81	93.72	95.18	95.67	92.96	84.95	92.96	95.15	94.26	77.66	92.67	84.37	91.28	93.38	94.2	90.18	95.22	93.72	31.06	95.94	39.93	93.08	95.77	76.64	90.91	90.43
	19	89.27	96.07	94.01	94.92	95.12	94.31	95.77	92.31	94.48	83.35	90.71	95.12	95.08	28.23	89.87	93.13	94.54	93.59	93.24	95.19	94.06	96.29	96.16	93.72	95.65	94.68	92.74	86.42	92.74	95.27	94.53	83.26	91.44	84.78	92.24	94.27	94.29	91.28	94.72	93.98	28.91	96.62	37.26	94.36	96.21	76.9	90.02	88.2
	20	89.8	95.66	93.24	93.82	94.69	94.44	94.8	92.5	94.31	85.31	91.24	95.93	94.34	28.49	89.1	93.68	94.63	92.64	93.83	95.58	92.98	96.12	95.53	93.62	95.42	94.55	91.75	83.92	91.75	94.27	95.62	82.72	90.89	86.88	93.15	95.02	94.04	92.43	93.03	94.22	32.86	96.4	37.59	95.43	95.45	82.37	89.66	87.4
	21	91.95	94.86	92.6	92.19	94.63	93.81	94.16	92.7	94.34	84.31	91.36	95.31	94.14	29.59	89.12	94.15	94.49	92.53	94.72	95.1	92.78	95.73	95.09	93.46	94.97	94.48	91.6	83.61	91.6	93.35	96.23	80.05	89.42	90.67	92.68	93.84	93.58	93.26	93.53	93.87	41.29	95.26	37.34	95.89	95.5	85.95	88.93	86.15
	22	93.04	95.09	92.27	93.59	94.55	94.69	94.63	92.27	93.26	80.08	89.08	93.83	94.15	28.83	88.15	93.35	94.86	91.28	93.22	95.53	91.44	94.27	94.58	93.62	92.88	93.06	89.95	85.25	89.95	93.21	95.33	81.13	88.02	92.22	93.65	93.47	92.69	93.59	93.77	94.04	28.1	94.55	37.22	95.22	95.01	86.38	89.39	85.6
	23	93.56	94.34	93.19	92.44	94.05	94.75	94.29	92.68	91.16	82.51	88.92	94.53	94.21	28.85	88.71	93.7	95.51	90.43	93.69	95.91	90.53	94.89	93.62	93.87	93.63	92.72	90.5	85.07	90.5	92.12	95.01	85.62	87.09	91.94	94.67	93.07	92.23	94.04	92.78	91.62	33.14	94.7	37.08	95.83	94.6	88.62	89.07	85.53
	24	93.53	94.5	93.15	92.35	92.97	95	95.33	94.45	91.03	85.43	88.74	94.35	94.93	28.54	90	93.71	93.17	90.47	93.88	93.87	90.29	93.79	93.54	91.27	92.17	93.4	90.43	82.62	90.43	90.95	94.49	85.54	86.56	92.97	92.95	92.37	90.85	93.89	92.3	91.3	29.99	93.93	33.78	96.45	93.55	90.61	86.48	86.1
	25	94.14	93.16	92.5	90.97	92.44	94.56	95.43	94.19	90.1	83.55	89.19	94.13	94.27	30.56	89.31	93.42	92.95	90.98	93.47	93.82	90.64	93.89	93.69	90.52	91.97	93.39	89.23	81.51	89.23	91.51	93.97	83.76	81.76	94.28	92.64	88.57	91.07	92.9	92.52	91.36	33.98	93.77	33.39	95.67	94.19	91.77	85.29	84.55
	26	95.07	93.51	90.61	89.78	93.07	93.44	94.08	92.04	88.6	79.63	86.74	92.62	92.75	29.2	88.34	92.54	93.94	91.02	93.19	94.52	90.65	92.55	93.09	90.65	90.64	90.58	86.9	84.65	86.9	90.9	93.8	84.59	78.98	94.84	91.15	92.3	89.49	93.61	92.17	90.62	35.49	93.46	29.87	95.1	93.42	92.24	85.55	87.61
	27	93.9	92.42	90.87	89.41	92.91	93.88	94.24	91.85	86.33	80.65	85.8	92.55	92.36	32.01	87.59	93.35	93.33	88	93.54	93.68	87.65	92.25	90.99	89.87	91.05	92.42	87.51	84.61	87.51	88.24	94.13	88.13	81.31	94.72	90.34	93.12	87.76	93.37	92.84	89.51	32.18	91.34	30.86	93.3	90.45	93.79	83.41	86.84
	28	92.79	92.76	90.65	89.06	90.85	94.38	94.03	93.39	83.72	82.94	86.13	92.36	92.7	35.32	88.02	93.04	93.45	90.37	92.89	94.04	89.62	91.72	92.43	89.41	88.81	91.19	86.27	84.88	86.27	90.17	93.64	87.41	79.51	95.3	89.06	86.65	87.2	93.59	94.37	87.53	34.36	92.42	32.69	94.27	92.43	94.84	79.59	85.62
	29	92.4	90.65	90.97	87.29	92.54	94.75	92.86	92.88	85.97	79.22	85.47	92.65	92.7	36.69	90.46	92.46	93.36	89.73	92.69	93.99	88.78	90.44	90.83	90.98	89.3	88.78	83.64	85.52	83.64	88.49	91.94	89.92	77.32	96.39	90.56	89.98	87.68	91.74	93.77	87.54	32.01	91.87	37.7	92.78	91.56	95.47	81.64	88.28
	30	90.94	91.65	89.03	87.38	91.11	94.38	92.89	92.29	85.1	80.14	81.9	90.36	91.64	35.57	89.89	91.86	92.74	87.27	92.48	93.13	86.63	88.22	88.95	91.2	88.03	88.54	86.63	85.75	86.63	86.91	93.59	90.65	75.49	95.65	89.88	92.24	85.63	92.36	94.58	89.25	35.48	90.6	37.15	92.81	88.78	96.14	84.32	90.31
	31	91.1	92.55	90.53	87.85	89.61	95.25	93.56	92.55	81.7	74.6	80.24	91.58	91.96	40.42	90.53	92.31	94.03	87.72	92.64	94.4	86.88	87.4	88.72	92.8	89.12	90.98	85.31	85.63	85.31	87.26	91.85	91.7	77.71	94.5	87.02	92.69	85.66	92.61	94.53	89.52	32.48	88.95	34.54	91.01	88.6	96.08	81.92	89.17
	32	90.82	91.46	90.34	86.74	89.99	94.62	93.94	92.98	83.14	77.05	82.55	92.53	91.18	41.64	91.17	90.59	93.95	89.37	91.21	94.44	88.72	89.63	89.74	93.29	89.27	88.34	85.79	87.45	85.79	89.09	90.85	92.89	76.99	94.01	87.55	90.41	87.92	91.15	95.94	89.01	30.24	91.65	34.99	89.35	91.19	95.94	82.07	89.4
	33	88.91	90.74	91.99	89.14	91.79	95.94	94.25	94.19	87.07	81.56	80.5	91.93	93.11	39.53	93.01	90.5	94.1	87.29	91.27	94.36	85.6	87.85	87.66	94.92	89.05	87.99	88.16	88.4	88.16	87.6	90.26	92.53	73.73	94.29	90.98	92.38	87.93	89.04	95.74	90.08	29.34	90.43	35.67	89.35	90.52	96.42	82.58	92.37
	34	87.64	92.49	92.97	90.88	89.57	96.25	94.33	94.27	83.89	78.19	76.4	92.04	93.83	45.54	93.52	92.06	93.97	87.33	92.63	93.88	85.5	86.68	87.56	94.77	90.12	90.39	89.22	88.03	89.22	86.25	92.49	93.71	73.93	93.71	90.55	92.88	87.86	86.57	95.45	90.27	33.93	91.09	33.35	88.79	89.84	95.88	83.21	92.02
	35	89.41	92.06	93.42	90.58	89.7	97.06	94.84	93.8	82.96	75.44	74.66	93.14	93.6	46.87	94.09	90.11	93.77	89.51	91.21	94.04	88.62	88.45	88.65	95.08	91.64	90.96	89.39	88.08	89.39	88.83	91	93.98	74.76	93.72	88.08	92.51	88.26	87.66	94.96	91.18	36.68	91.77	38.31	87.45	91.3	96.06	82.19	90.81
	36	88.08	89.98	92.86	90.4	92.22	96.81	94.86	93.8	87.81	78.94	76.93	92.92	92.84	50.13	94.19	89.11	92.96	89.27	91.07	93.31	88.1	88.2	88.73	93.59	91.19	90.3	91.24	90.1	91.24	89.35	90.54	94.5	74.81	92.43	91.2	92.04	88.95	86.13	96.33	91.88	38.81	91.02	42.93	88.33	91.57	95.27	85.2	93.09
	37	85.81	91.33	93.11	91.76	91.28	96.75	95.09	94.29	88.28	80.16	73.02	91.27	93.31	53.74	95.32	91.42	93.32	88.19	92.61	93.41	86.43	86.67	86.92	95.32	89.76	91.74	91.84	90.88	91.84	88.71	92.32	92.99	74.05	91.05	90.52	92.06	89.28	86.44	95.96	92.16	37.5	89.67	49.87	90.28	90.95	94.51	85.41	93.95
	38	87.06	92.99	92.51	91.42	90.12	96.31	94.14	93.56	85.9	76.36	69.33	93.07	92.18	61.52	94.43	90.4	93.18	89.67	92.01	93.15	88.28	88.93	89.66	94.91	91.76	92.89	91.73	89.41	91.73	89.31	91.6	95.31	73.52	89.6	90.75	92.85	88.7	85.49	94.5	92.81	38.14	91.74	60.48	89.35	91.24	95.02	81.79	92.43
	39	89.33	89.34	93.2	91.58	92.69	97.06	95.27	94.06	88.85	75.74	68.19	93.93	92.62	68.63	95.03	88.65	90.6	91.24	91.26	91.07	89.77	90.44	89.15	91.28	93.53	91.56	92.88	89.72	92.88	90.96	91.22	95.36	74.89	90.63	91.58	92.76	88.4	87.09	94.99	93.8	35.75	91.83	66.51	88.56	92.19	94.64	83.4	92.84
	40	87.92	88.31	93.13	92.88	93.24	96.5	95.01	94.09	92.27	76	68.03	90.61	93.16	76.37	95.49	89.96	91.26	90.2	92.61	91.39	88.35	86.45	89.5	92.02	90.7	91.81	93.68	92.06	93.68	89.81	92.19	92.54	73.1	89.74	91.99	92.63	89.09	87.47	95.65	94.91	34.39	88.85	69.53	90.44	91.03	93.13	88.68	93.77
	41	87.64	90.7	90.78	90.53	92	94.62	92.85	92.01	90.36	72.43	67.41	90.27	90.68	80.4	93.26	90.65	93.32	90.19	92.66	92.07	87.91	85.93	90.76	90.96	89.53	93.72	90.72	88.78	90.72	90.12	93.3	92.29	75.12	89.95	92.39	92.85	92.07	88.64	95.41	94.25	43.42	88.47	71.03	90.73	90.92	92.14	92.31	95.41
	42	89.29	93.92	90.19	90.3	91.87	94.56	92.22	92.05	87.76	69.15	63.26	91.96	89.48	81.03	92.5	88.5	95.15	92.02	92.42	94.81	91.32	90.05	92.47	95.19	92.13	96.02	89.84	88.11	89.84	91.93	91.17	94.67	77.5	89.13	93.23	93.76	92.25	88.27	94.88	94.38	39.64	92.61	82.21	89.82	89.91	93.34	92.52	94.99
	43	88.74	94.5	92.46	92.5	93.96	96.94	95.32	94.18	90.59	72.05	65.54	94.35	90.99	85.74	95.42	88.64	94.84	94.84	92.77	94.61	94.55	93.29	95.49	95.72	94.56	95.39	90.96	91.31	90.96	96.12	91.2	96.3	80.14	88.83	94.06	93.12	95.15	88.36	89.55	94.63	46.49	94.02	83.57	91.19	94.58	92.51	90.98	91.8
	44	85.91	93.21	94.06	94.22	96.4	97.88	96.78	95.82	94.92	69.88	65.18	94.28	93.54	89.04	96.79	88.51	93.45	94.4	92.61	93.34	94.52	94.24	95.84	93.66	95.13	94.07	94.04	93.62	94.04	96.44	92.68	95.82	78.45	90.34	92.99	94.92	96.42	88.47	84.94	95.34	52.41	94.7	83.68	90.26	95	91.28	90.49	91.35
	45	88.41	91.36	94.53	93.99	95.82	97.88	97.11	95.22	94.81	64.07	66.3	92.68	92.85	90.46	96.52	90.51	89.99	92.95	93.53	89.98	92.64	92.78	94.05	87.58	92.83	91.86	95.65	91.94	95.65	94.81	94.41	94.44	78.73	89.82	93.59	95.38	94.08	91.75	85.5	96.55	60.04	91.31	84.7	88.42	94.57	91.77	85.9	90
	46	88.24	90.62	89.35	90.89	94.41	96.69	95.99	94.66	93.5	65.03	67.62	91.13	89	90.87	95.14	91.26	87.29	89.79	93.83	88.39	89.31	91.1	92.25	83.94	90.76	88.7	93.47	90.29	93.47	91.95	94.36	91.51	74.24	88.46	94.44	94	92.47	93.59	90.06	95.99	66.87	90.71	89.78	89.34	93.83	90.71	86.78	90.19
	47	85.52	87.63	84.14	85.47	92.34	93.44	93.15	89.52	90.64	60.83	70.84	90.21	81.89	93.1	90.64	89.48	91.34	85.89	93.35	92.16	85.16	88.33	88.89	91.39	90.35	91.21	88.44	83.8	88.44	88.78	92.8	89.06	75.93	87.6	95.5	92.9	88.83	95.49	89.68	93.84	69.53	86.01	90.31	92.72	91.77	89.54	83.87	86.89
	48	84.1	83.22	80.54	84.51	89.33	92.25	91.03	85.19	86.67	55	69.17	86.81	81.74	93.87	89.56	87.74	90.01	88.93	92.76	90.33	87.37	85.03	90.79	89.36	87.98	87.16	87.39	75.43	87.39	90.41	90.32	92.2	73.35	87.73	95.24	91.5	92.41	93.97	89.64	91.56	77.54	87.6	88.99	94.38	91.52	89.34	85.65	88.62
	49	88.66	80.59	84.38	88.01	91.5	94.62	93.89	88.8	87.65	51.39	68.81	81.62	82.48	94.91	92.04	85.31	92.78	84.88	90.93	92.21	82.48	83.93	87.5	93.08	85.13	91.15	90.96	66.06	90.96	85.25	85.82	91.1	78.02	86.91	94.95	92.84	91.62	91.57	93.45	93.48	84.14	86.2	91.35	94.7	86.49	89.7	89.61	91.92
	50	92.3	83.49	79.4	87.21	88.96	92.69	92.42	83.55	81.41	49.43	66.77	81.11	79.83	94.61	87.12	83.58	94.49	89.26	89.66	94.38	88.32	80.75	91.53	95.43	83.1	92.45	90.02	66.87	90.02	90.34	88.47	93.51	81.48	86.49	94.09	89.05	93.77	89.17	92.22	91.68	84.62	88.85	92.69	91.49	87.27	88.2	90.24	91.86
	51	93.06	90.27	88.85	90.18	91.77	95.25	94.35	91.95	86.03	49.16	66.78	83.97	86.93	95.49	93.02	79.04	93.52	91.06	86.75	93.97	91.01	84.34	92.6	94.62	85.71	87.95	92.52	85.94	92.52	92.54	85.56	95.08	80.52	86.05	91.5	90.77	95.41	91.33	91.55	92.84	84.86	92.51	92.03	87.86	91.51	87.22	87.99	90.02
	52	91.79	87.79	92.26	93.03	92.31	96.81	96.37	93.52	89.23	46.06	67.76	89.95	91.09	96.4	95.29	82.45	92.45	86.57	87.95	92.36	86.01	90.23	87.91	94.01	91.02	86.88	95.18	87.62	95.18	87.6	88.78	94.26	79.35	85.64	92.87	93.52	93.34	89.1	94.18	94.51	88.41	91.46	92.51	85.07	88.68	87.99	90.73	92.22
	53	89.73	85.14	91.36	92.86	88.39	95.06	95.55	93.02	83.36	45.74	70.56	87.83	89.89	96.15	95.03	88.45	93.94	84.81	91.6	93.79	84.65	88.85	87.21	95.43	89.15	91.37	94.2	90.66	94.2	85.32	90.93	93.39	80.67	85.46	89.78	89.5	93.5	91.55	94.67	91.73	91.31	90.38	93.46	85.52	85.67	90.61	92.3	94.06
	54	82.92	90.99	90.99	91.43	86.24	93.69	94.7	92.96	79.77	47.32	68.46	85.23	89.75	95.5	93.91	85.99	94.78	89.69	89.93	94.87	90	86.2	91.69	96.51	87.28	92.03	93.22	93.43	93.22	90.86	88.36	94.82	82.37	88.31	90.37	87.88	95.17	94.57	91.59	91.27	91.63	92.66	93.61	81.98	90.87	91.8	91.23	92.07
	55	83.12	92.57	93.59	93.53	89.6	95.69	96.12	94.38	85.2	45.24	67.04	90.72	92.41	95.12	95.59	85.41	92.82	89.75	88.53	93.05	90.76	90.69	91.89	95.33	90.92	88.03	95.06	92.38	95.06	91.26	87.95	95.86	81	91.42	92.35	91.99	95.95	94.28	88.4	93.91	93.06	92.68	93.64	88.94	91.99	89.07	87.05	89.6
	56	79.77	87.04	95.41	95.2	88.77	96.31	96.93	95.19	84.96	38.29	66.28	91.81	93.68	95.27	96.64	89.88	91.42	85.41	91.84	91.18	85.54	92.02	86.5	92.95	92.11	80.23	96.35	91.13	96.35	84.04	91.21	94.61	81.42	90.05	88.2	94.5	94.32	92.93	86.5	94.63	94.34	90.26	92.91	92.2	86.82	81.81	84.59	90.52
	57	85.29	80.95	92.91	93.63	84.21	93.25	95.76	94.42	70.08	46.43	66.79	85.9	91.25	95.09	95.71	91.24	88.16	76.6	92.99	88.01	76.83	89.52	81.18	92.68	87.72	76.52	94.85	93.18	94.85	76.18	92.48	92.66	81.22	88.83	83.86	91.3	92.66	94.58	90.67	89.12	94.39	88.85	91.19	90.39	78.58	78.8	85.41	85.59
	58	90.35	81.04	90.72	91.59	83.76	90.12	94.05	93.57	62.59	55.99	68.48	81.35	89.23	95.82	94.84	87.32	91.02	76.01	89.96	91.93	76	81.56	78.46	95.39	83.79	86	92.95	93.93	92.95	75.85	89.33	92.48	85.59	86.03	85.73	86.96	87.67	96.37	93.95	84.48	94.48	85.61	90.68	90.16	74.26	76.69	86.83	80.09
	59	86.96	85.27	87.07	89.24	82.86	87.44	93.44	92.8	59.57	63.68	66.13	77.6	85.31	95.79	92.58	83.59	90.98	87.72	86.02	92.64	87.75	80.67	88.04	96.31	79.99	92.73	89.97	91.59	89.97	87.34	85.97	93.59	90.94	81.71	92.32	80.69	91.29	94.84	96.18	77.69	95.11	88.93	91.47	93.44	81.95	79.44	93.74	84.88
	60	87.49	88.43	89.14	92.64	86.27	87	94.86	94.54	72.99	72.26	69.47	82.73	86.98	94.31	94.2	81.69	95.42	91.94	81.88	95.89	92.65	85.98	93.46	97.78	84.78	95.86	91.12	89.79	91.12	92.76	84.52	92.81	94.74	80.85	92.67	88.92	92.94	92.56	97.95	85.35	95.08	91.78	91.31	93.61	89.45	83.38	96.81	88.29
	61	92.27	93.8	93.37	94.79	91.03	92.5	96.08	95.67	83.43	78.91	71.6	85.42	92.56	94.35	95.77	87.15	97.3	95.44	87.25	97.64	95.71	88.54	95.82	98.31	87.48	97.87	94.5	86.28	94.5	95.82	88.26	95.93	97.38	75.34	91.64	91.99	95.76	87.34	97.88	89.02	96.35	95.48	91.04	92.04	94.37	89.94	97.14	92.69
	62	94.15	96.71	96.46	97.26	94.66	96.12	97.74	97.43	91.91	83.18	79.48	92.07	96.24	94.33	98.13	90.61	97.45	97.76	90.61	97.42	97.9	93.36	97.74	98.21	92.13	98.09	97.42	88.4	97.42	98.17	92.59	97.53	96.09	80.27	91.42	95.36	97.47	88.14	98.6	94.34	95.3	97.56	91.27	91.35	96.91	88.59	98.28	95.31
	63	91.23	97.16	98.18	98.37	97.4	98.12	98.23	98.03	95.94	83.56	83.64	95.49	98.1	93.28	98.48	94.08	98.29	98.03	93.89	98.39	98.2	96.2	97.92	98.62	95.22	98.6	98.41	91.12	98.41	98.55	95.29	96.91	98.1	88.56	88	97.5	97.59	92.7	98.57	97.34	94.69	97.4	90.77	88.35	96.83	87.13	98.47	96.9
	64	89.58	98.15	98.14	98.38	97.87	98	98.12	97.92	97.41	84.64	83.22	96.46	98.11	93.06	98.53	96.44	98.3	98.51	96.51	98.34	98.65	96.65	98.49	98.57	95.72	98.69	98.42	95.44	98.42	98.75	97.71	96.59	98.07	89.31	91.55	97.42	98.35	96.51	98.61	98.01	93.7	98.36	91.95	90.88	98.06	92.3	98.52	98.23
	65	86.53	98.24	98.61	98.66	98.49	98.56	98.51	98.42	98.44	86.15	82.66	97.87	98.59	93.01	98.74	96.86	98.31	98.59	96.79	98.36	98.72	97.82	98.57	98.54	97.15	98.62	98.72	97.56	98.72	98.87	98.05	96.04	97.97	88.52	93.78	98.3	98.49	97.84	98.69	98.59	93.48	98.43	90.98	91.5	98.15	93.19	98.4	98.45
	66	91.27	98.31	98.67	98.72	98.6	98.62	98.5	98.37	98.69	83.69	78.6	98.06	98.68	93.13	98.78	97.81	98.51	98.55	97.89	98.53	98.67	98.09	98.65	98.7	97.9	98.67	98.79	97.74	98.79	98.82	98.53	94.72	98.13	92.46	95.75	98.24	98.59	97.68	98.6	98.7	92.11	98.6	89.32	94.02	98.53	88.01	98.46	98.51
	67	92.96	98.44	98.68	98.65	98.57	98.69	98.48	98.36	98.72	83.87	76.26	98.18	98.68	93.85	98.73	97.98	98.49	98.65	98.02	98.45	98.79	98.31	98.66	98.7	98.24	98.53	98.77	98.45	98.77	98.84	98.64	95	97.6	93.9	97.3	98.31	98.58	98.28	98.67	98.72	91.42	98.63	90.32	96.43	98.58	82.16	98.54	98.51
	68	96.16	98.4	98.73	98.7	98.61	98.75	98.68	98.52	98.74	81.24	76.69	98.38	98.71	94.11	98.76	98.03	98.47	98.65	98.09	98.47	98.74	98.41	98.66	98.66	98.47	98.51	98.84	98.52	98.84	98.78	98.64	93.18	97.65	92.45	96.42	98.31	98.41	98.28	98.55	98.76	91.92	98.57	91.57	96.72	98.52	77.52	98.7	98.16
	69	97.81	98.44	98.72	98.71	98.56	98.81	98.68	98.46	98.72	88.82	74.7	98.33	98.7	94.52	98.69	98.27	98.46	98.63	98.31	98.42	98.71	98.42	98.72	98.53	98.65	98.38	98.81	98.56	98.81	98.81	98.71	95.6	97.5	88.77	97.96	98.33	98.51	98.39	98.48	98.77	90.51	98.63	90.14	98	98.63	84.67	98.59	98.47
	70	98.1	98.4	98.66	98.66	98.56	98.75	98.6	98.38	98.63	86.96	75.93	98.39	98.63	94.74	98.59	98.26	98.15	98.66	98.29	98.16	98.7	98.39	98.6	98.39	98.65	98.41	98.75	98.71	98.75	98.75	98.57	95.7	96.96	90.3	97.98	98.23	98.59	98.43	98.39	98.79	89.69	98.66	89.63	97.92	98.62	91.19	98.23	98.21
	71	98.63	98.14	98.6	98.61	98.51	98.81	98.66	97.84	98.48	90.33	80.93	98.45	98.48	94.83	97.84	98.2	97.87	98.66	98.29	97.89	98.71	98.35	98.48	98.11	98.75	97.69	98.69	98.66	98.69	98.77	98.55	96.17	95.61	93.62	98.16	97.9	98.45	98.38	97.94	98.72	90.55	98.48	89.76	98	98.46	94.81	97.88	98.34
	72	98.64	98.01	98.37	98.33	98.4	98.69	98.5	97.52	98.47	88.85	80.91	98.37	98.4	93.69	94.47	98.44	97.18	98.35	98.4	97.32	98.44	98.16	98.06	97.48	98.66	96.95	98.2	98.53	98.2	98.48	98.43	95.39	93.05	94.95	98.11	97.57	98	98.48	97.22	98.62	88.22	98.18	90.01	98.06	98.28	97.23	97.58	97.95
	73	98.66	97.56	98.06	98.15	98.01	98.5	98.28	96.88	96.95	89.45	86.87	98.07	98.02	95.02	96.08	98.3	96.56	97.94	98.27	96.83	98	98.12	97.77	96.88	98.53	96.41	98.37	98.16	98.37	98.41	98.16	95.83	93.37	96.87	97.9	95.83	97.09	98.29	97.79	98.26	86.64	97.76	89.89	98.13	97.94	97.43	98.26	97.39
	74	98.78	97.57	97.39	97.27	97.55	98.12	97.89	94.98	95.04	90.77	83.99	97.72	97.46	94.88	93.4	98.05	97.35	97.45	98.08	97.53	97.26	97.58	97.12	97.69	98.41	96.09	98.24	97.98	98.24	98.03	97.16	94.97	94.38	97.83	98.15	92.75	96.04	98	97.88	97.86	86.58	97.09	90.7	98.42	97.63	98.32	98.02	96.81
	75	98.72	98	96.65	96.18	96.76	97.81	97.71	94.37	93.07	89.2	85.4	97.66	96.82	92.96	91.97	97.66	97.06	97.66	97.74	97.09	97.9	97.76	97.03	97.42	98.37	94.24	98.11	97.26	98.11	98.14	95.76	95.61	91.57	97.73	98.17	90.99	97.43	96.46	97.39	96.74	87.24	97.41	88.05	98.5	97.74	98.33	97.1	97.79
	76	98.68	97.85	97.54	97.23	97.1	98.31	98.08	95.19	92.63	84.11	87.29	98	97.27	92.2	93.31	97.57	96.28	97.52	97.69	96.43	97.56	98.14	96.43	96.26	98.6	93.67	98.35	95.47	98.35	97.98	93.64	94.26	90.53	98.39	98.11	91.52	96.98	93.29	96.95	97.84	86.79	97.43	88.54	98.62	97.86	98.39	97.11	97.4
	77	98.51	97.56	96.96	96.78	96.53	98.19	98.04	93.59	90.65	86.63	83.06	97.81	97.3	95.45	93.39	97.94	96.76	96.63	97.97	96.81	96.46	97.82	95.74	96.51	98.55	93.53	98.45	94.64	98.45	97.65	93.29	93.16	91.79	98.43	97.33	90.97	94.6	91.67	97.36	97.9	85.94	96.59	90.35	98.29	97.61	98.49	96.95	95.75
	78	98.48	97.69	95.4	94.85	94.67	97.81	97.64	91.21	86.24	88.82	82.26	97.55	96.14	97.02	89.3	97.85	95.6	96.38	97.87	95.72	96.46	97.4	95.43	96.25	98.44	93.54	98.31	95.97	98.31	96.86	93.67	94.04	89.12	98.55	95.56	88.49	95.6	93.77	98.1	95.95	88.1	96.4	91.7	97.96	97.23	98.42	97.93	96.21
	79	98.15	96.84	95.78	94.54	95.18	97.81	97.64	92.15	86.53	85.43	84.11	97.77	96.37	97.39	91.31	97.6	97.33	97.17	97.54	97.52	97.29	97.71	93.68	97.47	98.4	91.2	98.31	95.63	98.31	96.39	90.5	92.05	93.16	98.68	95.17	86.24	95.56	91.76	98.05	96.11	89.15	96.24	93.88	97.72	96.74	98.47	97.61	96.28
	80	97.63	97.57	94.63	92.94	95.48	97.19	97.09	90.45	87.05	85.53	81.68	96.83	95.01	96.06	88.87	97.75	97.41	97.12	97.65	97.56	97.01	96.97	95.76	97.32	97.9	94.11	97.93	93.08	97.93	95.18	87.45	93.85	92.47	98.55	95.27	73.78	97.26	87.65	98.49	97.1	89.64	97.37	94.6	98.12	97.14	98.42	98.2	97.45
	81	97.16	97.4	96.02	95.16	94.01	98	97.77	93.94	84.73	82.38	83.98	97.41	96.18	92.75	93.55	96.97	98.05	97.9	96.92	98.08	97.68	97.79	96.04	98.25	98.45	94.1	98.05	94.36	98.05	96.85	83.61	90.7	90.56	98.58	94.51	72.08	97.42	88.81	98.67	98.14	90.28	97.93	92.37	97.46	97.21	98.07	98.62	97.23
	82	97.45	98.14	96.28	96.38	96.11	98.06	97.73	94.27	92.08	79.96	81.05	97.14	96.79	90.3	95.48	97.85	98.4	98.28	97.94	98.26	98.11	97.7	97.55	98.42	98.43	96.32	98.14	94.31	98.14	96.92	77.74	92.19	92.38	98.34	92.19	71.85	98.12	88.47	98.65	98.38	90.36	98.14	91.94	97.72	98.16	97.94	98.5	97.94
	83	97.16	98.26	96.1	97.2	96.49	98.69	98.47	96.3	94.23	84.24	80.16	98.02	97.58	93.68	97.5	97.7	98.43	98.47	97.71	98.31	98.48	98.37	98.37	98.6	98.78	98.18	98.66	96.27	98.66	98.35	66.42	92.34	94.62	98.18	92.2	79.12	98.53	93.78	98.58	98.66	90.43	98.47	89.4	97.49	98.49	97.55	98.31	98.36
	84	96.04	98.43	97.74	98.08	97.67	98.81	98.68	97.95	96.03	84.03	80.81	98.28	98.61	92.49	98.31	98.33	98.07	98.64	98.3	97.96	98.71	98.36	98.61	98.26	98.82	98.46	98.68	96.55	98.68	98.64	65.57	90.72	96.49	98.05	91.29	80.92	98.48	95.11	98.26	98.74	91.47	98.36	90.31	96.91	98.53	97.38	97.75	98.45
	85	95.7	98.06	98.57	98.58	98.39	98.81	98.69	98.38	98.33	86.65	76.17	98.4	98.66	94.66	98.49	98.34	97.97	98.59	98.45	98	98.68	98.36	98.43	98.21	98.74	98.26	98.7	97.75	98.7	98.64	71.21	91.74	97.44	97.47	86.89	89.7	98.14	97.16	98.18	98.74	91.9	98.27	85.92	97.87	98.24	97.66	98.01	98.23
	86	95.41	97.84	98.64	98.54	98.5	98.56	98.39	98.18	98.59	83.72	75.47	97.99	98.5	96.5	98.42	98.44	98.04	98.3	98.49	98.15	98.42	98.02	98.19	98.29	98.38	97.82	98.24	98.21	98.24	98.42	80.74	89.98	97.23	96.42	85.49	93.16	97.81	98.27	97.33	98.7	94.67	97.82	88.42	97.63	97.92	97.55	97	98.18
	87	97.12	97.78	98.44	98.3	98.21	98.44	98.18	97.95	98.4	84.49	73.55	97.93	98.38	95.16	98.43	97.96	96.34	97.71	97.95	96.9	97.95	97.77	98.51	97.3	98.26	98.29	98.36	98.44	98.36	98.17	85.85	93	96.66	97.45	85.43	95.78	98.04	98.41	98.35	98.5	95.12	98.22	92.56	98.28	98.11	97.03	98.16	98.13
	88	97.28	96.45	98.4	98.27	97.58	97.69	97.93	98.09	98.03	83.66	73.42	97.92	97.51	94.69	98.54	97.72	98	98.17	97.77	98.16	98.33	97.95	97.43	98.32	98.15	97.43	98.3	98.18	98.3	98.57	92.12	93.09	97.6	97.47	89.44	97.59	97.62	98.16	98.63	98.48	94.08	97.55	90.36	98.54	97.41	96.44	98.63	97.24
	89	98.23	98.05	98.3	98.2	97.87	96.81	96.71	96.7	98.19	92.58	77.26	96.45	97.23	96.23	97.68	97.56	98.31	97.13	97.72	98.42	97.67	96.9	98.33	98.66	96.49	98.36	97.48	98.17	97.48	98.14	94.32	95.06	97.32	95.93	92.06	98.23	98.27	98.08	98.56	97.74	93.66	98.34	88.85	98.55	98.23	96	98.51	98.23
	90	98.57	98.32	97.42	97.46	97.13	98.38	98.14	98.14	97.67	89.96	82.47	97.99	98.51	96.74	98.57	95.24	98.28	98.15	95.51	98.42	98.33	97.98	98.66	98.65	97.83	98.68	98.55	98.2	98.55	98.65	96.45	97.74	98.11	95.8	95.16	97.91	98.56	98.03	98.31	98.54	93.05	98.58	92.23	98.07	98.54	97.6	97.91	98.49
	91	98.63	98.22	98.48	98.5	98.25	98.69	98.52	98.49	98.47	89.35	78.15	98.23	98.75	94.96	98.81	97.7	97.95	98.59	97.79	98.11	98.71	98.25	98.53	98.5	98.11	98.63	98.79	97.34	98.79	98.85	98.07	98.06	98.4	96.64	95.47	97.63	98.51	96.66	97.63	98.73	92.69	98.54	93.2	96.9	98.42	97.87	96.93	98.25
	92	98.47	97.66	98.73	98.77	98.61	98.75	98.54	98.51	98.71	90.21	83.04	97.98	98.77	93.25	98.84	98.13	96.94	98.56	98.13	97.33	98.66	98.13	98.25	98.13	97.83	98.39	98.84	98.29	98.84	98.85	98.3	98.06	98.28	97.68	96.49	97.27	98.32	98.12	96.59	98.67	87.46	98.12	92	97.86	97.98	98.2	94.89	97.62
	93	98.48	96.34	98.77	98.8	98.51	98.44	98.4	98.3	98.6	88.6	82.65	97.28	98.59	91.12	98.71	98.07	95.35	98.31	98.13	95.89	98.46	97.49	97.32	97.68	96.87	97.19	98.69	98.59	98.69	98.65	98.13	97.5	96.89	98.1	98.03	96.68	97.66	98.39	95.33	98.39	90.15	97.48	89.8	96.97	96.97	98.41	92.46	96.68
	94	98.4	94.53	98.57	98.67	98.22	97.81	98.08	97.87	97.78	85.68	82.09	95.54	98	92.79	98.46	97.34	93.86	97.27	97.35	94.85	97.48	96.07	96.26	97.13	94.6	96.4	98.34	98.49	98.34	97.92	97.5	96.42	95.1	98.38	98.07	98.15	96.2	98.34	94.4	96.99	93.39	95.69	86.27	97.97	95.23	98.4	92.18	95.81
	95	97.65	92.24	98.03	98.29	96.98	96	97.79	96.9	95.1	85.22	72.63	94.07	96.41	93.04	97.91	96.15	91.71	96.07	96.26	92.8	96.44	94.39	93.85	95.73	92.73	93.76	97.56	98.31	97.56	96.52	98.14	95.64	91.59	98.55	97.86	98.38	95.17	98.2	95.55	94.88	93.54	94.23	87.16	98.15	93.84	97.65	93.6	95.5
	96	98.4	91.96	96.67	97.23	96.02	95.19	97.5	95.77	92.56	80.62	70.21	91.47	95.76	97.18	96.97	95.03	93.12	93.07	94.86	93.85	93.51	92.88	93.8	96.63	90.98	93.5	97.08	97.4	97.08	93.4	97.43	94.92	88.6	98.55	97.87	98.44	94.05	97.93	96.33	92.2	91.67	92.2	86.98	98.01	92.83	97.28	94.59	94.29
	97	98.68	93.09	96.03	96.63	92.62	93.56	96.52	93.94	87.91	81.64	65.64	91	94.25	98.13	95.15	93.35	94.76	92.94	93.31	95.17	93.3	92.04	94.89	97.19	90.32	94.73	95.52	96.16	95.52	92.68	98.35	95.87	86.73	98.29	97.93	98.16	95.09	96.86	95.79	90.62	93.63	91.37	93.15	96.76	93.51	97.84	94.01	94.1
	98	98.61	95.37	94.55	94.99	93.44	95.19	96.98	94.72	87.35	80.45	64.24	91.23	95.17	98.04	96.19	92.41	94.42	93.82	92.06	94.99	94.24	93.2	95.07	96.4	91.5	94.9	96.6	94.99	96.6	93.2	98.68	96.7	85.63	98.07	96.75	97.53	95.97	96.65	95.62	92.89	95.42	92.75	95.69	95.58	95.22	96.72	91.94	94.61
	99	98.41	94.56	95.91	96.14	94.11	95.81	97.35	95.62	88.34	84.33	62.26	94.53	95.17	98.49	96.66	92.92	94.48	94.06	93.41	95.31	94.5	95.17	95.74	96.8	94.26	95.55	96.65	93.95	96.65	94.16	98.68	96.57	87.4	98.42	97.99	96.01	96.52	95.86	96.12	95.34	93.32	91.67	96.16	93.23	95.55	98.1	93.37	87.83
	100	97.8	95.8	96.21	95.9	93.38	95.81	96.75	94.74	89.7	86.38	59.53	93	95.18	98.52	94.85	94.6	95.23	94.87	95.01	95.66	95.47	94.79	94.77	97.18	93.62	95.51	96.85	94.67	96.85	94.94	98.47	96.8	86.51	97.38	98.11	94.64	96.7	96.74	96.22	95.67	91.62	92.63	97.64	91.41	96.4	98.4	95	79.34
	101	97.1	97.05	96	95.21	94.91	96	97.03	95.17	91.6	84.18	54.48	95.06	95.56	98.51	95.45	94.1	95.85	94.1	94.77	95.96	95.46	95.73	95.39	97.09	94.69	95.88	96.84	95.16	96.84	95.31	97.7	97.44	86.97	98.24	98.01	93.13	97.64	97.49	94.69	96.9	87.75	95.64	98.04	90.91	97.13	98.41	96.52	84.27
	102	96.32	97.69	95.7	96.26	94.95	97.81	97.43	96.14	92.99	89.69	53.85	96.69	96.03	98.72	97.3	94.77	95.24	94.44	95.23	94.95	95.97	97.1	96.74	96.8	97.12	96.51	97.59	95.02	97.59	96.17	96.14	97.61	88	98.4	97.13	94.84	97.73	97.66	95.23	97.9	87.68	96.62	98.11	91.23	97.2	97.86	96.76	94.94
	103	94.69	97.22	96.5	96.97	95.88	97.88	97.67	97	94.64	88.81	52.9	97.51	96.62	98.69	97.33	95.41	92.5	95.36	96.39	90.6	96.54	97.3	96.81	95.34	97.93	96.67	97.31	95.32	97.31	97.21	92.7	97.55	89.02	98.39	96.41	95.33	97.45	97.35	93.66	97.73	86.58	96.71	98.14	93.77	96.73	96.99	95.92	95.22
	104	95.21	96.8	96.99	97.02	96.88	98.19	97.38	97.11	95.63	89.72	55.21	97.14	96.82	98.61	97.63	96.45	87.28	95.83	97.11	81.18	96.66	96.89	96.12	92.44	97.53	96.12	97.59	96.08	97.59	97.44	92.5	96.81	86.22	98.15	94.81	95	96.2	97.8	94.58	96.94	94.14	96.53	98.1	90.71	95.77	95.51	95.93	95.72
	105	96.58	95.41	97.26	97	97.37	97	95.56	95.87	96.62	87.65	54.27	96.83	96.1	98.57	96.1	95.32	87.15	95.32	96.51	83.71	96.22	96.05	95.63	93.34	96.51	96.02	95.2	95.97	95.2	97.02	93.88	95.3	83.53	97.64	93.39	93.62	94.57	97.7	94.9	96.86	96.87	94.8	98.08	91.83	94.1	94.34	94.29	95.48
	106	96.77	95.9	96.07	94.89	97.13	96.12	93.1	93.13	96.95	85.59	52.72	95.76	94.22	98.45	94.61	94.73	90.19	94.55	95.71	88.96	95.49	94.1	92.71	93.28	94.97	93.52	92.67	93.57	92.67	96.68	94.51	95.88	78.02	97.01	92.94	95.68	93.82	97.28	97.04	94.45	97.45	94.82	98.37	94.55	93.86	93.44	93.48	95.78
	107	97.31	96.77	94.31	94.03	96.7	95.25	92.54	93.44	96.49	83.64	57.4	96.29	92.97	98.3	93.35	91.86	94.93	92.64	92.85	94.11	93.36	94.13	94.55	96.27	94.98	94.76	92.2	94.67	92.2	94.81	94.52	96.73	72.3	96.34	93.76	95.39	95.57	96.35	97.11	95.24	98.37	95.75	98.29	95.56	95.73	94.28	94.88	96.73
	108	97.55	97.76	92.66	92.36	94.46	96.19	93.95	94.89	95.57	89.65	56.73	96.68	93.31	97.91	93.29	92.67	96.66	92.89	93.66	96.31	93.86	95.34	96.47	97.42	95.63	96.6	92.48	91.68	92.48	95.89	93.81	97.94	67.23	95.23	94.88	94.44	97.4	94.34	97.74	96.29	98.46	97.55	97.88	95.79	97.26	95.71	97.19	97.35
	109	97.77	97.67	92.85	92.4	95.49	98.06	96.94	96.75	94.81	91.91	58.13	97.73	96.54	97.75	97.25	92.38	96.99	93.77	94.45	96.84	94.42	97.34	97.36	97.67	97.84	97.71	96.03	93.55	96.03	97.71	94.55	98.13	64.79	95.94	93.97	91.85	98.02	94.65	97.5	98.15	98.48	97.64	97.33	95.54	97.44	95.67	97.23	97.34
	110	97.25	97.99	95.99	95.49	96.99	98.38	97.8	97.51	96.85	89.77	63.43	97.53	97.82	98.14	98.25	95.9	96.7	96.06	96.92	96.87	96.25	97.68	97.42	97.86	97.9	97.51	97.79	94.92	97.79	98.16	96.03	98.05	66.48	96.25	94.16	82.52	98.07	94.78	97.53	98.32	98.51	97.28	97.31	94.23	97.47	96.5	97.64	97.26
	111	96.72	97.13	97.73	97.39	97.87	98.5	98.17	97.61	97.62	91.87	66.7	97.78	97.46	98.14	98.23	96.11	96.74	97.13	96.82	97.06	97.35	97.87	97.48	97.95	98.24	97.52	97.99	96.95	97.99	98.07	96.43	97.81	71.39	95.87	96.19	85.4	97.88	97.59	96.51	98.46	98.43	96.02	97.36	94.39	97.18	96.59	96.97	96.58
	112	94.6	96.1	97.81	97.76	97.89	98.38	98.16	97.48	97.36	88.75	71.61	96.78	97.74	97.79	98.3	96.79	95.94	96.98	97.18	96.66	97.29	97.2	97.07	97.94	97.19	97.09	97.94	97.15	97.94	98.11	95.3	97.35	76.73	96.17	96.56	80.75	96.99	97.97	96.43	98.15	98.39	94.61	97.15	95.28	96.29	96.74	96.78	96.24
	113	95.07	94.17	97.98	98.05	97.89	97.88	98.08	97.34	97.3	87.67	74.94	95.75	97.17	97.99	98.07	95.76	93.99	97.17	96.05	95.31	97.52	96	96.96	97.12	95.64	96.91	98.06	97.34	98.06	97.5	95.73	95.55	82.35	96.41	94.53	82.72	94.86	98.17	95.8	97.39	98.23	92.58	97.19	96.95	92.99	95.83	93.44	95.07
	114	95.45	93.99	97.68	97.94	97.43	96.56	97.8	96.56	95.55	83.05	80	93.78	96.39	97.48	97.68	95.33	93.74	96.55	95.2	94.28	97.1	94.17	95.89	96.97	93.04	95.72	97.9	97.29	97.9	96.66	94.48	96.19	88.2	96.7	92.09	89.11	95.22	98.11	96.81	95.19	98.27	92.02	97.14	95.85	94.37	94.91	93.85	95.83
	115	97.67	92.59	97.03	97.75	97.22	94.56	96.75	94.48	94.31	87.63	76.44	93.16	94.28	98	96.08	94.02	93.93	96	93.29	94.44	96.97	93.47	96.58	96.73	92.5	96.43	97.21	96.52	97.21	94.99	93.74	95.42	89.46	96.47	82.73	93.79	94.88	97.78	97.34	94.78	97.25	92.76	96.15	96.2	94.2	90.26	93.08	95.38
	116	97.76	93.9	95.43	96.7	95.62	94	97.06	95.58	90.85	85.69	82.27	92.21	95.45	97.83	96.74	94.03	95.36	95.07	93.55	95.54	95.57	92.87	95.73	97.49	91.09	96.11	97.26	94.89	97.26	95.91	96.01	96.4	92.07	95.91	78.18	95.86	96.36	96.34	97.56	94.14	95.69	94.24	96.86	95.17	95.37	92.23	95.01	96.94
	117	98.11	95.38	95.9	96.55	96.46	94.25	96.98	94.88	92.29	90.09	71.72	93.35	95.28	98.41	96.48	93.5	96.36	96.19	92.48	96.63	96.66	93.48	95.75	97.89	91.81	96.08	97.12	94.2	97.12	95.98	97.09	96.91	91.09	94.35	77.07	96.58	97.6	97.31	98.22	95.25	94.48	95.75	97.5	93.13	96.59	93.4	95.65	97.22
	118	97.9	95.88	95.36	96.06	95.62	95.88	97.64	96.01	92.04	89.95	79.86	95.16	96.87	98.65	97.39	94.33	96.71	95.65	93.77	96.97	96.23	95.2	97.35	98	93.53	97.43	97.93	94.39	97.93	96.19	97.23	96.94	89.16	95.21	74.29	96.22	97.68	96.53	98.01	96.79	93.99	96.91	97.55	90.42	96.98	95.01	96.6	97.25
	119	97.71	97.41	96.72	97.64	95.43	96.81	97.85	97.17	92.68	92.28	79.88	95.49	97.63	98.68	98.26	95.4	97.62	95.83	95.18	97.86	96.37	95.71	97.33	98.43	94.89	97.64	98.15	95.85	98.15	97.86	97.7	97.7	89.45	95.3	76.82	96.73	98.21	97.27	97.98	97.28	93.32	98.03	98.08	89.75	98.05	96.92	97.91	98.05
	120	96.39	97.07	97.5	98.18	97.1	97.62	97.9	97.48	95.41	94.26	76.7	97.17	98.15	98.38	98.39	95.69	97.45	97.2	95.8	97.85	97.63	97.43	98.39	98.22	96.83	98.37	98.31	97.09	98.31	98.28	97.18	97.75	86.68	97.03	78.6	96.19	98.18	97.26	98.02	98.26	92.62	98.25	98.33	88.44	97.97	97.17	97.9	97.74
	121	96.76	95.76	98.11	98.35	96.9	98.38	98.29	98.21	96.26	92.91	69.02	96.98	98.57	98.14	98.69	97.36	96.4	97.41	97.32	96.83	97.74	97.62	98.28	97.73	96.73	98	98.64	97.38	98.64	98.65	96.79	96.31	87.34	97.31	89.12	94.6	97.72	97.31	97.85	98.17	93.11	97.75	97.96	90.24	97.79	97.65	97.39	97.06
	122	96.42	97.07	98.55	98.64	98.3	98.31	98.22	98.1	98.16	94.29	55.36	96.24	98.54	98.23	98.67	97.58	96.88	98.32	97.64	97.41	98.48	96.96	97.51	97.95	96.04	97.48	98.57	97.93	98.57	98.48	94.86	96.88	88.46	97.78	94.21	93.94	97.8	97.82	98.53	97.79	92.78	97.74	97.95	91.9	97.62	97.36	97.49	97.73
	123	97.35	96.94	98.5	98.59	97.94	97.69	97.11	97.31	97.79	94.51	42.11	97	98.17	97.09	98.31	96.27	96.17	98.03	96.35	96.86	98.18	97.16	96.41	97.89	96.19	98.01	98.25	97.8	98.25	98.13	96	95.8	91.23	97.35	95.56	93.16	97.79	98.02	97.96	97.55	95.26	97.78	97.5	94.12	97.25	96.93	97.23	97.32
	124	97.73	98.17	97.79	98.26	97.49	98	97.83	97.56	97.64	88.68	37.13	96.51	98.17	98.25	98.24	97.22	97.98	97.34	97.27	98.28	97.61	96.53	93.66	98.51	95.52	97.63	98.31	97.52	98.31	98.31	96.16	97.39	93.09	96.73	96.6	93.57	98.42	97.39	97.39	96.95	95.13	98.42	95.98	96	98.41	95.36	98.33	98.37
	125	97.88	97.34	98.04	98.23	97.86	97.88	97.77	97.52	97.81	93.41	43.68	98.12	97.81	98.57	98.11	96.35	97.14	97.84	96.63	97.54	98.05	98	98.41	97.87	97.85	98.52	98.18	97.5	98.18	98.2	96.35	94.94	95.81	95.94	96.87	95.7	97.8	97.71	98.17	98.58	96.72	97.82	97.59	97.14	98.03	95.09	97.92	97.91
	126	98.38	95.32	97.87	98.04	97.56	98.5	98.34	98.4	96.89	91.37	48.4	97.28	98.63	98.56	98.7	97.86	95.45	97.54	97.93	96.15	97.89	97.44	97.27	96.86	97.18	97.85	98.69	97.25	98.69	98.73	97.62	93.44	97.39	96.17	96.28	96.78	97.08	97.41	98.27	98.14	98.06	97.42	98.21	95.9	97.93	94.36	97.23	97.33
	127	98.11	95.82	98.59	98.63	98.44	96.5	96.78	97.52	98.53	92.1	59.66	95.37	98.08	98.38	98.22	96.25	96.81	98.42	96.68	97.4	98.57	96.24	97.66	97.94	95.61	97.04	98.07	98.21	98.07	98.33	98.05	96.08	97.07	95.93	95.16	97.8	97.79	98.24	98.13	97.3	98.29	98.02	97.82	97.15	98.14	95.54	97.95	97.54
	128	97.43	95.98	97.62	98.12	97.77	95.5	96.25	95.83	98.17	94.73	66.86	96.58	97.2	97.84	97.5	94.64	97.73	97.81	94.96	97.94	98.05	97.12	98.25	98.23	97.09	98	97.3	97.68	97.3	97.93	98.48	97.48	96.97	96.8	93.85	98.04	95.54	97.08	98.32	98.15	98.14	97.37	96.53	96.63	96.79	96.32	97.02	97.02
	129	97.73	97.58	96.76	97.19	97.1	97.44	97.32	97.23	97.82	95.12	68.75	96.16	98.16	97.52	98.19	96.79	97.77	97.13	96.79	97.98	97.57	96.55	97.99	98.31	96.36	97.49	98.23	96.78	98.23	98.48	98.34	97.32	97.5	96.83	92.33	97.18	97.53	95.31	98.48	98.39	97.95	98.01	95.38	98.26	97.96	96.89	98.12	98.09
	130	97.46	97.72	98.06	98.12	97.96	96.81	96.74	97.94	98.32	95.51	65.08	97.61	98.39	97.05	98.46	95.93	97.9	98.01	95.71	97.96	98.16	97.62	98.51	98.3	97.89	98.34	98.51	97.66	98.51	98.06	97.91	97.81	98.3	97.36	90.57	97.39	97.76	96.95	98.59	98.44	97.84	98.34	92.44	97.79	98.49	97.98	98.33	98.13
	131	98.53	97.99	98.34	98.41	97.48	98.12	98.09	97.82	97.74	96.3	76.98	97.85	98.43	96.49	98.39	97.49	97.95	97.66	97.57	98.08	97.89	97.75	98.65	98.29	98.25	98.47	98.61	97.96	98.61	98.6	97.89	97.86	97.61	97.91	90.59	97.49	98.16	96.99	98.6	98.42	96.94	98.38	90.99	97.15	98.46	98.04	98.11	98.51
	132	97.98	97.97	98.41	98.34	98.26	98.44	98	97.92	98.5	95.58	81.57	98.02	98.39	96.97	98.45	97.67	98.33	98.33	97.61	98.39	98.4	97.86	98.77	98.55	98.31	98.52	98.57	97.9	98.57	98.72	98.01	98.05	97.28	98.07	91.43	98.3	98.15	97.98	98.62	98.63	98.25	98.45	90.1	97.34	98.47	97.38	97.8	98.53
	133	97.48	98.29	98.47	98.57	98.41	98.5	98.45	98	98.64	95.74	77.85	97.7	98.57	97.54	98.56	97.96	98.45	98.44	98.03	98.47	98.53	97.87	98.71	98.63	98.16	98.53	98.62	98.04	98.62	98.6	98.48	97.87	96.93	97.37	94.22	97.49	98.24	98.06	97.87	98.29	98.53	98.35	93.26	95.54	98.47	97.71	98.34	98.38
	134	97.88	97.82	98.65	98.68	98.48	98.5	98.5	98.2	98.49	91.77	77.97	98.12	98.34	97.13	98.28	97.94	98.48	98.48	97.82	98.46	98.54	98	98.8	98.6	98.52	98.51	98.65	98.21	98.65	98.77	97.95	97.67	98.02	97.29	96.49	95.89	97	98.19	97.87	98.59	98.4	97.75	94.2	97.26	97.62	97.42	97.85	97.72
	135	96.88	97.49	98.46	98.55	98.49	98.75	98.62	98.38	98.53	92.31	84.4	97.34	98.41	97.22	98.54	98.08	97.86	98.53	98.11	97.57	98.62	97.12	98.69	98.3	97.85	97.19	98.73	98.35	98.73	98.83	97.48	96.16	97.9	94.53	97.4	96.9	96.9	98.08	97.37	98.59	97.75	96.26	90.88	98.03	97.17	98.3	97.33	96.76
	136	98.19	96.51	98.5	98.67	98.49	98.62	98.23	98.26	98.48	87.25	80.5	96.95	98.57	97.63	98.41	96.68	97.49	98.66	97.45	96.56	98.72	96.68	98.47	97.55	97.37	96.86	98.65	98.45	98.65	98.38	98.18	94.72	96.08	97.74	96.48	97.14	95.62	97.67	95.72	97.75	96.65	94.73	88.64	97.94	96.88	97.54	96.37	97.13
	137	98.4	94.29	98.59	98.67	97.87	98.38	98.06	97.46	97.09	86.6	79.28	95.46	97.66	97.89	97.59	97.2	97.01	98.37	97.15	96.44	98.58	95.19	98.52	97.02	95.79	97.7	98.61	98.28	98.61	98.7	97.74	94.18	97.78	96.75	97.26	97.59	95.39	95.84	95.45	96.9	94.82	93.83	95.14	98.08	95.22	96.23	95.57	95.76
	138	98.51	92.88	97.8	98.06	97.41	98.31	97.95	96.04	95.13	89.91	84.32	92.76	97.15	97.75	96.31	95.81	96.23	98.39	95.61	95.28	98.57	91.84	97.99	96.28	92.44	96.97	98.37	97.62	98.37	98.72	98.27	93.58	98.18	96.62	97.02	98.1	93.12	92.65	95.28	96.07	93.73	91.95	96.46	98.09	94.87	97.33	94.65	95.24
	139	98.61	95.3	97.04	97.42	97.39	97.94	97.56	96.26	93.82	85.09	83.69	90.65	96.84	96.1	96.58	93.64	95.85	98.41	93.39	94.63	98.57	90.71	97.28	94.94	90.6	95.99	98.41	96.68	98.41	98.4	98.55	92	97.91	97.57	98.06	98.1	92.05	91.27	94.92	95.25	92.92	90.73	96.31	96.46	95.36	97.73	95.69	95.67
	140	98.57	96.25	96.41	97.04	96.01	97.44	96.85	95.22	92.08	87.85	76.63	94.43	95.41	93.59	95.64	91.46	95.26	97.84	90.81	94.27	98.15	94.03	97.63	94.9	94.91	96.49	97.9	96.43	97.9	97.94	98.49	90.88	97.44	97.7	97.03	97.8	92.56	91.07	94.16	94.49	94.95	90.58	95.91	95.01	95.69	97.42	96.67	95.32
	141	98.17	93.7	94.86	95.29	95.34	97.69	97.13	95.12	89.96	89.62	73.41	96.14	94.73	92.97	95.45	94.37	95.04	97.13	93.47	93.11	97.48	95.7	97.5	95.64	96.61	96.08	97.42	95.59	97.42	98.28	98.48	89.71	97.66	97.78	95.4	98	91.76	87.85	93.31	94.45	96.45	90.16	94.24	93.26	95.16	97.7	95.24	93.72
	142	97.88	92.66	93.86	94.74	94.94	97.81	97.36	95.36	86.56	85.9	77.23	93.68	95.43	94.76	95.53	95.62	94.6	97.46	95.2	91.24	97.92	93.76	96.49	94.02	93.59	95.21	97.56	93.91	97.56	98.32	98.41	87.97	95.81	97.81	96.74	96.96	87.99	85.72	93.41	94.76	96.36	86.71	93.84	89.12	93.83	97.98	94.69	93.11
	143	97.21	94.74	94.11	95.15	93.96	97	96.25	95.01	85.94	83.59	71.31	92.04	95.29	97.45	95	93.13	93.64	97.53	92.49	89.34	97.92	92.14	95.79	91.66	92.18	94.04	97.82	93.57	97.82	97.93	96.95	83.77	94.92	98.28	95.66	95.88	87.68	86.6	92.62	93.19	96.72	86.39	93.69	85.75	94.92	98.11	96.1	91.78
	144	96.34	93.72	94.41	94.93	91.5	96.69	95.72	94.11	83.33	84.88	63	94.92	93.32	98.06	93.77	91.58	92.9	97.03	90.41	89	97.4	94.34	95.31	93.31	95.53	93.87	96.5	93.36	96.5	96.94	96.33	84.44	95.92	98.37	97.42	95.11	87.7	87.16	91.63	92.56	97.54	84.86	96.84	91.04	94.69	98.34	95.55	90.62
	145	94.9	91.96	92.73	92.8	90.76	96.81	96.21	93.43	75.95	85.7	62.91	94.21	92.34	98.33	93.7	93.67	90.86	96.12	92.39	84.06	96.12	94.34	93.81	92.33	94.97	91.54	95.98	91.58	95.98	95.86	96.66	81.05	95.2	98.48	97.94	93.75	85.9	81.03	91.62	92.39	97.67	84.65	96.34	92.5	93.71	98.34	93.44	88.49
	146	95.42	91.22	91.99	91.31	84.3	95.19	94.51	93.45	62.47	83.09	68.65	91.82	92.76	98.34	93.72	92.35	90.04	95.93	92.07	80.63	96.35	92.54	93.36	88.48	92.6	88.3	96.79	88.75	96.79	95.39	95.85	79.26	95.59	98.35	97.86	92.24	84.73	78.63	91.4	91.84	97.49	85.66	97.07	90.13	94.43	97.79	94.3	88.09
	147	95.64	92.28	92.78	92	82.29	94.75	93.39	91.71	53.99	81.27	77.52	90.76	91.03	98.27	91.46	90.44	87.84	95.26	89.01	80.68	95.54	91.01	93.74	89.71	92.75	89.99	94.85	88.16	94.85	96.02	94.83	75.01	96.22	96.7	97.78	93.98	81.46	81.95	90.51	90.87	96.55	81.84	95.21	87.64	93.42	97.45	94.93	84.57
	148	94.74	92.61	90.49	89.42	85.3	95	93.62	90.24	48.96	82.88	78.3	92.7	89.22	98.1	90.45	90.19	80.67	94.88	89.03	75.28	94.92	93.66	93.33	89.72	93.95	91.99	92.93	84.94	92.93	96.07	94.63	71.5	95.65	96.26	97.85	95.07	79.53	79.98	92.18	91.01	94.79	81.4	93.75	92.38	93.2	97.26	94.13	83.91
	149	94.18	93.08	87.94	86.23	88.96	94.62	93.61	90.78	47.55	79.96	84.33	92.33	90.11	97.12	91.4	91.17	87.34	93.7	90.8	70.1	93.9	92.98	94.74	90.19	94.17	92.01	94.03	82.73	94.03	95.81	93.26	64.99	95.36	96.2	95.89	94.87	82.82	75.81	94.11	89.48	94.5	85.29	92.56	91.29	95.02	96.05	95.34	89.59
	150	94.2	95.38	89.65	86.15	88.82	94.31	93.77	86.07	49.14	79.45	80.12	93.5	86.62	97.4	87.9	91.73	85.8	91.91	89.97	69.11	93.41	91.28	94.84	90.13	94.51	92.7	93.93	80.76	93.93	95.5	92.24	55.88	96.05	95.6	94.23	93.5	81.7	75.78	92.4	88.93	95.62	85.12	92.31	89.15	96.44	95.52	96.96	92.94
	151	92.42	94.38	84.78	81.41	91.28	94.88	94.35	84.23	52.77	84.91	86.18	96.08	85.88	97.04	86.25	91.9	88.84	95.46	90.43	73.5	95.86	94.6	96.01	89.93	96.87	94.57	90.9	76.79	90.9	96.98	90.46	63.2	95.4	94.74	93.64	94.08	79.05	75.45	92.89	90.86	97.04	85.95	90.64	91.51	94.71	95.96	95.21	91.58
	152	92.32	95.2	84.53	78.3	92.63	93.31	93.04	89.49	58.08	90.6	85.34	95.11	91.78	97.56	92.3	95.35	89.39	94.15	92.68	75.97	94.45	93.97	95.73	88.58	95.42	95.82	93.98	70.78	93.98	97.49	89.07	67.82	94.85	94.59	90.73	95.47	76.72	77.95	90.96	92.45	97.69	85.55	91.03	89.82	94.8	95.59	94.93	92.76
	153	92.58	92.81	90.53	84.1	93.6	94.94	93.15	87.36	61.74	89.84	87.17	95.71	93.82	97.8	89.88	94.81	91.75	95.26	91.59	83.04	95.02	93.94	96.75	87.22	95.87	94.68	94.74	62.01	94.74	98.21	85.55	76.34	94.41	94.7	92.07	94.48	77.55	77.09	92.61	91.38	97.7	85.27	93.2	90.04	93.47	94.61	93.58	92.89
	154	90.38	93.88	93.85	86.92	94.52	96.31	92.67	89.08	65.19	90.94	86.59	93.92	92.29	97.85	92.11	94.08	91.31	95.2	90.7	82.59	95.51	92.44	97.47	88.99	94.89	94.78	94.16	68.93	94.16	98.22	85.57	78.78	94.76	93.38	94.29	93.18	75.92	72.1	91.51	91.03	97.61	85.41	94.5	91.73	94.96	94.3	95.83	93.07
	155	92.48	94.76	92.41	87.32	95.08	94.75	94.44	90.73	67.37	89.17	87.23	95.16	93.54	98.31	92.61	92.02	91.35	96.17	89.02	83.27	96.36	94.78	97.98	88.41	96.7	96.34	93.54	67.01	93.54	98.06	83.9	78.37	93.29	91.52	93.74	94.11	75.55	69.82	90.74	90.13	96.59	83.97	96.34	95.38	94.04	93.97	94.96	93.17
	156	94.18	93.84	93.31	89.11	94.59	95.62	93.71	92.1	68.43	88.83	86.63	95.55	92.87	98.24	94.77	94.13	92.73	96.56	91.6	85.3	97.06	94.64	97.92	87.74	95.73	96.88	96.16	73.28	96.16	98.14	79.98	79.98	91.81	92.16	93.53	93.61	72.38	72.65	90.57	92.38	94.72	83.49	96.43	96.54	92.12	92.4	94.45	94.26
	157	93	93.04	92.3	89.19	94.73	96.94	93.46	89.56	68.99	89.39	84.53	94.08	94.24	97.29	94.01	94.44	92.86	96.29	90.48	85.79	96.63	92.39	98.12	89.3	94.45	97.01	95.42	79.34	95.42	98.63	83.5	78.51	91.37	90.92	92.08	92.12	74.84	69.96	91.36	90.05	94.55	83.3	95.27	94.03	91.7	89.81	94.8	94.68
	158	94.08	94.74	94.21	91.07	95.56	97.62	94.74	90.33	70.92	91.15	83.97	92.68	93.6	97.78	93.18	92.81	92.39	96.54	89.14	86.1	96.52	92.35	98.23	88.96	94.09	96.82	94.46	79.24	94.46	98.6	83.14	79.32	92.06	88.53	93.68	92.53	72.68	69.27	89.7	89.37	93.51	84.65	96.44	92.15	94.14	90.67	94.6	95.16
	159	92.86	94.68	93.19	89.39	95.12	96.56	95.05	92.23	70.95	88.13	82.91	94.85	95.04	97.72	94.48	91.8	92.42	97.68	89.09	86.34	97.92	94.5	97.8	87.91	96.2	97.52	95.85	78.32	95.85	98.67	83.32	79.62	90.24	86.73	93.46	92.42	73.42	69.93	89.7	89.43	94.97	84.95	95.69	94.77	92.94	85.51	95.18	95.48
	160	93.36	93.85	93.64	90.43	94.8	96.88	93.76	91.21	74.51	87.74	76.07	94.38	92.94	98.42	94.28	94.9	94.33	97.52	92.42	89.97	97.81	94.8	97.73	87.22	95	96.94	96.27	81.12	96.27	98.68	86.25	77.58	87.39	85.47	93.51	89.65	71.93	69.81	92.26	89.15	95.97	83.87	97.83	94.8	92.52	86.07	95.72	96.51
	161	93.3	95.28	92.73	91.08	95.59	97.94	94.68	89.83	74.98	87.99	72.85	92.53	94.44	96.73	93.21	94.08	93.14	97.55	91.43	88.24	97.82	92.44	97.81	88.52	93.45	97.16	94.81	82.87	94.81	98.31	89.47	76.68	89.77	83.3	93.91	91.9	71.52	68.72	87.56	88.52	96.48	84.5	97.08	92.76	93.31	88.78	95.95	97.2
	162	93.81	94.55	94.39	92.72	94.33	96.62	96.39	91.15	74.8	89.91	76.68	94.29	93.69	96.99	94.91	92.24	93.67	97.93	89.82	88.99	98.09	93.82	97.3	87.73	95.7	96.98	94.77	80.6	94.77	98.1	92.32	79.86	89.79	84.47	93.32	92.25	72.93	67.83	88.51	88.73	97.9	86.33	96.15	91.32	93.27	91.18	95.21	95.37
	163	94.14	95.11	92.81	91.96	95.66	96.62	94.17	93.37	78.88	89.46	79.09	93.37	94.21	97.8	95.37	94.63	92.71	97.51	92.38	88.56	97.84	93.73	98.03	87.36	94.27	96.42	96.24	81.76	96.24	98.43	90.81	78.61	90.81	86.51	92.89	93.44	69.56	69.36	91.3	89.59	97.67	86.27	96.73	94.54	94.37	91.37	96.14	96.05
	164	94.52	94.73	92.33	92	95.76	95.94	94.06	91.29	80.43	88.38	78.79	94.11	95.21	97.17	93.73	94.35	93.13	97.4	91.93	90.18	97.65	92.73	97.83	85.8	94.79	97.1	94.1	82.74	94.1	97.95	89.66	74.81	91.2	88.4	92.96	93.69	73.63	70.89	90.02	87.92	96.61	82.54	95.31	93.04	93.22	91.36	95.4	96.75
	165	93.97	94.06	94.17	94.69	95.9	95.75	93.98	90.48	81.28	89.6	71.58	92.69	93.32	98.24	94.32	93.24	94.34	97.62	90.84	93.12	97.9	91.05	97.69	87.96	94.59	96.62	92.16	83.74	92.16	98.39	93.66	74.35	91.31	86.47	93.4	93.95	78.14	69.38	95.68	87.54	97.7	79.05	97.15	89.94	92.22	90.09	94.6	95.42
	166	94	94.79	92.6	93.17	97.64	97.44	92.49	91.31	82.65	87.15	73.56	92.01	94.32	98.38	94.35	92.69	94.73	97.29	91.6	94.39	97.61	92.33	98.44	89.5	94.48	96.19	93.92	85.12	93.92	98.49	93.02	76.23	91.04	84.64	92.42	94.73	84.87	68.21	96.48	89.87	97.21	87.28	97.32	89.62	92.25	91.97	94.52	96.52
	167	95.4	95.68	92.58	93.44	97.43	96.44	94.51	89.15	83.8	86.73	79.81	93.74	93.43	98.56	92.19	92.27	95.13	97.78	90.95	95.06	97.92	93.58	98.37	92.9	94.77	97.63	93.52	87.2	93.52	98.63	91.89	74.8	90.81	84.78	92.01	94.53	90.26	71.4	97.75	89.39	98.42	91.59	97.35	90.8	94.82	91.61	95.4	95.63
	168	94.22	96.77	91.12	93.27	98.31	97.94	95.42	90.54	86.43	87.38	80.57	94.98	92.76	98.62	93.48	93.78	97.38	97.66	93.41	97.18	97.85	95.21	98.64	95.28	96.19	97.76	95.37	86.81	95.37	98.78	93.12	69.59	88.97	86.07	94.68	94.57	93.17	71.57	97.73	87.04	97.85	95.67	96.04	89.24	96.36	92.75	95.62	96.44
	169	94.35	97.58	90.92	91.89	98.07	98.38	96.93	90.81	88.37	86.91	79.76	96.5	95.03	98.57	92.8	95.4	97.19	97.36	94.94	96.99	97.77	96.58	98.58	97.03	97.54	98.37	96.24	83.65	96.24	98.65	93.53	77.71	88.82	85.13	94.73	93.81	95.9	76.54	98.3	91.39	97.14	95.82	97.76	85.57	97.37	93.68	97.07	97.28
	170	93.66	95.34	92.45	93.59	98.55	97.88	98.07	92.72	89.36	87.68	82.55	97.34	93.13	98.22	94.44	96.43	98.1	98.43	96.07	98.03	98.55	97.39	98.75	96.99	98.18	98.3	98.07	84.87	98.07	98.77	94.48	84.92	88.46	84.84	94.3	95.26	95.27	81.17	98.04	92.63	97.74	97.13	97.08	88.42	97.03	93.79	96.24	96.93
	171	94.53	97.54	92.88	93.24	98.34	98.44	97.6	95.38	94.86	91.48	83.93	95.3	96.07	97.82	96.17	97.52	98.19	98.09	97.41	98.11	98.22	95.45	98.58	97.96	96.32	98.63	98.47	90.72	98.47	98.72	94.77	90.19	87.34	84.23	95.08	95.65	96.86	83.77	98.57	96.17	96.99	97.17	96.92	89.37	97.52	93.34	97.17	98.19
	172	94.37	97.06	95.31	95.16	97.92	98.44	98.18	96.88	95.75	91.82	84.14	97.1	97.49	97.84	97.01	95.75	98.42	98.47	95.7	98.43	98.47	96.79	98.29	98.18	97.79	98.5	98.24	93.14	98.24	98.86	94.79	92.02	86.14	85.18	94.65	94.35	97.22	91.14	98.42	96.69	98.15	98.08	95.68	93.54	97.33	94.38	96.54	98.34
	173	95.2	98	97.31	97.42	97.97	98.56	98.3	97.73	97.62	94.84	85.5	96.45	96.8	97.39	98.01	97.01	98.06	98.23	96.93	98.13	98.29	96.16	98.46	98.62	96.54	98.2	98.57	95.6	98.57	98.82	96.8	95.37	81.78	85.44	94.87	95	98.07	93.04	98.03	98.03	98.32	98.19	92.9	95.59	98.15	95.39	98.06	98.5
	174	95.94	97.56	96.85	97.29	97.88	98.25	98.48	98.16	98.09	94.82	85.73	97.71	98.21	96.49	98.38	96.27	97.66	98.59	96.08	97.77	98.66	97.84	98.49	98.38	97.7	98.26	98.55	96.3	98.55	98.6	95.85	95.1	71.81	88.42	95.19	96.64	97.91	96.25	97.96	97.81	98.35	97.61	90.41	96.68	97.93	94.56	98	98.22
	175	97.66	96.53	97.74	98.36	97.83	97.75	98.15	98.47	98.65	96.39	84.59	97.29	98.2	96.92	98.75	97.67	97.9	98.38	97.68	97.85	98.55	97.41	98.13	98.13	96.88	98.29	98.82	97.75	98.82	98.73	97.94	97.12	68.05	85.96	95.74	95.98	97.51	96.39	97.55	98.68	98.33	97.36	93.45	95.05	97.23	94.63	97.21	97.95
	176	97.43	96.24	98.23	98.54	97.19	98.25	97.67	98.16	98.57	93.01	85.02	96.2	98.68	97.27	98.69	97.17	97.74	97.94	97.01	97.58	98.19	96.03	97.63	98.29	95.59	98.13	98.7	97.99	98.7	98.76	98.1	97.48	67.75	85.21	95.79	95.76	97.39	98.05	97.16	98.65	98.14	97.02	94.3	96.44	97.3	95.21	96.91	98.32
	177	98.18	96.34	98.7	98.78	96.97	98	98.15	97.66	98.16	94.75	83.28	95.45	98.53	95.84	98.57	96.01	96.75	98.14	95.64	96.59	98.32	95.12	97.69	98.14	95.55	97.54	98.66	98.54	98.66	98.68	98.62	98.3	74.96	88	95.57	96.52	97.5	97.72	97.14	98.36	96.55	96.61	90.86	94.93	97.01	94.42	96.34	98.03
	178	98.06	95.08	98.55	98.63	97.42	97.62	98.12	98.04	98.19	94.99	80.59	95.57	98.51	95.01	98.61	95.44	96.67	98.18	95.3	96.34	98.44	95.39	98.18	97.44	94.63	97.24	98.69	98.34	98.69	98.3	98.52	97.99	81.43	84.13	95.59	96.08	97.3	97.02	97.21	98.32	94.86	95.6	88.92	96.52	96.45	95.44	96.53	97.84
	179	98.46	94.26	98.43	98.35	96.99	97.25	97.63	97.92	98.16	91.51	78.18	94	98.51	95.85	98.44	95.47	96.75	97.96	95.39	96.21	98.3	95.02	97.64	97.3	93.68	97.42	98.63	97.97	98.63	98.11	98.15	97.46	85.45	85.46	96.41	95.9	96.81	96.49	97.44	98.07	94.98	95.56	91.7	95.93	95.99	96.03	95.62	97.36
	180	98.29	93.32	98.42	98.57	96.33	96.94	97.17	97.11	97.95	90.51	73.92	93.49	98.13	94.29	98.23	94.15	97.44	97.19	94.46	96.65	97.69	93.05	98.15	97.22	92.84	96.83	98.23	98.08	98.23	98.56	98.11	97.83	87.62	85.21	96.41	95.72	95.89	96.41	97.03	97.73	94.72	95.57	90.21	93.33	95.68	96.59	94.36	97.49
	181	97.73	92.99	98.17	98.42	94.54	97.75	97.31	96.7	97.29	91.37	71.11	92.34	98.03	92.75	97.92	93.45	96.85	97.15	93.31	95.58	97.64	90.86	97.72	97.06	91.81	97.18	98.17	97.97	98.17	98.4	98.06	97.07	88.23	92.7	96.71	94.91	95.52	96.12	96.42	97.26	93.06	94.1	87.79	92.11	95.56	97.83	94.44	97.81
	182	97.73	89.32	97.81	98.14	94.45	97.5	97.67	97.06	96.6	92.64	61.39	90.28	97.82	92.44	97.61	92.57	96.64	97.72	92.35	94.9	98.03	89.47	98.03	95.09	91.18	96.19	97.94	97.51	97.94	98.5	98.03	96.23	86.7	94.95	96.43	95.08	93.86	93.64	95.3	96.43	92.49	94	89.33	93.11	94.71	96.49	94.25	97.62
	183	97.94	89.83	97.51	97.76	93.11	97.62	96.77	97.29	96.86	94.23	56.06	84.29	97.56	91.09	98.11	91.88	94.61	97.1	91.45	92.02	97.55	84.95	97.28	93.96	89.43	96.52	98.31	97.04	98.31	98.5	97.57	95.89	87.24	96.96	95.85	93.8	93.4	93.28	95.79	96.76	91.99	90.66	89.38	91.3	94.89	97.29	93.81	97.7
	184	97.58	90.45	97.03	97.3	92.77	96.06	96.47	96.19	96.27	93.56	51.12	86.11	97.96	93.88	97.25	88.59	94.25	97.58	87.79	90.68	97.86	82.66	96.49	89.81	88.73	95.17	97.69	96.47	97.69	98.56	96.77	95.74	83.77	96.24	96.55	93.38	90.3	93.33	94.76	96.24	91.77	87.64	88.21	88.62	90.68	97.25	92.44	97.41
	185	96.54	89.27	97.73	97.77	94.06	97	94.81	96.17	94.12	91.57	42.8	88.08	97.31	93.5	97.36	86.6	94.81	96.74	85.55	91.64	97.33	80.03	96.63	87.09	89.52	95.17	97.48	96.96	97.48	98.18	96.91	96.27	82.82	97.7	95.75	95.18	89.05	90.66	95.6	95.13	89.16	90.24	88.68	84.04	92.15	98.2	94.58	97.32
	186	95.73	87.69	97	96.57	95.83	96.31	95.5	95	90.84	90.7	41.34	86.35	96.74	93.2	96	86.72	95.92	95.64	84.75	91.99	96.77	83.66	93.9	90.19	88.08	93.32	95.5	95.55	95.5	98.34	95.7	95.15	77.43	98.01	94.46	95.09	90.07	89.02	93.92	93.92	88.62	90.56	91.03	79.79	93.94	98.09	94.96	96.33
	187	95.08	87.5	95.63	95.66	95.54	95.94	95.41	94.89	87.66	88.98	33.13	85.61	95.98	92.11	95.99	85.61	93.09	95.96	84.33	87.06	96.7	80.98	90.1	88.63	88.2	91	95.64	94.54	95.64	98.27	95.07	93.49	72.4	98.39	94.15	97.15	89.37	86.44	93.07	92.45	88.47	88.8	91.2	66.57	94.14	97.38	95.87	97.36
	188	91.91	87.23	94.25	93.01	95.84	95.25	95.21	94.3	89.05	89.48	30.05	86.57	95.37	94.88	95.29	85.37	92.16	96.14	84.09	86.1	96.54	80.69	90.79	81.7	88.27	88.8	95.74	92.02	95.74	96.95	93.18	92.22	64.89	98.24	92.51	96.04	86.26	82.06	93.75	93.06	86.4	85.59	89.61	57.44	93.59	97.33	95.88	96.81
	189	91.91	83.07	93.84	92.69	96.06	93.94	93.05	93.75	88.83	91.36	26.21	86.82	95.05	93.36	95.1	83.56	94.15	95.76	82.2	88.92	96.3	82.11	89.35	80.75	88.19	85.28	96.43	90.23	96.43	96.36	92.07	90.52	56.55	97.51	93.67	97.2	83.05	83.76	93.49	94.17	81.76	88.13	87.84	49.96	92.93	97.24	95.12	94.48
	190	90.61	82.18	93.26	92.15	95.69	91.44	92.14	91.81	92.09	88.28	33.26	83.66	96.39	92.37	93.97	82.64	93.55	92.66	83.33	86.82	93.39	80.83	90.03	85.6	85.25	85.95	94.3	91.75	94.3	95.06	92.08	90.9	56.79	97.68	95.48	96.93	85.49	83.46	91.47	92.36	78.88	84.98	89.98	47.48	94.4	96.32	96.14	95.01
	191	90.25	84.33	95.15	91.74	95.09	88.56	92.68	91.22	94.26	86.6	35.01	82.26	95.01	93.63	92.21	79.9	90.61	87.79	79.64	83.56	89.01	80.46	91.01	83.33	86.87	92.36	91.76	93.07	91.76	94.4	91.31	92.16	61.13	97.82	94.4	95.45	85.5	75.36	89.04	90.69	79.79	79.58	91.26	48.4	94.1	96.07	95.73	95.24
	192	88.04	82.04	92.82	86.48	95.55	88.19	88.24	91.8	94.1	88.2	27.51	84.77	92.47	94.92	92.1	79.74	90.07	85.39	79.29	82.45	87.04	78.98	93.67	80.25	88.6	95.56	93.55	90.59	93.55	95.12	86.04	90.66	62.68	97.28	96.51	94.32	80.78	73.93	87.1	91.87	82.44	77.42	91.01	40.5	92.82	95.96	94.83	92.14
	193	86.7	77.33	90.55	85.5	95.18	87.75	85.55	88.59	94.86	89.5	30.83	84.46	94.47	92.89	88.73	81.43	92.24	86.53	80.95	85.99	88.02	76.55	96.41	81.47	87.93	95.19	91.56	88.39	91.56	98.01	82.55	88.23	67.97	96.2	95.59	94.11	79.33	79.09	87.3	92.03	85.83	74.1	89.66	37.99	90.69	96.25	94.3	90.94
	194	83.93	73.39	93.12	88.65	95.14	88.62	88.2	85.56	95.23	87.32	35.58	80.46	94.39	91.91	85.27	77.39	91.9	88.02	76.92	86.49	89.07	79.52	97.45	82.71	84.88	96.2	86.99	90.72	86.99	98.17	81.12	90.12	63.64	95.93	97.46	94.36	80.23	73.22	85.3	90.8	86.75	79.09	93.23	42.05	92.95	96.53	95.01	93.61
	195	78.37	73.52	93.37	86.68	94.22	92.06	89.74	86.4	94.97	84.98	29.35	76.26	90.82	95.54	87.3	76.01	91.46	91.03	74.69	85.12	91.53	74.86	97.04	84.81	78.71	96.36	86.81	91.11	86.81	96.96	79.71	90.35	54.01	96.02	96.86	91.9	80.35	67.3	87.68	88.36	85.12	81.47	93.28	41.31	93.02	96.49	93.64	93.75
	196	66.54	73.23	89.81	84.36	96.2	95.56	90.4	83.79	94.38	86.73	34.6	75.8	90.03	93.81	86.76	73.36	93.82	95.02	71.1	90.26	95.7	73.58	97.23	83.87	78.67	96.07	92.14	87.11	92.14	97.33	76.61	87.76	56.4	94.55	95.43	89.21	77.61	69.83	85.66	88.06	83.72	87.53	90.57	36.89	90.76	96.42	91.51	91.05
	197	55.14	73	88.89	85.48	95.67	96.06	90.6	86.62	93.5	84.5	34.87	74.89	93.31	92.81	87.68	72.15	96.27	96.34	70.44	93.51	96.9	72.9	96.71	90.14	77.31	95.2	90.65	87.67	90.65	98.07	80.79	84.35	55.21	94.24	94.85	89.75	81.51	73.98	91.19	86.79	83.53	91.96	92.68	42.43	86.16	95.89	88.81	88.19
	198	53.08	70.21	92.78	89.94	94.85	96.62	92.43	88.24	92.86	83.99	36.64	75.07	91.35	91.95	88.91	75.81	96.54	96.37	66.37	95	96.92	71.26	95.84	92.72	79.55	95.2	90.16	87.86	90.16	97.61	81.57	87.28	58.62	92.25	95.04	86.3	82.14	75.17	95.16	86.01	85.14	93.22	93.88	46.45	89.83	95.08	92.22	91.12
	199	53.84	63.37	90.04	88.15	94.67	95.94	95.06	92.16	91.53	86.85	35.77	68.91	91.43	93.07	92.36	74.99	95.95	96.39	68.25	94.94	97.18	66.65	95.97	95.4	75.62	95.56	94.06	85.67	94.06	96.95	88.02	86.4	55.06	90.79	94.66	90.04	86.77	70.81	96.02	87.59	85.45	93.62	93.1	39.29	88.51	96.11	88.08	90.56
	200	77.17	69.6	89.54	89.33	97.13	95.88	96.65	95.09	88.39	92.01	42.14	66.47	93.43	95.06	95.7	70.6	95.57	96.54	66.32	94.76	97.66	68.48	94.72	95.41	78.39	95.87	96.28	81.2	96.28	95.99	93.05	85.36	55.21	91.56	92.8	92.45	91.01	76.71	95.45	86.92	84.6	93.68	91.76	40.34	89.16	94.5	89.92	93.87
	201	90.1	79.66	92.15	91.83	97.97	95.31	96.39	96.04	92.6	92.44	39.01	64.81	96.81	95.8	96.68	72.92	95.01	96.08	70.54	94.5	96.96	66.46	93.43	95.81	73.93	92.87	97.3	86.38	97.3	96.02	95.22	90.44	58.46	91.8	92.07	92.36	93.47	77.97	95.44	89.28	84.77	92.52	93.49	40.92	93.55	92.52	92.9	96.26
	202	93.21	87.37	95.83	94.82	98.05	95.12	96.37	95.55	91.47	90.69	46.76	76.03	96.96	97.15	95.98	70.5	94.63	95.04	69.14	93.82	96.09	71.25	94.69	95.59	76.71	96.27	97.27	86.76	97.27	95.08	95.37	93.56	67.79	90.29	93.26	90.17	94.43	82.45	94.97	93.29	87.28	91.36	94.22	33.31	93.79	93	92.56	97.12
	203	94.66	90.23	95.8	95.95	98.1	93.44	96.04	95.68	86.81	89.13	37	83.83	95.92	98.02	95.97	77.74	93.53	95.09	80.03	92.34	95.8	81.38	93.74	95.4	82	95.27	96.95	89.33	96.95	94.22	95.98	94.66	79.29	87.81	92.02	90.15	94.76	86.33	95.52	93.51	87.71	89.11	96.04	32.61	93.47	91.1	91.2	96.18
	204	95.64	92.13	95.35	95.69	97.98	92.44	95.63	95	86.82	85.77	39.23	86.64	95.78	97.65	95.84	85.99	90.91	94.93	85.94	89.08	95.64	85.3	96.04	94.44	82.11	94.76	96.8	93.8	96.8	96.27	96.14	94.22	84.42	89.11	91.44	90.79	94.9	90.67	95.06	94.09	88.2	83.4	96.71	29.21	93.46	88.05	92.71	96.03
	205	95.3	92.49	95.27	95.83	97.45	91.38	94.72	94.57	94.22	86.01	32.92	88.81	95.31	98.18	96.18	88.91	91.98	94.57	88.24	90.88	95.51	87.51	95.59	92.2	77.57	89.83	96.8	94.82	96.8	96.18	96.32	94.04	85.3	87.18	93.31	88.78	94.47	92.39	93.23	94.58	86.98	82.35	97.52	34.25	91.37	87.58	92.81	94.66
	206	93.86	92.02	95.01	95.74	96.86	86.62	92.95	94.14	96.76	88.5	25.7	90.07	95.55	98.2	95.29	90.4	92.86	92.94	89.3	91.8	93.93	87.87	94.93	93.72	78.29	96.35	96.46	95.18	96.46	95.39	95.71	93.21	88.63	84.6	94.47	88.05	91.69	93.59	94.41	94.52	87.89	80.17	96.82	30.77	92.91	85.62	93.35	95.62
	207	92.54	89.14	95.06	95.87	94.84	83.5	93.65	92.5	97.65	86.6	26.78	90.31	95.26	98.54	94.7	90.08	90.92	95.88	89.61	90.43	96.55	88.02	90.66	95.38	83.17	97.88	95.58	95.17	95.58	96.4	95.18	93.21	89.57	82.8	93.73	88.4	89.16	94.19	96.02	94.24	89.56	75.77	97.06	34.92	92.44	85.68	92.08	95.32
	208	94.22	86.24	94.43	95.3	94.75	86.25	95.3	92.89	97.92	85.04	26.6	86.83	93.83	98.25	95.45	89.46	93.64	95.4	87.54	93.79	96.07	84.11	96.2	94.86	81.39	97.84	95.87	95	95.87	97.86	95.35	93.28	91.82	86.75	94.27	86.78	91.71	94.62	94.86	92.84	88.48	78.35	96.65	37.58	90.97	82.37	90.88	94.36
	209	96.42	88.06	92.7	93.93	96.3	88.06	95.34	94.19	98.05	88.62	23.64	85.76	94.32	97.7	97.13	86.92	93.8	94.09	84.46	94.2	94.49	82.11	97.78	96.14	79.02	98.04	97.15	94.69	97.15	98.33	95.45	91.53	92.44	84.43	94.55	85.24	93.66	91.33	96.05	91.11	90.38	71.93	97.26	43.05	92.04	85.31	92.91	95.07
	210	95.93	90.48	93.78	94.99	96.2	92.94	96.3	92.3	97.32	85.24	26.98	87.39	96.22	98.1	96.14	85.12	91.68	87.57	82.73	92.39	85.03	84.48	97.8	95.95	81.18	97.93	96.63	93.66	96.63	98.44	94.75	92.06	92.26	80.72	92.97	87.61	94.87	89.41	95.38	92.75	91.36	78.92	96.31	44.2	95.05	85.04	93.92	97.15
	211	96.31	89.48	95.62	96.86	96.13	97	95.85	93.53	96.87	86.64	26.56	89.89	94.83	98.1	95.96	87.03	93.34	95.9	85.39	94.29	96.02	86.96	97.92	95.05	84.65	97.21	96.91	91.73	96.91	98.51	95.66	94.4	93.73	82.46	92.97	89.3	91.75	90.02	94.68	94.27	92.36	89.89	95.13	43.54	95.09	89.23	93.55	96.09
	212	96.01	91.78	94.5	95.7	96.75	98	94.3	92.79	94.66	85.09	26.27	89.48	94.41	97.55	95.31	89.14	95.63	97.59	88.7	96.7	97.85	86.89	97.96	96.25	83.42	96.36	96.5	92.28	96.5	98.41	95.39	93.54	93.49	82.13	93.68	84.38	91.96	89.63	95.97	92.52	95.16	95.22	95	46.22	95.36	93.27	94.35	95.9
	213	94.59	92.9	94.43	95.92	97.15	98.44	95.49	86.84	94.43	78.91	29.58	91.19	92.33	97.1	91.43	88.39	97.16	97.53	87.89	97.41	97.78	90.34	97.04	97.94	86.38	94.23	94.97	93.5	94.97	97.62	93.41	94.34	92.76	85.35	91.6	83.36	92.56	91.59	97.93	94.58	96.01	96.74	93.81	44.26	94.44	94.26	93.46	94.04
	214	95.98	88.93	92.62	95.23	96.89	98.38	97.68	92.6	96.03	85.45	25.89	92.44	88.22	97.07	95.49	90.49	97.18	97.78	89.21	97.21	97.95	92.39	96.66	98.34	90.23	94.41	95.36	93.3	95.36	97.35	94.81	94.85	94.71	86.03	89.76	83.4	91.99	93.72	98.23	94.84	97.69	97.72	93.78	46.9	92.15	94.47	91.12	91.7
	215	97.98	93.49	88.77	93.9	97.7	98.5	98.12	96.41	96.33	91.18	34.53	89.1	91.82	97.34	97.95	91.75	96.96	97.71	90.27	96.84	97.83	90.14	93.96	98.18	86.19	95.74	97.06	94.44	97.06	95.7	97.28	93.13	95.71	89.49	89.55	83.19	94.15	95.48	98.17	93.81	97.81	97.91	92.08	56.46	93.47	94.33	93.79	93.27
	216	98.19	96.92	92.47	96.09	98.11	98.25	98.12	97.55	96.28	91.45	32.95	93.2	95.92	96.21	98.42	86.61	97.07	96.36	84.16	96.89	96.61	93.71	92.43	98.05	92.5	95.59	98.4	94.1	98.4	95.99	97.55	94.96	94.7	92.15	89.02	80.05	97.49	94.56	98.12	95.59	98.35	97.74	90.1	70.37	96.27	94.43	96.87	95.85
	217	98.15	97.77	96.66	97.9	97.19	97.69	98.03	97.71	96.69	93.76	33.99	96.64	97.71	95.42	98.44	92.35	96.24	95.44	91.55	96.11	95.72	97.28	95.42	98.02	96.83	95.76	98.37	93.45	98.37	96.61	97.75	97.62	95	93.84	85.11	76.3	97.91	94.98	97.78	98.1	98.01	96.74	91.01	75.04	97.11	93.95	97.55	96.91
	218	98.01	97.98	98.09	98.21	97.49	96.38	97.96	97.44	97.16	91.64	35.51	97.47	98.25	93.03	98.38	95.81	95	92.3	95.49	94.87	92.42	97.79	95.4	97.06	98.04	96.48	98.39	94.93	98.39	96.05	97.54	98.14	96.91	94.73	87.91	71.4	97.92	94.44	96.85	98.33	97.54	95.65	87.78	82.63	97.46	91.57	97.79	97.4
	219	97.6	97.66	98.37	98.25	97.28	96.25	97.43	97.59	96.11	92.43	33.93	97.82	98.04	93.78	98.3	96.78	93.02	93.07	96.82	93.09	93.08	97.92	95.71	96.41	98.29	96.31	98.31	97.07	98.31	96.37	97.7	98.2	97.24	94.88	85.46	73.16	98.02	92.53	95.93	98.54	97.6	92.98	86.96	86.84	97.41	86.82	97.62	97.5
	220	96.16	97.69	98.17	97.91	96.03	97.62	96.31	97.01	97.82	88.23	33.42	97.53	98.03	93.72	97.86	96.88	92.3	94.25	97.11	92.19	94.56	97.79	96.8	94.61	98.17	96.36	97.61	97.79	97.61	97.34	96.55	98.06	96.31	94.95	87.92	77.07	97.78	94.61	93.53	98.42	97.24	93.67	81.71	85.01	97.46	90.11	97.55	97.77
	221	94.47	96.76	97.95	97.66	95.74	97.56	94.08	95.96	97.99	86.06	34.96	97.67	96.92	93.37	97.27	96.59	94.9	94.65	96.98	94.32	94.78	97.65	97.39	94.92	98.04	97.85	96.32	97.83	96.32	97.67	95.66	98.06	97.21	94.25	90.55	75.31	96.96	97.59	92.23	98.19	95.97	95.2	81.43	77.18	96.67	92.05	95.77	96.76
	222	92.48	95.84	96.92	96.71	96.43	97.56	93.72	94.31	97.44	84.43	35.23	96.58	96.11	89.24	95.66	96.25	94.71	94.89	96.82	94.21	95.16	96.42	97.18	96.22	96.98	98.09	93.84	97.51	93.84	97.28	92.2	97.53	97.5	92.97	90.11	81.45	94.5	98	95.89	97.15	95.67	95.33	76.38	71.68	95.72	90.6	94.62	96.47
	223	92.54	94.28	95.61	95.41	95.49	97.81	96.17	93.59	97.5	86.7	37.98	95.66	94.77	88.18	95.77	94.18	95.53	96.03	95.38	95.4	96.37	95.11	97.91	95.81	95.79	97.32	93.67	97.52	93.67	98.36	90.51	96.83	95.85	91.25	90.11	87.35	88.58	98.1	96.28	96.06	95.86	95.43	75.18	75.08	93.48	94.04	91.91	95.46
	224	94.05	93.69	92.91	92.44	96.61	98.38	95.97	95.25	96.29	88.44	36.1	94.18	94.86	91.1	97.12	91.82	95.97	96.49	93	95.71	96.81	91.7	98.11	96.5	92.23	97.51	95.86	96.38	95.86	98.56	95.34	95.44	96.24	93.38	89.51	82.11	86.06	98.01	96.28	95.41	95.8	96.42	76.67	76.62	91.56	93.93	91.12	94.55
	225	93.81	95.89	93.24	91.83	93.94	97.81	96.08	95.01	94.85	85.24	34.61	94.87	96.25	87.96	96.83	88.03	96.51	96.56	91.52	96.21	96.83	90.58	97.19	96.84	90.69	97.41	95.9	95.54	95.9	98.07	95.32	94.74	96.43	94.44	89.89	83.07	91.77	97.7	96.97	94.36	94.44	97.12	74.5	75.17	94.61	92.89	93.14	96.67
	226	94.3	95.51	95.63	95.1	93.35	98.38	96.75	94.63	95.03	89.38	34.1	96.08	95.7	85.81	97.06	86.77	95.87	97.7	90.07	95.34	97.81	93.73	97.18	97.4	94.98	95.85	96.41	94.23	96.41	98.25	95.71	95.79	95.87	92.47	84.74	82.79	92.05	96.56	97.21	95	93.86	96.65	75.26	74.6	94.2	94.67	92.22	95.53
	227	95.97	95.37	95.43	95.31	94.08	98.56	97.68	95.86	96.53	90.93	30.53	95.39	96.81	85.76	97.5	91.7	96.89	97.98	91.09	96.88	98.05	94.27	97.44	97.22	96.02	95.82	96.93	93.87	96.93	98.21	96.23	96.27	96.62	94.65	80.44	85.21	91.88	94.3	97.46	93.34	90.52	97.55	71.15	74.62	94.4	97.54	93.99	96.51
	228	95.99	96.31	96.6	96.33	93.6	98.19	97.17	96.68	96.95	87.11	28.18	95.21	97.29	87.95	97.77	91.75	97.34	96.99	90.49	97.36	97.1	94.35	96.08	97.96	96.1	96.68	97.41	95.25	97.41	97.2	96.91	95.95	95.42	94.37	74.13	84.02	94.1	91.95	97.84	92.41	89.73	97.84	67.78	72.46	95.7	97.97	95.47	96.9
	229	95.79	96.59	97.21	96.48	91.73	98.25	97.62	95.85	97.05	85.84	28.2	96.35	96.93	88	97.36	91.68	95.57	97.46	90.21	95.62	97.37	95.38	95.18	98.33	96.39	96.23	97.09	94.9	97.09	96.26	96.77	96.99	94.75	92.78	67.87	82.55	96.06	92.8	98.33	94.36	89.28	96.68	68.6	84.4	96.31	97.92	94.95	96.93
	230	97.34	96.26	97.03	96.69	94.76	97.62	98.09	97.07	96.37	92.7	28.32	96.24	96.61	87.59	98.16	92.93	96.49	97.33	92.72	96.66	97.36	96.03	96.45	97.75	97.16	96.91	98.2	95.44	98.2	97.61	97.26	97.45	95.52	94.77	73.77	83.08	96.66	93.64	97.46	95.93	86.24	97.01	70.94	91.8	96.23	97.79	95.38	96.76
	231	98.04	97.32	96.75	95.85	94.91	96.12	96.95	97.71	94.5	93.97	34.63	95.95	98.16	91.21	98.49	94.03	96.66	96	94.53	97	96.05	96.04	95.95	98	96.78	95.22	98.54	96.39	98.54	97.27	97.56	96.71	93.3	97.15	75.86	83.81	97.15	92.68	97.99	97.07	84.12	96.05	68.71	95.65	96.88	97.13	96.98	97.71
	232	97.28	97.93	98.2	97.68	94.31	96.44	97.72	96.72	94.83	94.28	34.33	97.08	98.28	94.18	97.81	94.28	95.38	96.09	95.06	95.63	96.06	97.16	97.06	98.01	97.63	93.02	97.89	97.01	97.89	97.91	96.25	97.85	94.85	97.68	76.51	89.83	97.97	93.57	97.77	97.71	80.19	94.34	66.85	96.88	96.74	95.63	97.81	97.92
	233	97.87	97.14	98.36	98.2	94.75	97.19	97.71	97.24	94.31	94	30.61	97.84	97.72	95.86	98.34	95.65	95.25	96.59	96.06	95.56	96.39	97.77	96.06	97.18	98.17	91.95	98.12	96.39	98.12	97.57	96.56	98.18	95.5	97.82	79.03	92.69	97.14	94.92	96.7	98.35	80.5	94.31	64.58	97.55	96.47	94.12	96.9	97.04
	234	97.72	97.61	97.73	97.53	96.57	97.44	96.61	96.79	92.9	92.87	34.52	97.02	97.84	95.71	98.09	96.76	96.13	96.23	96.94	96.52	95.85	96.96	94.81	97.18	97.44	91.57	97.99	97.21	97.99	95.73	96.9	97.4	96.53	97.48	86.88	95.42	97.56	96.09	96.54	97.79	76.6	95.39	67.03	97.43	96.64	92.25	97.24	97.11
	235	97.01	97.23	98.04	98.01	95.92	97.75	96.4	95.59	95.78	90.41	28.88	97.21	96.78	95.9	97	95.61	96	96.47	95.85	96.32	96.45	97.45	93.25	97.43	97.83	90.32	96.2	97.94	96.2	95.65	96.24	97.89	97.68	97.13	90.14	97.03	97.51	96.84	97.11	98.14	72.15	96.02	61.66	96.02	96.89	92.16	97.27	96.83
	236	96.94	96.31	97.05	97.79	96.71	97.44	96.74	95.55	95.51	91.19	35.21	96.77	95.58	95.73	96.86	96.2	96.76	93.88	96.29	97.06	94.16	97.4	92.28	97.24	97.33	93.89	96.53	97.12	96.53	95.43	95.61	97.64	97.17	95.74	94.6	97.09	96.25	97.34	95.86	97.77	73.53	96.51	68.7	95.22	95.81	93.05	96.42	96.05
	237	97.11	96.36	95.88	96.85	94.66	95.88	95.33	96.07	95.5	92.48	33.2	95.77	95.85	95.35	97.3	95.78	95.76	93.32	95.92	96.18	93.65	96.78	92.04	97.77	96.34	94.7	97.2	97.45	97.2	93.9	95.77	96.74	95.59	94.27	96.53	97.31	96.31	97.93	97.52	96.71	76.66	95.52	75.45	92.95	94.66	92.14	96.01	95.74
	238	96.28	96.83	96.08	96.49	96.28	95.81	97.09	95.26	95.82	92.09	34.45	95.52	95.67	94.59	96.69	95	94.21	91.81	94.9	94.64	92.78	96.47	94.48	97.09	96.11	94.46	97.86	97.5	97.86	96.27	93.61	97.08	95.64	92.7	97.08	97.13	96.05	97.03	97.03	96.61	81.57	93.19	83.29	93.28	96.31	92.46	96.23	96.52
	239	97.34	96.88	96.2	96.16	95.74	97	96.7	95.99	97.15	92.53	36.7	95.88	95.17	93.58	96.99	94.46	92.81	93.14	94.29	93.71	94.04	96.66	94.63	95.64	96.25	93.81	97.97	96.57	97.97	95.92	93.47	97.41	95.69	92.55	97.12	95.93	95.65	96.96	95.77	96.56	82.85	91.35	85.29	94.5	95.96	94.35	95.6	96.17
	240	96.75	97.13	94.35	94.36	94.36	96.44	95.69	95.41	97.42	90.04	33.82	95.19	95.38	94.25	96.73	94.96	94.04	91.53	94.75	95.04	93.23	96.67	94.06	94.76	95.74	96.21	97.52	96.59	97.52	96.2	92.22	95.77	94.63	93.39	96.54	94.75	96.29	96.99	94.73	95.92	84.85	93.77	87.9	93.71	97.09	94.63	96.12	97.02
	241	95.39	95.19	95.33	95.75	94.17	96.06	94.57	94.42	97.41	89.67	39.66	95.83	94.91	95.98	94.96	93.75	92.85	93.08	92.73	94.06	93.09	96.56	93.21	96.01	96.99	96.66	96.11	96.52	96.11	96.31	91.02	97.1	91.67	91.45	95.63	92.41	95.56	96.03	95.77	96.67	84.26	91.92	87.65	94.56	96.31	95.7	95.1	95.76
	242	94.19	94.34	95.05	95.22	91.8	96.44	95.78	92.66	96.14	86.58	44.01	95.2	94.2	95.55	93.66	94.62	92.25	92.92	94.5	93.63	93.25	95.61	96.23	95.48	95.7	97.08	96	95.72	96	97.69	89	95.62	91.9	93.05	94.47	88.39	92.45	95.52	95.86	96	87.85	91.33	87.36	96.17	94.64	96.72	93.11	94.25
	243	94.93	92.44	94.71	94.65	93.78	96.5	95.09	93.96	97.14	89.27	41.37	94.03	93.4	96.89	94.68	93.96	93.38	93.38	94.2	94.14	93.93	95.1	96.17	95.4	95.3	96	97.4	96.74	97.4	97.8	88.55	93.8	93.44	95.02	92.67	93.11	91.27	94.87	95.98	93.92	85.88	94.17	79.29	96.49	94.38	97.85	91.66	92.2
	244	93.2	93.63	93.99	94.58	96.92	96.88	94.71	92.51	96.36	89.16	43.17	92.14	96.2	96.42	93.37	93.17	93.18	95.01	93.4	93.66	95	93.64	96.7	95.82	94.53	96.62	97.21	96.4	97.21	98.11	84.01	90.94	93.01	94.7	91.32	92.13	93.69	93.13	96.79	93.03	87.37	93.92	77.3	96.77	95.21	97.05	93.92	93.76
	245	93.73	92.42	96.21	95.91	96.57	98	95.22	92.75	92.8	88.95	42.25	93.35	96.33	95.25	93.43	91.74	93.31	96.21	92.12	94.09	96.04	95.5	95.44	95.44	96.04	96.11	96.44	94.52	96.44	96.98	86.78	92.12	95.36	95.42	93.41	93.4	83.66	93.86	95.99	94.4	91.35	94.47	82.89	97.47	93.81	97.5	92.49	92.62
	246	94.6	93.15	96.49	94.84	96.23	98.19	94.41	93.37	94.03	90.52	37.79	92.54	95.46	96.14	95.45	92.89	95.96	96.58	93.61	96.46	96.37	94.91	96.76	95.95	95.93	94.53	97.13	93.9	97.13	97.61	89.13	91.43	95.59	96.64	94.12	95.65	84.4	92.96	96.42	89.74	93.99	96.46	85.69	97.58	95.36	97.58	93.35	93.85
	247	93.72	94.22	95.68	94.39	95.86	98.38	95.33	93.26	89.57	90.7	40.03	92.76	95.11	97.93	95.2	91.55	95.99	95.44	91.92	96.44	94.3	94.54	97	97.51	96.05	95.5	96.49	95.62	96.49	97.73	89.18	92.59	97.06	97.28	94.13	95.73	85.06	91.6	97.41	92.44	94.91	96.89	83.53	96.37	96.32	96.46	94.45	95.08
	248	94.45	94.26	95.32	95.08	97.02	98	97.2	94.22	91.74	89.84	44.18	94.05	95.13	98.38	95.73	91.88	96.17	96.91	92.25	96.66	96.87	95.17	94.91	97.62	96.11	93.18	97.34	94.78	97.34	95.41	88.44	93.93	96.55	96.52	95.05	96.25	91.86	90.23	97.63	93.38	95.25	97.31	82.83	95.08	94.65	96.83	93.73	94.45
	249	96.85	93.69	95.27	94.3	96.6	98	96.8	96.15	95.73	92.66	38.54	93.36	96.09	98.34	97.3	92.51	94.86	96.93	92.69	95.24	97.07	95	95.23	97.8	95.82	94.65	98.26	94.44	98.26	94.75	91.41	93.33	96.18	97.1	95.52	97.18	92.83	89.98	97.87	93.73	94.58	96.6	82.24	93.25	94.97	97.15	94.45	94.56
	250	96.58	96.2	96.17	95.57	97.56	98	97.18	96.36	96.14	93.44	37.02	93.18	97.03	98.28	97.81	92.75	95.59	94.74	92.92	95.87	94.96	95.01	92.72	96.81	95.85	96.95	98.22	95.37	98.22	92.48	91.51	93.17	96.74	96.74	95.95	97.67	92.78	78.79	97.11	95.2	94.32	96.83	81.71	90.31	96.83	95.82	95.67	96.34
	251	97.02	96.84	97.11	96.81	97.49	95.44	95.99	96.45	95.15	93.5	35.01	95.76	97.31	98.23	98.07	92.18	95.57	95.54	92.6	95.69	95.7	96.99	94.33	97.2	97.1	96.87	98.33	94.9	98.33	94.35	94.1	95.91	97.44	95.83	96.89	96.61	94.05	72.04	97.1	96.67	92.9	96.99	88.72	92.14	96.43	97.23	96.01	96.29
	252	95.44	96.9	97.26	96.64	95.67	95.12	96.81	95.7	95.14	92.96	35.86	95.49	97.45	97.77	97.57	95	93.53	92.96	95.24	93.52	93.23	97.17	96.74	97.27	97.04	95.84	97.85	95.44	97.85	97	92.88	96.14	96.9	95.43	97.67	96.69	95.82	65.47	97.07	97.68	89.46	93.85	94.48	94.01	95.68	96.46	96.37	96.81
	253	96.33	95.57	97.46	97.27	96.82	93.88	96.93	96.06	96.76	92.53	35.72	95.96	97.3	97.15	97.6	95.4	92.69	94.15	95.03	92.26	94.36	97.16	96.91	96.06	97.3	95.37	97.87	97.08	97.87	96.79	95.5	96.88	96.03	95.45	96.49	96.27	95.06	74.2	94.76	97.88	91.25	93.95	96.11	93.11	95.37	95.11	94.8	95.87
	254	96.29	96.61	97.03	96.37	97.59	94.44	95.14	95.74	96.3	89.99	32.49	94.48	97.64	95.54	97.24	95.21	91.43	96.78	95.1	90.58	96.8	96.47	95.58	94.76	96.15	97.13	97.72	96.79	97.72	95.11	96.51	95.89	94.69	94.49	96.66	93.99	96.5	83.57	92.94	97.02	92.17	91.61	97.31	94.25	95.4	94.12	95.06	96.28
	255	93.83	96.71	97.6	97.02	97.04	97.81	94.29	94.62	96.6	85.34	30.87	95.82	97.22	95.68	95.99	94.36	91.1	96.77	94.26	89.58	96.75	96.64	94.8	93.35	96.88	96.74	95.79	97.15	95.79	94.49	93.71	96.67	95.36	96.19	95.66	93.49	94.85	88.83	91.54	96.84	89.63	93.44	97.3	93.05	95.31	94.82	94.9	96.39
	256	91.55	94.5	97.44	96.96	97.37	98.19	93.84	93.8	96.28	80.41	33.5	95.83	94.49	96.9	94.78	94.89	95.99	95.39	94.94	95.45	95.09	96.53	96.75	94.55	97.07	96.59	94.09	96.19	94.09	94.7	94.14	96.49	95.13	96.04	93.25	95.5	95.71	93.43	93.73	96.41	89.11	96.87	97.21	92.43	92.42	93.87	91.41	93.87
	257	89.59	91.47	95.04	94.63	97.35	98	93.88	92.6	95.48	76.83	31.29	93.47	93.46	96.69	92.65	95.07	96.62	95.12	95.1	96.16	94.78	94.24	96.99	96.37	93.9	97.7	92.24	96.22	92.24	94.36	91.91	94.56	92.95	95.3	94.45	95.73	96.02	93.11	96.54	93.48	91.82	95.96	95.92	91.73	92.43	93.64	90.25	92.82
	258	89.84	89.09	93.94	93	95.62	97.44	96.63	93.77	96.32	77.43	30.46	89.71	91.95	96.8	93.65	92.13	95.91	96.99	92.57	95.75	96.83	91.27	97.43	96.57	90.87	97.19	91.39	96.02	91.39	95.55	93.33	92.84	91.43	95.09	95.76	95.69	92.85	94.94	96.9	91.74	89.61	96.31	93.97	93.99	90.89	94.46	89.06	91.23
	259	95.15	90.61	92.71	90.94	94.5	98.12	97.48	96.64	97.82	84.02	28.15	87.31	93.94	97.41	97.29	89.42	95.35	97.13	90.05	95.28	96.79	88.36	97.26	96.84	87.65	97.76	96.34	93.2	96.34	95.89	96.63	91.88	91.46	96.31	95.72	96.04	92.01	94.27	97.23	90.26	90.64	96.35	91.93	93.04	91.33	93.69	89.7	93.32
	260	95.58	95.34	94.59	90.13	94.13	98	97.03	96.35	97.11	83.67	27.66	89.8	96.98	97.98	97.52	85.93	96.3	97.78	86.3	96.15	97.72	91.24	96.01	96.83	91.2	97.95	97.16	91.3	97.16	97.47	96.57	93.43	88.82	96.25	96.51	93.72	91.56	95.6	97.47	93.95	95.2	97.47	89.58	93.26	92.67	94.06	91.13	96.33
	261	94.49	96.35	97.36	96.14	95.87	98.5	96.39	95.79	97.2	82.74	26.26	94.55	96.95	97.52	97	88.56	95.35	97.58	88.77	95.24	97.61	95.39	96.53	97.38	96.42	97.73	96.4	90.47	96.4	98.33	95.79	96.06	80.11	95.68	96.05	92.72	93.32	96.32	97.48	94.13	96.81	97.34	92.11	93.13	93.43	96.35	93.24	96.56
	262	94.89	95.53	97.11	96.41	95.6	98.31	97.3	95.92	96.93	82.88	27.45	95.84	96.08	97.99	96.95	93.75	94.74	95.69	93.81	95.03	95.78	95.58	97.04	96.76	97.19	97.94	95.77	91.11	95.77	97.98	95.61	96.69	76.8	96	94.88	94.76	95.36	94.05	97.78	89.67	97.12	97.09	91.47	92.58	93.47	96.48	92.44	96.45
	263	96.49	95.87	96.3	95.71	96.47	97.62	96.75	96.82	94.8	86.23	29.32	95.67	96.08	98.38	98.05	94.28	95.39	97.31	93.76	95.77	97.46	94.4	97.17	97.71	96.49	97.48	96.54	95.66	96.54	98.27	96.66	96.52	71.02	95.33	93.66	92.6	94.7	92.77	98.27	91.25	97.31	97.45	92.92	93.85	93.87	96.94	92.32	96.08
	264	97.12	95.67	96.69	95.7	96.65	97.5	97.57	95.85	92.52	88.21	28.93	95.98	97.72	97.59	97.94	93.67	95.68	97.61	93.61	96.06	97.92	94.03	97.5	97.88	96.4	95.71	96.66	95.98	96.66	98.24	95.8	95.46	76.1	95.9	94.81	93.85	94.17	91.09	98.1	93.68	97.14	96.92	94.46	95.43	95.78	95.27	94.12	96.24
	265	97.87	96.4	97.64	97.42	96.22	98.56	97.53	97.24	91.58	89.74	33	95.48	96.4	98.1	98.33	93.74	97.11	97.24	93.78	97.26	97.66	93.82	97.08	96.46	96.65	94.57	97.92	95.34	97.92	96.96	96.37	95.52	85.11	97.05	93.51	95.2	92.99	94.58	96.93	94.11	96.71	96.78	95.65	95.29	94.96	95.49	94.12	95.24
	266	97.96	96.2	97.36	97.57	96.08	98.38	96.7	97.04	94.87	92.28	33.49	96.23	97.63	98.08	97.36	93.54	97.69	97.81	93	97.66	97.96	94.38	94.68	97.61	97.5	93.42	97.17	94.51	97.17	95.93	96.95	94.94	87.17	96.44	91.67	94.76	92.78	95.47	97.52	94.65	94.91	98.02	95.75	95.56	95.3	95.1	95.78	96.97
	267	96.75	96.86	97.88	98.22	97.6	98.44	97.72	94.66	95.1	90.38	34.32	95.91	96.95	97.12	95.89	94.54	97.49	97.4	94.42	97.38	97.57	94.14	93.69	97.78	97.02	94.64	95.4	95.74	95.4	95.1	96.57	95.71	88.99	95.7	92.95	95.17	93.61	94.54	97.82	95.98	93.42	97.89	96.71	95.49	95.6	92.89	94.79	97.12
	268	97.27	96.26	97.28	97.38	98	98.25	97.96	96.41	96.61	92.95	45.41	96.87	96.64	96.99	97.31	94.04	97.26	95.94	93.95	96.58	96.32	94.3	91.76	97.96	97.2	93.81	97.71	95.14	97.71	96.87	97.01	96.82	90.92	95.98	93.72	96.87	94.73	92.27	97.93	94.84	91.51	97.79	97.45	96.29	94.41	90.32	93.53	96.2
	269	97.58	96.67	96.25	95.68	98.3	96.5	97.9	97	96.75	92.64	41.36	95.86	97.51	97.47	98.14	94.33	96.67	94.88	93.67	96.55	95.21	93.88	94.06	97.81	97.04	95.66	98.09	96.79	98.09	96.64	97.61	95.09	93.88	96.44	94.71	96.72	94.55	92.6	97.67	91.02	92.72	97.38	96.58	96.14	95.33	89.69	94.13	97.54
	270	97.3	96.57	97.47	96.08	97.55	93.12	97.54	97.33	96.35	94.07	50.2	96.51	98.34	96.71	98.23	92.25	94.05	94.04	90.99	94.21	94.74	95.95	93.75	97.94	96.97	96.56	98.09	96.57	98.09	97.77	96.63	96.21	94.19	96.64	96.59	96.94	92.17	87.84	97.88	95.55	91.81	95.03	96.05	93.69	96.76	91.69	92.84	97.64
	271	96.96	96.26	98.38	97.87	97.81	90.94	97.53	97.3	96.02	91.76	54.39	96.24	98.1	97.69	98.26	94.07	91.95	95.55	90.38	92.62	96.19	96.44	95.43	96.31	97.25	96.62	98.02	94.44	98.02	97.98	96.64	96.6	93.19	94.3	96.61	96.36	94.19	93.57	96.21	96.23	93.36	91.99	95.25	93.4	96.44	93.64	95.31	97.6
	272	97.17	96.83	98.11	97.27	98.24	96.19	96.41	96.58	97.61	92.06	51.24	95.99	97.97	97.23	97.99	94.88	89.98	95.29	93.34	90.23	95.6	96.05	96.01	95.09	96.49	97.53	98.27	97.04	98.27	97.15	95.43	96.91	94.29	93.83	96.81	96.36	94.98	95.51	94.91	97.26	94.99	90.32	93.89	92.89	95.9	93.83	95.58	96.8
	273	95.05	96.38	97.98	97.43	97.23	96.25	94.74	93.55	97.71	86.08	54.7	96.26	97.51	96.19	94.89	94.86	91.93	96.24	94.48	92.49	96.69	96.74	95.8	93.78	96.49	98.25	97	97.62	97	97.84	94.25	95.59	96.22	93.58	96.48	96.01	95.87	95.25	93.63	97.38	95.75	93.89	94.52	94.67	95.2	92.54	96.04	96.39
	274	93.98	94.3	97.74	97.57	95.4	97.62	93.5	92.32	98.25	84.91	53.17	95.76	94.29	95.42	93.66	95.64	93.51	96.77	95.57	94.23	96.97	96.95	96.51	96.24	96.43	98.33	95.45	97.4	95.45	98.37	93.38	96.1	94.57	94.47	96.57	92.93	96	94.9	96.05	97.77	95.99	93.9	95.48	96.78	92.21	92.72	93.37	93.58
	275	91.96	92.47	94.78	93.22	94.1	97.94	96.16	90.14	96.8	79.78	56.66	93.77	90.85	96.36	91.58	95.16	95.25	96.34	95.28	95.48	96.76	94.66	97.21	96.39	93.55	98.45	94.11	96.16	94.11	98.54	92.72	93.27	93.61	95.93	96.19	92.57	97.12	95.96	95.81	95.79	97.02	95.56	95.13	96.4	92.43	89.41	91.11	93.35
	276	95.14	88.19	91.71	92.5	91.73	97	95.52	93.47	97.28	83.67	56.34	91.68	87.79	95.72	94.66	93.48	95.92	97.26	93.39	96.22	97.65	92.9	97.87	97.49	90.99	97.84	96.57	96.8	96.57	98.56	93.39	91.96	95.53	94.61	93.6	91.45	95.56	95.97	97.17	94.02	96.81	96.52	95.7	95.89	90.54	90.74	87.51	92.14
	277	94.62	90.74	88.98	90.44	90.72	97.94	97.08	93.1	98.15	85.76	56.76	87.24	92.53	95.52	94.97	91.41	96.26	97.99	91.08	96.23	98.18	88.99	98.24	97.75	85.91	98.12	96.77	93.26	96.77	97.58	91.94	89.57	92.37	93.66	92.97	92.75	94.47	96.14	97.39	91.59	95.56	95.91	94.38	95.93	90.08	91.61	89.79	93.92
	278	96.54	91.5	93.05	94.04	93.06	98.56	97.41	95.51	96.61	90.06	58.68	90.57	93.58	95.9	96.97	87.71	97.06	98.2	87.7	97.04	98.3	92.01	97.5	97.66	90.39	98.34	98.03	92.69	98.03	97.58	92.82	91.16	86.02	93.72	91.41	94.66	93.47	96.16	97.21	94.86	95.52	97.21	91.75	97.53	92.7	93.03	90.97	93.56
	279	96.64	94.28	93.55	94.74	94.53	98.5	97.06	96.32	94.17	92.34	59.11	91.26	96.12	95.17	97.79	91.06	97.76	98.38	91.29	97.79	98.38	93.19	97.85	98.07	91.81	97.94	98.24	90.36	98.24	97.89	92.98	92.36	91.77	96.71	93.28	95.21	95.45	96.25	97.75	94.82	95.29	97.92	90.31	97.22	93.97	91.01	93.54	94.6
	280	96.37	95.5	96.27	96.56	97.23	98.69	97.86	96.49	92.01	90.84	60.85	94.35	97.14	95.69	97.3	91.19	97.96	97.43	91.46	97.99	97.38	95.19	97.92	98.36	95.22	97.59	97.41	92.88	97.41	96.72	94.86	94.35	90.03	97.58	94.81	94.28	95.64	93.74	98.26	96.76	94.03	97.8	91.34	97.81	94.58	91.5	95.2	96.08
	281	97.26	94.26	97.11	96.75	98.52	98.25	98.22	96.78	89.53	92.02	55.29	95.26	96.58	97.36	97.98	93.51	98.06	97.94	93.83	98.2	97.86	96.12	94.03	98.48	96.13	96.2	98.24	94.93	98.24	96.39	95.87	95.29	90.69	98.02	94.22	94.01	96.08	92.09	98.47	97.09	94.56	98.08	83.99	97.44	93.96	91.93	94.81	96.48
	282	98.04	95.24	96.65	96.23	98.35	98.62	98.4	97.74	89	89.58	58.32	94.16	97.35	97.42	98.21	94.55	96.99	98.18	94.71	97.28	98.11	95.12	95.29	98.52	94.5	94.66	98.43	95.89	98.43	95.85	97.54	94.49	90.09	97.95	95.31	95.34	96.52	89.63	98.6	96.55	95.41	96.61	87.98	95.14	94.92	94.38	95.68	97.27
	283	98.33	97.21	97.34	96.55	98.31	98.75	98.51	98.05	89.78	90.22	57.2	95.18	98.31	97.73	98.5	93.83	96.91	97.63	94.04	97.75	97.41	95.83	94.31	97.46	95.76	94.73	98.49	96.59	98.49	94.23	97.9	95.1	88.91	96.73	95.46	95.81	95.58	92.76	97.85	97.06	94.21	97.41	91.82	96.17	97.32	95.41	96.1	97.92
	284	98.48	97.77	98.2	97.48	97.86	98.56	97.39	98.4	93.04	91.48	52.86	97	98.42	96.51	98.68	94.77	97.7	96.28	94.74	98.09	96.01	96.87	93.44	98	97.26	95.99	98.65	95.62	98.65	93.31	98.23	95.5	83.6	96.98	96.15	95.93	95.11	92.12	98.24	97.68	95.49	97.88	92.01	97.49	97.7	96.47	97.35	98.17
	285	98	98.15	98.26	98.12	96.96	98.25	98.08	97.41	96.1	88.22	54.38	97.69	98.59	97.19	98.15	96.32	97.22	95.68	96.04	97.68	95.47	97.36	92.64	98.37	98.03	96.55	98.2	97.16	98.2	94.97	97.7	95.77	78.79	97.72	96.08	95.56	96.11	94.23	98.54	98.13	95.1	96.67	92.18	96.91	97.97	94.93	97.78	98.37
	286	98.36	97.41	98.52	98.5	95.8	97.88	98.39	98.12	98.38	88.86	42.92	98.1	98.04	97.59	98.5	96.65	96.95	94.11	96.23	97.43	93.84	97.72	94.66	97.29	98.36	98.09	98.51	97.84	98.51	95.36	97.57	96.89	69.24	97.53	95.77	94.29	97.07	94.81	97.95	98.31	93.99	96.72	94.88	96.14	97.2	93.93	96.84	97.52
	287	98.47	97.54	98.13	97.77	95.75	96.19	98.2	98.52	98.29	88.21	37.76	97.39	98.26	96.8	98.72	97.25	95.99	93.05	96.98	96.95	92.54	96.56	95.9	97.95	97.53	98.67	98.63	98.19	98.63	97.74	97.73	94.89	73.02	96.93	96.86	96.69	97.81	94.96	97.56	97.14	92.74	95.56	95.52	95.51	97.11	92.59	97.13	97.78
	288	98.3	97.69	98.31	98.32	95.87	96.19	98.13	98.28	98.25	80.92	37.42	97.56	98.54	95.42	98.58	96.38	94.46	94.49	96.08	95.29	93.56	96.76	97.53	97.67	97.9	98.48	98.45	98.42	98.45	98.49	96.58	96.14	78.49	96.07	96.27	97.33	96.93	95.65	96.13	97.63	94.09	94.79	96.61	92.21	97.38	94.79	97.66	98.09
	289	97.76	97.15	98.43	98.63	94.91	98.19	97.25	98.12	97.41	75.78	37.05	98.01	98.41	94.52	98.31	96.76	94.02	95.14	96.5	94.99	94.47	96.98	98.56	96.78	98.28	98.52	98.11	98.02	98.11	98.57	95.82	97.51	73.09	93.36	97.1	97.15	97.32	96.94	95.59	98.29	92.84	94.44	95.91	90.16	96.39	94.96	96.25	97.19
	290	97.05	95.25	97.43	98.42	95.28	98.31	96.41	97.45	96.38	69.04	34.18	96.48	98.07	94.5	97.84	97.53	96.48	97.65	97.63	97.14	97.44	95.61	98.32	96.85	96.86	98.13	97.98	98.11	97.98	98.6	94.74	95.86	70.49	92.99	96.94	95.27	97.81	97.52	96.07	97.55	92.84	96.26	95.05	87.99	94.96	95.75	94.25	96.77
	291	95.75	92.62	97.61	97.87	96.63	98.5	95.82	96.56	92.01	71.59	30.38	94.85	96.98	97.47	96.86	96.09	96.43	98.56	96.63	96.9	98.57	93.86	98.28	98.21	95.84	97.04	96.65	98.32	96.65	98.39	93.5	95.3	68.15	91.29	97.33	96.93	96.9	98.01	97.46	95.29	92.42	96.47	95.25	91.78	93.18	95.5	93.39	95.29
	292	95.19	90.53	96.59	97.37	96.34	98.81	97.66	96.52	87.21	68.68	30.92	91.91	95.73	97.69	96.83	95.79	97.88	98.45	96.16	98.09	98.46	93.01	97.91	97.98	93.84	96.27	96.17	98.26	96.17	98.01	93.17	94.19	65.69	93.72	97.12	95.03	96.52	96.97	97.7	92.92	91.97	97.74	91.2	92.79	92.16	93.92	92.61	93.32
	293	96.47	91.82	95.69	95.78	95.53	98.81	97.66	98.14	91.78	68.89	36.06	89.7	96.1	97.15	98.41	94.36	98.31	98.44	94.78	98.42	98.49	91.68	96.63	98.5	91.68	95.95	98.2	97.64	98.2	97.92	94.63	93.42	67.36	94.51	96.49	92.3	96.62	97.63	98.26	90.97	93.46	98.28	90.5	94.04	90.52	94.12	85.69	92.4
	294	96.56	94.93	96.25	95.14	94.87	98.75	98.3	98.05	92.73	76.04	28.78	91.05	98.07	96.04	98.34	91.81	98.19	97.73	92.16	98.34	97.96	90.21	94.64	98.72	92.12	96.21	98.05	96.77	98.05	97.7	95.3	93.93	59.1	96.12	94.14	90.5	95.14	97.91	98.66	89.54	95.35	98.08	89.05	95.17	91.38	93.86	89.98	94.77
	295	98.07	95.39	98.26	97.65	96.15	98.56	98.64	98.41	94.05	79.68	28.12	94.51	97.96	97.22	98.57	91.01	98.12	96.44	91.59	98.24	97.22	91.97	95.64	98.59	96.23	95.32	98.47	95.42	98.47	97.59	97.27	94.67	49.89	96.22	89.93	93.48	94.26	96.91	98.57	92.95	93.53	98.32	92.2	95.51	93.41	95.3	92.85	95.24
	296	98.62	97.45	98.19	97.77	96.38	97.75	98.55	98.66	95.59	84.7	29.21	95.17	98.35	96.66	98.77	94.41	97.34	95.83	94.65	97.42	96.67	92.92	95.33	98.55	97.1	94.22	98.72	95.6	98.72	96.83	98.49	94.63	53.77	95.86	88.37	94.1	96.03	96.35	98.58	95.14	93.62	97.61	95.38	96.3	96.31	96.4	96.01	97.55
	297	98.6	98.13	98.38	98.35	95.78	96.75	98.5	98.53	94.8	84.36	26.18	97.09	98.7	97.81	98.77	94.69	96.99	95.29	94.92	97.06	96.17	96.1	94.36	98.3	97.87	94.98	98.74	96.8	98.74	96.89	98.24	97.01	56.96	97.26	92.98	95.75	95.94	94.61	98.31	96.6	85.87	97.16	94.69	97.7	98.05	95.64	97.42	98.24
	298	98.5	98.03	98.67	98.68	94.56	95.19	98.03	98.39	94.31	85.6	25.43	98.16	98.69	97.41	98.67	97.13	96.4	95.92	97.15	96.64	96.45	97.5	94.1	98	98.46	93.15	98.67	97.03	98.67	97.46	98.36	97.87	69.16	98.2	92.64	96.51	97.35	93.25	97.92	98.12	88.79	96.25	94.36	97.83	97.71	96.19	97.42	97.94
	299	98.09	98.01	98.61	98.64	95.66	95.12	97.71	97.9	92.55	83.63	27.43	97.91	98.63	95.73	98.33	97.88	95.88	94.43	97.8	96.46	95.1	97.47	95.95	97.8	98.07	92.77	98.48	97.92	98.48	96.62	97.37	96.5	86.76	98.44	95.5	96.06	98.11	92.28	97.63	98.14	95.75	95.54	93.85	98.26	97.93	96.41	97.42	98.3
	300	97.18	97.64	98.58	98.47	94.89	95.38	97.39	97.31	95.46	86.75	26.3	97.92	98.15	97.48	97.66	97.32	95.54	93.08	97.33	95.93	94.89	97.62	95.13	97.65	98.15	91.77	97.99	98.57	97.99	95.67	95.87	96.24	92.05	98.6	96.12	97.22	97.55	93.8	97.15	98.08	95.9	94.89	94.45	97.49	97.54	94.33	97.17	97.6
	301	96.85	96.43	98.15	97.89	94.13	95.94	96.93	96.51	95.89	87.95	24.07	97.54	97.26	98.02	96.93	97.27	94.95	95.68	96.95	95.41	96.64	97.07	94.24	97.69	97.57	93.18	97.59	98.5	97.59	94.3	95.56	93.85	93.94	98.07	95.98	97.78	97.68	94.48	96.97	98.05	93.27	94.57	95.29	98.11	97.02	91.7	95.48	97.08
	302	95.71	95.69	97.38	96.99	94.31	96.06	97	95.34	95.34	85.95	25.84	96.63	96.26	98.1	95.8	96.76	95.15	94.9	96.29	95.83	95.97	96.31	93.42	97.42	96.62	95.1	97.01	98.47	97.01	96.19	94.22	91.45	93.93	98.43	96.95	98.04	97.11	97.12	96.98	97.07	93.09	93.78	96.06	98.39	96.43	88.96	95.32	96.38
	303	95.95	93.48	96.32	96.23	93.11	95	96.74	96.01	94.37	89.93	30.88	95.87	94.05	98.09	97.17	95.83	94.9	94.42	95.62	95.93	95.04	95.91	94.87	97.42	96.01	94.3	97.05	98.12	97.05	97.31	93.68	90.76	93.22	98.56	97.78	98.23	96.12	98.22	97.18	96.18	91.98	92.98	95.16	98.08	96.43	85.93	93.24	95.46
	304	95.52	94.21	94.82	95.61	88.93	94.25	96.73	95.68	95.73	87.01	28.74	93.4	95.6	98.02	96.48	94.92	93.02	93.23	94.91	94.6	93.68	94.87	95.58	97.67	94.46	93.24	96.71	96.89	96.71	96.68	92.37	86.34	89.95	98.24	98.01	97.7	95.92	98.06	96.23	95.65	94.06	87.96	92.72	97.32	96.47	86.13	94.87	94.4
	305	95.32	94.39	95.9	96.11	86.96	93	96.95	95.88	94.45	84.47	25.3	94.24	94.96	96.73	96.55	92.79	92.41	93.91	92.74	93.62	95.21	95.49	94.82	96.74	95.97	93.87	97.29	96.83	97.29	96.18	92.69	89.57	86.88	98	98.1	97.53	96.21	98.08	94.41	97.21	96.42	88.14	93.6	96.35	95.17	89.71	95.47	94.36
	306	95.82	94.54	95.72	95.32	88.12	95.5	94.73	96.67	94.39	85.11	27.52	94.32	96.05	95.06	96.86	93.49	90.88	95.47	93.64	92.3	96.31	95.59	93.39	95.67	96.02	92.34	97.39	96.56	97.39	96.76	92.59	90.28	82.93	97.43	96.89	97.94	96.41	97.42	94.1	96.89	95.33	85.97	95.6	94.98	95.82	92.09	95.54	93.05
	307	94.94	94.15	96.38	96.36	87.31	96.25	92.57	94.91	94.88	84.1	30.46	94.31	97.14	93.06	95.25	93.88	90.04	94.78	93.92	91.09	95.48	95.44	94.14	94.97	96.69	91.96	95.52	96.81	95.52	94.67	90.01	87.25	78.54	96.03	97.41	96.94	95.39	95.29	93.27	97.31	94.77	88.3	96.45	93.21	96.84	94.94	96.52	92.92
	308	91.82	92.2	97.07	96.62	86.03	95.88	92.89	92.38	92.05	87.21	31.08	94.01	96.46	95.65	93.09	94.02	92.67	93.29	94.27	93.87	94.08	95.73	91.68	96.22	96.8	91.31	93.96	95.78	93.96	94.5	86.32	86.53	66.83	95.62	97.28	95.52	97.01	93.78	94.99	96.97	94.43	92.69	95.64	95.74	96.21	95.9	95.38	90.27
	309	92.01	89.96	96.1	94.86	87.95	95.19	94.94	93.47	84.76	87.35	30.8	92.65	95.02	95.95	94.07	93.1	91.77	94.38	93.53	93.53	95.29	94.87	91.83	96.9	95.89	89.35	94.42	95.88	94.42	95.46	86.47	85.23	65.26	96.83	94.95	92.65	97.6	94.57	95.84	95.06	96.85	91.49	95.96	96.25	95.32	96.52	95.26	88.94
	310	93.51	89.68	95.62	91.6	89.76	96.62	95.93	95.07	85.26	87.81	29.24	89.65	94.01	97.22	95.96	91.24	92.53	92.83	92.32	94.01	93.74	92.68	91.92	96.03	94.46	84.58	96.49	96.64	96.49	93.05	88.98	86.55	60.53	97.33	92.97	91.84	97.13	94.97	95.83	94	97.12	91.51	92.63	98.11	94.77	95.88	94.04	87.91
	311	94.57	90.84	94.62	90.83	92.38	95.94	94.97	95.36	85.32	89.09	28.71	89.33	95.66	97.49	96.32	88.21	93.44	92.29	88.4	94.36	93.63	92.25	90.1	94.97	94.3	80.05	96.82	95.53	96.82	85.52	91.06	88.47	66.3	98.24	88.91	92.92	95.67	94.23	94.95	93.8	97.97	92.32	90.14	98.53	96.21	95.77	95.74	87.91
	312	93.91	92.77	96.08	94.14	93.02	96.25	94.22	94.1	82.52	90.12	27.58	90.84	96.41	97.14	95.18	88.03	91.17	92.91	88.19	91.95	94.21	94.48	86.44	96.64	96.54	78.68	96.1	94.23	96.1	83.45	88.77	87.21	55.35	98.67	88.18	94.44	95.16	94.9	96.45	96.07	97.74	91.28	88.24	98.35	96.58	92.82	96.17	92.32
	313	92.86	92.66	96.53	95.28	94.43	96.75	95.8	93.03	81.55	88.6	27.79	92.77	95.92	97.78	94.58	89.44	85.37	91.61	89.4	87.75	92.93	95.65	83.83	96	96.89	78.59	95.89	93.96	95.89	85.5	88.19	89.12	60.09	98.6	87.08	95.31	96.77	96.28	96.42	95.89	96.35	91.6	93.2	98.22	96.25	92.49	95.89	91.6
	314	94.4	92.64	96.3	93.77	93.91	94.69	94.68	94.64	86.18	88.87	32.77	92.7	94.51	98.32	95.41	91.78	83.37	87.19	92.2	85.76	89.08	95.58	85.4	95.99	96.53	73.78	96.82	95.35	96.82	87.87	88.94	88.91	59	98.6	91.12	97.13	96.77	96.17	96.02	94.91	96.7	91.87	93.21	97.02	94.27	92.69	93.78	92.25
	315	91.73	93.15	95.26	93.45	96.07	91.38	95.2	93.47	88.2	89.42	29.66	92.67	96.61	98.42	93.74	91.73	79.73	86.11	91.89	83.75	89.04	94.93	84.6	96.15	96.04	78.1	96.21	96.35	96.21	89.61	85.64	90.5	64.38	98.15	92.91	98.25	95.03	93.63	95.71	93.86	97.34	89.79	94.45	97.1	95.87	93.9	95.97	92.51
	316	92.56	91.17	96.77	95.82	95.64	90.31	95.47	93.68	91.46	89.11	30.97	93.01	95.95	98.52	93.74	91.86	78.82	88.15	92.23	83.19	90.64	95.59	83.54	94.63	96.28	82.5	96.75	95.57	96.75	90.54	85.27	89.53	64.42	97.07	95.97	98.02	93.85	94.17	94.97	95.61	96.7	85.56	96.19	96.51	96.69	91.56	95.92	90.79
	317	91.95	91.51	96.52	92.92	94.86	91.31	93.27	94.13	91.55	86.9	29.77	90.93	96.23	97.4	94.29	92.12	83.53	89.41	92.88	87.8	91.51	95.03	85.61	91.14	95.94	85.58	97.42	94.75	97.42	92.91	85.32	84.65	70.55	97	97.77	98.27	95.52	94.9	91.57	94.86	96.45	80.65	96	94.06	95.4	92.2	94.52	91.88
	318	85.07	89.39	96.32	94.74	95.62	89.5	90.47	92.53	93.77	85.6	26.65	91.26	96.49	98.17	90.5	89.66	88.31	90.67	90.55	89.72	92.83	94.84	88.2	89.02	95.6	84.81	95.84	95.59	95.84	93.38	74.69	74.33	78.08	96.95	97.59	97.89	95.01	94.43	91.11	94.03	95.54	76.64	96.66	95.57	94.71	94.3	94.66	90.29
	319	73.89	74.23	96.6	95.85	94.92	88.88	87.61	85.85	93.23	82.38	30.58	89.26	95.02	98.39	85.23	89.66	91.98	90.86	90.28	92.37	92.8	94.59	90.72	89.07	95.54	86.47	93.85	95.17	93.85	93.42	60.66	68.92	78.5	96.91	97.84	97.23	94.55	92.24	91.34	94.83	91.61	71.9	97.05	95.32	95.32	93.12	94.38	81.57
	320	82.83	57.14	95.29	93.36	95.16	91.31	87.29	81.71	95.67	80.96	34.14	73.73	92.67	98.3	77.92	87.98	92.57	91.89	89.19	94.82	92.97	91.56	90.31	88.99	92.17	87.86	91.4	95.25	91.4	95.02	55.44	60.8	82.61	95.88	97.56	97.23	95.12	91.37	91.32	93.48	89.66	69.2	97.34	95.51	93.62	92.29	91.24	70.55
	321	91.15	66.06	92.68	90.89	92.94	89.81	84.1	74.34	95.37	78.55	40.24	58.59	91.58	98.12	67.65	69.78	96.31	92.83	76.9	97.03	94.12	89.59	91.82	91.13	91.73	91.51	90.97	95.16	90.97	96.05	54.35	62.74	86.82	95.74	97.1	97.12	93.86	93.14	92.18	89.67	87.96	64.18	98.01	95.9	91.46	91.35	87.83	64.01
	322	95.12	83.85	91.8	88.27	91.58	93.62	88.22	74.15	95.5	76.49	43.09	68.43	92.93	97.48	68.11	56.95	96.26	92.26	65.81	96.77	93.47	86.67	92.52	93.85	92.03	91.77	87.33	93.72	87.33	96.02	50.51	66.75	87.64	96.71	97.15	97.32	87.08	91.58	90.54	89.11	91.96	68.24	96.91	94.42	92.49	93.45	88.55	67.65
	323	96.84	92.33	93.31	80.24	92.14	97.38	90.89	79.74	95.46	79.03	41.56	82.62	91.51	96.2	72.43	64.14	96.63	93.77	75.06	96.97	94.52	87.08	94.9	95.81	93.96	92.02	88.78	88.93	88.78	97.16	50.04	76.9	89.96	95.47	97.27	96.21	82.6	91.23	93.24	87.89	91.95	83.92	97.4	93.46	92.57	94.01	86.97	73.16
	324	96.63	94.51	92.15	81.06	91.99	97	94.01	87.14	94.45	78.14	43.42	92.12	91.08	96.05	84.52	83.32	95.59	94.23	85.09	95.77	95.12	93.11	94.02	97.31	95.83	92.32	93.56	87.81	93.56	96.94	51.94	73.14	93	94.71	97.19	95.99	87.79	92.53	93.24	86.79	93.95	89.68	98.01	91.98	92.62	93.34	88.37	71.98
	325	97.12	94.49	91.41	84.96	90.21	97.44	95.18	90.98	94.8	76.55	41.55	94.32	93.36	97.64	92.06	91.19	95.22	95.29	92.25	95.27	96.13	96.41	94.31	98.16	97.58	91.96	95.9	87.44	95.9	97.17	60.05	78.84	94.6	94.05	96.4	97.35	93.07	91.77	95.69	89.07	95.12	92.28	97.63	92.21	92.96	92.37	89.57	84.85
	326	95.95	94.96	93.45	91.93	91.08	96.81	97.6	93.15	91.32	77.18	39.93	94.4	95.57	97.47	93.93	93.78	94.97	95.53	94.48	94.82	96.47	95.49	94.19	97.74	96.9	93.45	96.71	86.41	96.71	96.86	68.91	82.66	93.07	95.72	96.55	96.69	95.47	87.93	96.59	90.78	95.66	93.67	97.17	94.88	94.91	93.91	94.22	92.66
	327	95.81	94.52	95.25	94.51	91.64	96.56	97.41	96.9	91.17	80.2	41.48	94.75	96.17	98.22	97.59	93.91	93.03	95.63	94.28	92.13	96.24	95.83	93.96	98.09	97.28	91.9	98.27	90.01	98.27	97.12	79.34	82.09	94.59	96.14	97.54	95.64	96.79	86.36	97.03	94.42	96.39	94.69	96.24	93.83	94.6	93.36	94.54	94.43
	328	95.75	93.86	95.71	95.28	95.21	96.38	97.71	96.65	92.58	74.11	48.74	94.33	98.11	98.64	97.2	94.4	90.69	95.46	94.91	90.42	95.96	95.21	94.58	97.42	95.67	89.97	98.08	92.57	98.08	95.72	88.91	84.66	93.77	95.75	96.89	94.63	97.46	88.26	97.5	95.71	97.92	95.47	95.19	93.73	95.65	93.75	96.14	94.63
	329	94.06	92.54	97.36	97.3	96.13	94.69	97.16	96.53	91.79	74.56	50.56	93.65	97.17	98.62	96.96	93.85	91.88	95.54	94.33	91.5	95.76	95.1	93.4	96.88	95.15	91.7	98.47	94.12	98.47	93.89	94.11	88.07	91.23	94.38	95.89	96.73	98.19	93.48	96.92	96.91	98.04	95.04	93.75	95.05	97.55	94.35	97.11	93.87
	330	93.01	90.16	97.2	97.08	97.5	92.44	96.63	95.68	87.79	80.14	50	92.44	97.55	98.58	95.85	93.66	91.73	96.12	94.32	90.2	96.56	94.37	91.46	96.4	94.06	92.72	98.11	95.22	98.11	95.3	94.18	88.44	91.87	96.46	95.19	97	97.49	95.51	96.24	97.4	98.38	94.2	96.15	93.97	97.05	93.55	96.1	92.64
	331	93.02	88.96	97.76	97.79	97.9	94.56	96.63	94.57	86.72	78.09	54.39	89.91	96.58	98.16	94.3	92.89	86.61	95.36	93.53	83.84	95.65	91.19	92.57	93.82	91.4	89.38	97.82	96.58	97.82	95.13	94.26	87.66	92.09	95.98	96.43	96.15	98.07	95.87	95.85	97.17	97.67	93.9	96.62	93.84	97.06	89.43	96.68	92.59
	332	92.57	88.81	96.83	96.99	98.17	93.44	94.93	94.34	89.7	78.88	56.46	88.27	95.83	97.61	93.57	90.48	87.92	93.77	91.26	84.42	94.35	90.49	93.28	91.3	90.66	90.49	97.52	96.69	97.52	92.37	93.52	83.02	92.29	96.27	96.28	94.75	97.39	97.26	92.69	97.91	98.04	91.34	97.81	93.69	95.72	88.85	94.77	90.38
	333	89.37	87.8	95.74	95.81	98.4	88.38	93.79	91.93	90.52	76.54	55.19	88.68	95.06	97.11	88.43	88.54	93.09	94.11	89.83	89.67	94.45	90.37	90.7	93.1	89.24	93.04	95.22	96.84	95.22	94.1	92.26	82.15	92.5	96.05	95.23	95.85	96.68	96.77	89.26	96.86	98.29	89.37	98.08	90.77	95.88	87.76	94.59	87.96
	334	91.13	83.96	94.98	95.79	98.2	89.5	94.14	90.99	93.72	77.81	54.19	87.44	91.01	96.19	87.44	89.04	94.72	94.86	89.49	92.35	95.15	89.62	92.07	91.73	88.4	93.69	94.76	95.77	94.76	96.42	93.05	87.12	90.29	95.12	94.58	95.72	96.12	97.27	91.9	96.32	97.49	90.42	97.74	86.85	95.55	86.25	93.49	89.96
	335	93.63	85.09	90.86	92.42	98.11	94.38	93.29	91.43	95.56	78.68	46.69	83.74	89.91	95.71	90.27	88.57	96.43	92.79	89.07	95	93.15	86.4	95.07	85.92	87.14	95.31	95.1	95.72	95.1	97.07	90.27	82.13	87.99	93.93	95.79	94.84	93.37	94.89	89.9	95.54	96.44	88.91	97.79	82.87	94.29	88.34	91.89	88.58
	336	95.43	89.41	89.35	91.42	97.96	96.38	88.61	91.14	97.43	70.54	53.21	86.2	90.74	95.51	88.23	85.42	96.99	94.1	84.99	96.79	94.47	87.88	95.62	87.69	88.24	95.07	93.79	95.36	93.79	98.08	88.74	67.97	83.71	91.39	95.38	94.54	91.11	94.55	83.74	92.99	95.34	80.17	97.12	87.14	93.01	90.26	88.13	82.73
	337	96.94	92.9	90.55	92.13	96.62	97.81	90.76	85.27	97.86	53.11	51.06	88.71	88.02	95.1	80.96	86.65	96.94	96.18	86.37	97.02	96.4	90.08	96.4	92.69	91.18	96.44	87.79	92.16	87.79	98.09	90.64	64.55	83.61	93.01	95.13	93.54	92.58	94.29	84.86	89.98	92.89	79.93	96.55	86.33	92.14	92.69	88.37	83.5
	338	97.62	93.53	88	90.1	96.62	98.19	94.72	85.51	97.93	46.04	52.39	92.82	79.27	94.54	78.76	89.65	97.87	96.61	89.74	98.03	97.09	93.8	96.1	95.68	94.79	97.15	88.37	90.54	88.37	98.38	91.99	66.4	81.93	91.25	94.47	87.29	91.99	92.1	90.39	90.86	91.24	85.19	96.46	87.65	91.56	93.99	88.51	89.46
	339	97.68	95.22	77.94	81.01	96.17	98	96.04	91.06	98.54	38.86	56.98	93.24	76.74	91.76	85.84	93.06	97.84	97.77	93.68	97.95	98.04	94.66	97.02	97.34	94.68	97.85	94.42	91.97	94.42	98.52	86.89	74.79	77.13	91.54	93.24	89.34	87.3	91.77	93.52	90.22	93.62	90.05	94.76	87.85	88.72	95.1	85.32	92.37
	340	98.06	95.5	73.99	78.49	94.77	98.44	97.6	93.32	98.43	33.77	56.31	94.99	87.82	92.41	90.11	94.5	98.22	97.45	94.8	98.28	97.82	96.25	97.6	98.11	96.36	98.33	96.23	91.08	96.23	98.5	87.64	73.63	77.33	93.61	90.93	90.92	88.34	90.94	96.11	84.06	94.87	93.09	94.5	90.68	91.37	95.56	89.28	93.43
	341	97.99	96.53	87.27	88.66	93.74	98.38	98.09	95.46	98	39.16	62.24	95.2	93.36	92.06	94.18	95.25	98.28	97.71	95.69	98.3	98.04	96.34	97.85	98.37	96.26	98.04	98	84.68	98	98.72	90.29	75.09	78.07	94.73	92.56	91.27	92.32	90.96	97.63	84.25	97.71	94.77	95.27	90.91	93.3	95.52	91.96	94.18
	342	98.46	96.97	93.28	93.7	95.39	98.69	98.07	96.84	97.63	40.12	59.77	96.28	95.54	91.65	96.75	95.32	98.24	97.76	95.69	98.3	98.2	97.05	98.37	98.54	97.5	97.48	98.48	85.62	98.48	98.57	91.99	72.21	67.89	95.75	93.52	92.07	95.22	85.73	98.04	89.55	98.53	96.03	94.59	95	95.68	96.6	95.28	95.93
	343	98.46	98.03	95.55	96.62	94.4	98.75	98.38	97.16	96.15	33.63	60.07	96.98	97.65	94.23	97.39	96.09	98.03	97.77	96.32	98.18	98.15	97.47	98.31	98.33	97.75	97.52	98.52	90.67	98.52	98.52	94.65	65.77	68.13	97.23	95.05	92.67	97.13	86.1	98.36	93.71	98.33	96.99	93.96	96.62	96.65	95.69	95.75	97.1
	344	98.26	98.09	97.6	97.77	94.48	98.69	98.19	97.85	96.16	33.07	62.94	97.91	97.57	94.21	98.32	96.92	96.29	98.26	96.95	96.69	98.46	98.06	98.03	98.48	98.43	95	98.67	94.11	98.67	98.53	95.37	58.46	81.4	96.94	94.2	93.87	98.02	89.97	98.23	96.04	98.45	97.71	91.74	96.62	97.1	95.51	96.91	97.4
	345	98.09	97.65	97.68	97.86	94.74	98.5	98.44	97.72	95.81	36.47	63.36	98	98.19	95.51	98.27	97.84	97.39	98.15	97.82	97.72	98.39	98.27	98.04	98.5	98.56	92.76	98.52	96.18	98.52	97.76	96.72	55.99	87.5	97.28	94.62	94.68	98.07	92.29	98.37	97.69	98.02	97.69	89.57	95.81	97.32	95.42	96.86	98.06
	346	95.05	97.35	98.25	98.27	97.38	97.06	98.54	98.19	93.86	34.07	63.63	97.55	98.09	95.9	98.58	97.96	96.95	98.05	97.9	97.56	98.25	97.83	97	98.55	98.4	91.99	98.72	97.31	98.72	97.86	97.43	53.94	89.45	96.44	94.64	95.53	98.37	95.33	98.25	97.35	97.58	98.32	89.9	95.06	97.75	92.88	97.36	97.95
	347	97.18	94.73	98.18	97.97	97.98	98.06	98.51	98.23	91.13	27.92	68	97.22	98.56	94.21	98.6	97.54	96.58	97.58	97.54	96.79	98.08	97.56	96.62	98.37	98.06	92.13	98.74	97.47	98.74	97.3	97.69	55.49	90.26	96.7	94.86	97.04	98.01	97.18	98.43	98.29	96.85	98.25	92.3	92.62	97.68	90.87	97.17	97.47
	348	96.54	95.23	98.59	98.35	97.03	97.81	98.34	98.14	95.03	33.52	66.93	94.56	98.6	92.6	98.49	96.95	96.75	96.02	96.22	96.84	96.94	94.98	95.83	97.26	96.28	90.43	98.72	97.91	98.72	96.17	98.31	50.95	91.22	96.03	95.97	97.52	98.44	97.49	98.29	98.16	95.08	98.05	93.96	91.67	98.32	91.73	98.18	97.42
	349	96.82	94.77	98.62	98.47	97.45	97.94	96.72	97.76	95.96	34.4	67.68	95.22	98.48	90.45	98.05	93.88	97.44	96.6	93.28	97.56	97.38	96.42	95.11	98.06	97.25	91.58	98.61	97.78	98.61	95.47	98.26	52.72	92.64	94.35	96.31	96.13	98.5	97.84	97.61	98.54	95.57	97.93	92.32	88.21	98.22	90.83	98.14	95.28
	350	96.93	94.24	98.52	98.31	96.91	97.88	97.9	96.7	93.88	38.56	66.56	94.96	98.19	90.55	97.12	95.03	97.34	95.58	95.1	97.34	96.14	96.5	93.69	97.61	97.77	94.41	97.57	98.35	97.57	96.43	97.92	51.9	92.2	94.06	97.19	96.16	98.41	97.36	97.78	98.55	95.44	96.25	91.2	88.92	98.07	86.96	98.07	94.84
	351	97.62	94.13	98.22	97.25	97.47	98.38	97.68	97.31	92.96	38.5	65.22	94.84	96.44	88.06	97.97	94.9	97.16	94.91	95.16	97.09	95.41	96.06	95.13	97.02	97.86	94.57	98.37	98.49	98.37	95.49	97.7	51.61	94.36	93.05	96.19	94.87	98.33	98.08	97.02	98.54	95.42	95.69	91.89	89.43	97.81	88.05	97.37	94.29
	352	96.17	95.39	96.44	96.05	97.5	98.5	97.47	96.89	96.53	40.91	60.92	94.58	97.88	90.76	97.42	95.54	97.39	94.25	95.34	97.32	94.79	96.42	95.41	97.12	97.85	93.52	98.38	98.35	98.38	95.86	95.56	54.04	93.85	91.83	96.14	95.67	97.32	98.23	96.63	98.45	95.79	93.08	89.12	86.67	97.06	92.08	96.12	93.47
	353	97.08	95.32	97.93	97.03	96.15	98.38	97.53	96.58	97.48	34.2	62.65	95.3	97.47	91.72	97.39	95.94	97.81	95.45	95.83	97.65	95.84	96.61	95.56	97.94	98.28	96.37	98.24	98.13	98.24	95.56	95.6	59.63	90.39	87.1	94.92	95.18	97.52	97.98	96.71	97.87	94.18	93.9	88.61	80.95	96.65	94.45	96.94	92.23
	354	97.71	94.74	97.11	97.41	94.92	98.25	98.14	96.5	97.69	32.23	61.36	94.51	97.56	92.41	97.26	96.4	97.93	95.85	96.41	97.87	95.93	95.92	94.64	97.64	98.07	97.57	98.04	96.02	98.04	96.69	95.12	63.3	91.19	88.43	94.9	93.63	97.5	97.86	97.67	98.14	92.92	94.41	88.76	84.02	93.9	95.95	95.57	94.1
	355	98.24	95.09	97.31	96.79	96.49	98.62	97.98	96.98	98.33	33.23	64.84	94.53	97.31	94.08	97.88	96.14	97.12	96.11	95.51	96.59	95.79	96.11	96.78	97.84	98.15	97.08	98.55	96.8	98.55	97.89	94.68	61.91	87.45	92.56	95.04	92.01	97.35	96.17	96.78	97.87	92.1	96.34	80.72	87.1	92.79	97.13	96.06	93.53
	356	98.26	97.29	97.26	97.4	98.06	98.62	97.93	97.18	97.22	37.75	65.83	94.84	98.07	96.73	98.03	96.86	97.79	97.1	96.39	97.6	96.76	95.89	97.85	97.51	98.31	97.71	98.54	96.95	98.54	97.46	92.85	67.33	88.66	95.23	93.22	90.86	97.27	96.38	97.67	97.22	93.63	96.55	69.83	92.54	92.27	97.26	96.77	94.69
	357	97.77	97.7	98.02	98.1	97.37	98	97.67	97	97.5	34.67	69.97	96.97	97.72	96.81	97.47	97.2	97.2	98.24	96.96	97.14	98.17	97.39	97.43	98.01	98.69	96.81	98.32	96.1	98.32	97.85	95.26	74.24	92.41	96.83	91.01	92.31	97.86	96.68	97.95	97.2	94.47	95.71	64.34	93.14	95.89	97.64	97.6	95.14
	358	98.25	96.98	97.94	97.86	97.69	98.38	98.45	96.22	97.43	39.73	75.08	97.59	97.36	97.54	97.11	98	97.72	98.22	97.89	97.74	98.16	97.68	98	97.85	98.66	97.47	98.32	96.31	98.32	97.16	96.05	78.27	90.89	97.87	91.21	89.79	97.77	95.87	98.19	98.22	93.19	96.76	67.87	95.33	96.13	97.51	96.65	97.55
	359	97.55	97.7	97.25	97.27	97.53	98	98.43	97.21	95.05	36.28	72.72	96.88	97.33	97.08	98.03	97.96	97.39	97.64	97.87	97.36	97.8	97	97.45	97.18	98.14	97.4	98.49	97.53	98.49	98.15	95.2	79.69	86.51	97.34	91.69	92.51	97.4	96.26	98.31	97.79	93.04	97.62	67.34	95.97	94.05	98.06	97.52	98.03
	360	97.93	96.92	97.1	97.25	97.78	98.44	97.62	97.78	93.95	33.16	71.87	97.52	98.26	96.75	98.16	97.12	96.3	97.85	96.87	96.62	98.01	97.61	97.83	97.8	98.57	95.88	98.38	97.59	98.38	98.13	93.62	75.53	86.78	98.01	91.4	94.21	97.15	96.99	97.71	97.97	94.27	97.78	67.61	97.62	93.42	97.93	98.06	97.39
	361	98.01	97.38	97.86	97.91	97.69	98.44	98.18	96.97	95.49	34.22	70.55	96.84	98.47	96.8	97.34	97.72	95.9	97.32	97.45	95.94	97.46	96.75	97.94	96.88	97.66	94.75	97.4	96.85	97.4	97.33	96.21	67.98	92.1	97.93	92.58	95.99	98.05	96.51	97.65	98.3	92.89	96.95	70.17	97.71	96.85	97.88	98.01	97.8
	362	97.07	96.97	98.23	98.19	97.7	97.62	97.59	97.68	97.54	36.62	66.41	97.33	97.88	94.94	97.95	96.74	96.37	97.4	96.13	96.32	97.72	97.23	96.66	97.76	98	96.68	98.07	96.67	98.07	96.48	97.35	67.39	92.71	98.42	94	96.38	98.38	95.63	97.35	97.9	93.43	96.98	79.98	98.21	97.34	97.33	98.17	96.81
	363	96.29	95.32	97.51	97.14	95.89	96.44	97.98	97.34	95.97	30.23	64.05	96.8	98.42	93.26	97.77	96.63	97.86	97.37	96.23	97.95	97.66	96.45	95.81	97.91	97.19	98.12	97.82	97.97	97.82	97.31	97.09	61.11	93.89	98.5	94.28	96.77	97.6	94.98	97.76	98.49	92.74	96.68	85.17	98.26	95.92	95.44	96.19	97.44
	364	97.65	95.1	98.01	97.98	96.06	97.31	97.8	97.6	96.85	35.7	63.06	95.3	97.73	94.26	98.07	96.48	97.45	95.39	95.79	97.73	95.62	94.98	97.45	97.14	95.67	97.2	98.32	97.96	98.32	98.44	97.51	60.33	94.89	98.36	95.34	97.1	97.8	96.71	97.94	97.98	89.37	97.57	91.65	98.14	95.87	96.07	95.97	97.62
	365	98.34	96.18	97.5	97.09	94.18	98.44	96.65	97.21	97.32	37.03	64.04	95.32	98.13	93.14	97.57	94.75	97.55	94.16	93.58	97.59	94.42	94.17	98.27	95.85	94.75	97.9	97.49	97.45	97.49	97.78	96.11	53.54	95.79	98.28	95.35	97.86	97.47	97.68	97.12	98.09	83.28	97.68	94.87	97.92	96.51	95.41	96.66	96.8
	366	97.49	97.72	98.09	97.21	94.18	98.12	95.21	95.87	96.66	33.76	66.98	95.98	97.66	87.76	95.84	93.42	97.5	96.21	93.48	97.65	96.75	95.24	97.25	96.97	95.23	97.99	97.68	98.06	97.68	98.3	97.06	57.69	96.75	96.64	96.82	97.55	97.75	96.9	96.21	97.76	77.76	96.13	94.49	95.68	97.48	95.55	97.27	95.73
	367	97.79	96.89	97.6	97.39	95.47	98.44	96.33	95.3	96.96	31.47	69.24	97.48	96.04	89.48	95.47	95.03	97.66	97.84	94.4	97.69	98.12	96.97	97.86	98.18	97.24	97.79	96.65	97.09	96.65	98.27	96.88	56.97	97.08	96.97	97.63	98.19	97.58	97.77	97.48	98.16	81.89	94.97	94.53	96.25	97.42	95.99	97.39	96.64
	368	97.93	96.37	96.06	95.45	94.43	98.56	98	95.79	96.32	30.3	70.07	96.4	95.38	94.12	95.9	97.12	97.79	96.08	96.85	97.95	97.04	95.39	97.55	97.74	95.32	98.1	96.97	97.69	96.97	97.85	95.23	53.14	96.15	97.35	97.82	98.05	95.6	96.97	98.33	98.15	82.95	96.29	93.81	96.83	95.84	97.08	95.59	97.83
	369	98.06	96.78	95.2	94.39	95.37	98.38	97.33	97.71	93.88	27.97	72.52	95.4	96.1	96.06	98.05	95.55	97.58	97.44	95.49	97.68	97.91	94.66	97.22	98.15	93.99	98.06	98.45	97.22	98.45	98.1	94.55	56.44	96.34	96.93	98.15	97.9	93.52	97.66	97.76	96.54	84.03	97.97	91.69	96.96	94.71	96.48	93.39	97.21
	370	98.09	96.82	95.85	95.47	94.25	98.62	97.79	97.15	94.31	35.21	77.18	96.25	97.97	97.57	97.62	95.04	96.36	97.66	95.49	96.57	97.86	95.9	97.41	98.11	95.69	96.75	98.25	97.11	98.25	97.74	95.84	58.73	95.32	97.39	97.9	97.95	95.66	97.64	98.08	95.71	85.88	97	90.94	97.03	96.51	97.12	95.91	96.39
	371	97.31	97.04	97.92	97.42	95.74	98.56	97.65	97.77	91.54	23.37	80.57	96.19	97.37	97.98	98.24	95.76	95.95	97.89	95.92	96	97.87	96.23	97.27	98.17	95.97	96.08	98.38	95.88	98.38	95.76	97.59	63.78	92.97	97.75	97.73	96.63	97.54	96.3	97.87	97.09	89.62	97.42	85.56	97.6	97.97	97.72	97.56	97
	372	95.74	95.9	97.3	96.92	96.57	98.31	97.98	97.74	89.92	23.8	79.53	96.68	97.74	98.16	98.39	95.99	94.77	97.87	96.08	94.83	97.83	96.43	96.03	98.39	96.96	94.4	98.48	96.63	98.48	95.23	96.18	77.13	89.76	97.11	97.92	96.6	96.22	95.78	97.84	98.2	90.96	97.17	87.1	97.05	96.85	98.11	96.09	96.9
	373	95.65	95.31	97.7	97.31	97	98.12	98.28	98.04	92.94	29.31	75.23	95.66	98.07	98.22	98.34	96.56	93.98	97.67	96.64	93.88	97.68	95.44	95.76	98.46	96.85	94.76	98.33	98.06	98.33	92.83	96.74	86.98	87.59	97.76	96.82	96.58	96.2	96.89	97.97	97.62	94.97	97.97	88.2	97.55	96.91	97.4	96.07	97.36
	374	92.94	95.75	97.85	97.91	96.58	97.94	98.16	98.39	90.9	26.63	77.83	95.32	98.2	98.1	98.65	95.73	94.69	95.7	96.03	94.46	95.49	93.87	93.44	97.89	96.66	95.8	98.52	97.67	98.52	92.47	97.22	91.56	91.58	97.47	95.73	95.95	96.46	97.87	98.11	97.77	96.27	97.93	86.93	97.48	95.41	96.26	96.07	97.47
	375	91.36	94.02	97.91	97.77	97.55	97.25	97.53	98.38	93.11	28.73	76.68	95.36	98.48	98.42	98.64	94.86	93.77	95.58	95.37	93.63	95.46	92.75	93.49	97.54	96.57	95.3	98.16	97.53	98.16	94.45	97.85	95.06	89.46	98.36	95.42	96.79	96.48	97.03	97.32	97.66	96.58	98.02	82.84	98.23	96.89	95.26	96.24	95.87
	376	92.85	92.77	98.38	98.38	98.17	97.38	96.88	97.83	91.73	28.58	74.88	94.4	98.37	98.52	98.34	94.37	95.7	93.31	94.92	95.63	92.85	91.46	95.04	96.76	95.45	96.04	97.47	97.78	97.47	94.02	97.78	96.55	92.74	98.34	93.82	97.19	97.07	97.08	97.58	96.53	95.87	96.86	82.49	98.23	97.12	96.66	96.76	95.52
	377	91.06	93.42	98.35	98.14	98.55	96.56	96.19	97.08	94.11	33.67	69.22	93.19	97.66	98.42	97.84	92.96	96.47	92.9	93.63	96.84	92.54	90.67	94.43	96.27	94.34	95.5	96.59	97.81	96.59	95.51	97.71	96.31	93.62	97.67	94.66	96.84	97.07	97.09	97.2	96.97	94.3	96.49	86.26	97.51	96.63	96.66	95.76	94.45
	378	94.26	92.14	97.84	97.11	98.39	97.19	95.5	95.97	95.26	28.51	73.16	92.97	96.96	98.26	97.05	91.73	96.87	94.64	93.16	97.42	94.56	92.08	95.19	96.14	94.02	97.03	95.22	97.96	95.22	95.05	96.09	95.12	94.96	98.22	95.3	96.2	96.11	97.07	96.04	96.06	93.23	94.98	91.21	98.01	94.7	97.14	93.8	93.71
	379	95.11	93.7	97.3	96.41	97.98	97.69	95.66	95.63	96.72	28.73	69.44	91.64	95.6	96.67	96.47	92.26	97.26	94.09	93.17	96.74	93.89	91.2	94.48	95.96	93.02	97.31	94.65	97.75	94.65	96.79	96.22	94.37	95.93	97.45	94.27	95.71	94.65	97.47	95.69	95.49	92.25	94.55	92.85	96.85	94.33	97.27	92.83	94.56
	380	96.5	94.22	96.06	94.39	96.67	97.81	95.62	95.8	96.46	29.37	77.35	93	94.33	97.66	96.67	91.35	97.27	95.45	92.59	97.3	95.42	92.79	96.06	97.05	93.66	97.75	95.02	96.47	95.02	97.22	94.06	94.35	96.95	97.92	95.09	96.07	92.77	97.47	94.92	95	90.39	95.83	94.62	97.53	91.93	95.62	89.6	93.25
	381	96.79	95.07	95.09	92.56	94.11	97.19	97.02	95.63	97.49	29.41	78.3	93.33	95.04	97.23	96.37	92.89	96.73	94.65	93.63	96.4	94.62	92.84	96.46	97.77	93.71	97.4	94.58	96.1	94.58	98.06	93.46	93.63	96.72	97.89	95.38	97.06	93.45	95.29	95.35	93.52	89.63	94.19	95.79	97.65	90.61	94.83	88.25	94.16
	382	97.47	95.02	95.67	93.37	94.04	98	97.61	97.05	97.83	30.21	78.92	94.08	94.28	97.19	97.65	93.38	97.24	96.42	94.02	97.3	96.5	94.31	97.48	97.9	93.57	97.93	96.12	93.13	96.12	97.74	94.8	94.17	96.31	97.45	96.71	96.49	94.3	93.48	96.36	93.3	89.71	95.47	96.85	96.27	93.01	96.08	91.74	94.56
	383	96.73	96.04	94.37	92.5	92.16	97.38	97.71	97.69	98.52	31.2	78.79	94.05	95.53	97.54	97.96	94.84	97.46	97.03	95.28	97.05	97.25	94.73	97.18	97.99	91.66	98.05	97.62	92.93	97.62	98.26	93.49	93.39	92.02	96.79	97.59	95.98	94.59	90.97	96.94	93.58	89.96	95.88	96.84	95.59	92.48	97.53	91.18	95.06
	384	97.79	95.42	95.5	94.96	92.77	98	97.74	98.13	98.45	34.9	72.59	95.11	96.38	98.02	98.43	94.24	98.16	97.51	94.63	98.09	97.77	94.83	97.87	97.97	93.35	98.46	98.23	94.47	98.23	98.53	95.21	94.96	90.66	97.16	96.28	94.4	94.41	91.99	96.77	93.71	86.52	96.61	97.93	96.51	93.72	96.22	93.4	94.58
	385	97.89	96.43	96.71	96.87	92.7	98.31	97.53	97.88	97.73	29.47	71.08	94.33	97.51	97.92	98.37	95.05	98.06	97.15	95.82	97.9	97.57	94.08	97.96	97.1	92.83	98.29	98.12	93.84	98.12	98.75	94.79	95.89	94.2	98.3	96.01	94.8	95.95	93.43	97.54	94.35	87.61	96.9	97.92	97.7	93.92	95.76	93.77	95.42
	386	98.53	96.67	97.41	97.88	90.36	98.62	96.76	97.05	93.81	28.48	70.94	95.74	97.21	97.94	98.09	94.59	98.38	97.6	94.93	98.21	98.02	95.41	98.48	97.87	94.35	97.73	98.24	95.11	98.24	98.83	95.81	95.72	95.67	97.81	96.11	96.49	96.73	93.87	97.13	94.71	91.14	97.26	97.73	97.03	94.52	95.78	95.23	95.52
	387	98.54	97.58	96.86	97.58	93.35	98.69	97.5	96.34	89.99	29.91	68.25	96.16	97.31	98.06	97.05	95.68	97.78	97.93	95.68	96.81	98.29	95.68	98.4	97.9	95.3	96.37	97.49	96.57	97.49	98.78	95.84	95.16	95.23	97.92	97.31	96.66	96.4	95.04	97.88	95.82	93.05	96.68	97.23	96.63	95.3	95.37	95.09	97
	388	98.63	96.98	97.18	97.29	93.72	98.81	97.74	97	86.35	28.93	70.52	97.34	96.17	98.42	97.34	96.35	96	98.51	96.09	94.14	98.68	97.64	98.29	98.57	97.43	92.37	97.93	97.27	97.93	98.57	97.11	93.02	95.01	97.99	97.65	96.02	96.87	94.9	97.86	95.98	94.56	97.43	94.41	95.53	96.45	95.49	95.85	97.19
	389	98.26	97.22	96.14	96.16	92.99	98.62	98.52	97.3	77.88	26.65	69.63	96.39	96.85	98.46	97.86	97.43	95.53	98.56	97.36	94.17	98.74	97.02	97.85	98.5	96.56	92.49	98.35	96.76	98.35	97.61	97.05	91.16	93.39	98.38	96.39	93.94	96.21	96.36	98.55	97.05	95.64	97.38	95.81	97.46	95.84	94.72	94.76	98.03
	390	97.02	96.78	97.02	96.79	93.18	98	98.59	98.03	69.27	25.81	70.94	96.94	97.63	97.63	98.48	97.12	94.51	98.59	97.21	93.63	98.73	97.52	94.95	98.71	97.77	90.22	98.74	97.35	98.74	97.26	97.58	89.91	93.93	98.37	95.44	95.54	97.26	96.45	98.41	96.31	96.47	98.2	96.16	97.95	97.05	93.44	96.13	97.46
	391	95.89	96.18	97.72	97.55	94.2	98.12	98.72	97.79	69	24.16	74.99	96.55	98.36	98.25	98.2	97.32	93.88	98.18	97.54	93.18	98.53	96	94.53	98.35	97.7	91.02	98.77	96.33	98.77	95.16	97.67	89.2	89.98	98.24	96.68	97.77	97.88	96.99	98.58	97.61	97.79	97.93	95.85	98.03	97.34	92.51	96.48	97
	392	95.49	96.27	98.39	98.35	93.74	96.19	98.46	98.18	63.07	23.96	75.97	95.8	97.91	97.62	98.37	97.1	90.08	97.63	97.32	88.27	97.99	96.65	91.56	97.55	97.98	91.78	98.86	97.2	98.86	96.19	98.49	89.43	89.09	96.51	98	97.3	98.53	96.2	97.93	97.22	97.91	98.04	95.38	96.48	98.18	90.94	98.01	95.76
	393	95.4	96.44	98.01	98.24	94.35	96.62	97.68	96.84	68.65	23.76	78.52	95.93	98.47	97.99	96.94	96.41	88.68	97.18	96.77	86.37	97.84	96.87	92.76	97.39	98.12	90.25	98.65	97.26	98.65	96.96	98.37	90.87	87.95	95.62	97.13	97.25	98.59	96.7	97.02	98.49	98.3	96.79	96.54	96.1	97.96	91.15	97.79	94.56
	394	92.98	97.36	98.49	98.61	94.4	94.25	97.85	95.19	76.38	23	81.46	96.42	97.47	97.65	93.85	96.26	89.54	95.54	96.93	84.95	96.12	97.34	94.7	95.77	98.13	92.48	98.24	98.35	98.24	95.47	98	89.89	92	91.98	97.29	97.47	98.67	96.94	97.51	98.41	98.22	95.13	95.22	93.46	98.23	91.85	98.37	95.15
	395	91.24	96.31	97.44	97.98	90.46	92.69	96.22	94.17	84.66	25.44	78.51	97.19	97.24	96.93	93.63	96.71	90.54	95.94	96.84	86.11	96.58	97.41	94.58	95.69	98.25	95.03	98.34	98.2	98.34	97.79	96.61	90.97	94.81	91.5	96.85	97.26	98.03	97.97	95.83	98.61	98.15	94.78	96.54	93.48	97.5	91.25	98.16	93.75
	396	90.22	94.72	96.88	96.72	90.66	95.12	97.08	92.59	89.94	26.2	76.15	96.64	96.94	95.9	92.91	97.45	89.51	96.19	96.95	87.13	96.96	96.81	97.06	94.15	97.58	94.31	97.62	98.55	97.62	98.33	94.36	87.38	94.63	93.91	97.01	97.7	96.83	97.74	95.65	97.81	98.1	93.49	96.64	95.33	97.01	91.95	97.86	95.65
	397	92.75	93.81	96.11	96.23	92.57	97.25	96.24	92.75	93.84	28.63	74.48	95.33	95.01	96.64	93.48	96.11	91.39	94.92	94.95	89.99	95.36	95.67	97.56	90.93	96.37	94.57	98.02	97.83	98.02	97.56	94.53	89.31	95.18	94.53	97.27	96.94	95.9	98.12	93.32	97.3	95.92	92.02	97.88	94.48	96.99	92.76	97.9	94.03
	398	92.38	95.51	94.85	93.73	94.81	94.94	92.21	89.93	95.84	29.88	73.39	94.84	95.17	98.09	92.38	95	91.89	96.97	92.02	90.08	97.17	94.52	96.8	92.02	95.44	94.41	97.17	96.07	97.17	97.93	91.92	87.86	95.95	96.57	96.63	95.67	94.02	95.62	90.79	97.11	96.5	85.41	97.82	95.39	95.72	94.39	97.48	91.46
	399	92.07	95.17	94.97	93.83	96.05	96.81	90.88	86.62	98.24	41.21	76.99	96	92.71	97.66	91.12	93.78	92.53	97.43	90.34	91.43	97.76	95.72	96.5	92.55	96.99	93.58	95.55	94.78	95.55	97.94	92.15	89.4	97.1	97.13	95.25	94.85	92.1	93.76	89.69	96.17	96.26	82.49	96.61	96.21	96.63	94.85	96.87	91.46
	400	92.96	95.91	92.62	91.43	97.45	97	95.53	85.59	98.41	38.06	73.86	95.4	92.63	98.01	91.38	94.9	95.4	97.11	92.14	95.14	97.39	95.28	96.39	91.55	95.41	93.37	96.85	92.93	96.85	96.54	91.72	84.34	97.27	97.8	95.34	92.62	86.4	91	87.73	96.48	95.66	78.73	97.73	96.44	95.44	95.86	96.25	91.54
	401	92.14	96.79	92.13	89.44	98.13	95.56	93.3	88.75	98.71	40.55	72.24	95.85	92.3	97.95	93.39	94.2	96.03	97.36	90.83	95.84	97.19	95.77	96.35	91.78	96.78	90.51	97.52	90.77	97.52	96.4	89.91	81.39	97.45	97.92	94.2	92.79	82.23	84.13	88.44	93.61	94.75	83.09	96.13	95.93	92.88	95.61	94.31	90.68
	402	93.52	95.74	92.68	89.77	98.3	97.06	94.59	86.32	98.68	39.82	74.05	96.82	94.27	98.03	90.97	95.82	95.81	97.62	93.96	95.45	97.91	96.5	96.06	94.22	97.59	86.16	95.65	85.06	95.65	96.3	92.16	79.67	96.18	97.83	94.2	93.66	79.8	76.68	90.97	90.77	96.81	85.55	96.63	96.4	93.5	96.87	94.1	92.46
	403	95.04	97.49	94.21	92.68	98.66	97.5	96.26	86.69	98.01	46.46	76.34	95.53	92.08	98.27	90.45	96.67	95.87	96.96	95.69	95.26	97.09	95.88	93.15	92.68	96.77	86.99	96.81	80.9	96.81	92.53	93.33	80.89	94.76	96.93	94.5	93.04	82.58	63.66	91.64	89.41	96.72	89.46	95.82	96.13	95.12	97.32	94.46	94.98
	404	95.21	97.22	92.17	91.53	98.62	96.69	95.02	90.28	97.98	45.43	74.58	97.47	91.04	98.06	93.38	95.61	96.61	97.28	94.82	96.37	97.5	97.27	87.97	95.32	97.93	88.22	97.64	79.87	97.64	93.09	92.55	82.99	92.36	97.63	92.96	94.72	82.65	54.45	92.91	87.04	95.84	89.68	94.31	97.18	93	98.12	94.02	94.81
	405	96.12	96.41	90.42	90.9	98.4	97.44	97.05	88.07	95.82	49.46	72.55	96.94	94.67	97.42	91.88	97.56	97.61	97.48	97.46	97.47	97.56	97.19	88.89	95.81	98.53	90	96.95	84.46	96.95	95.32	93.27	86.52	88.52	97.62	94.45	95.3	85.36	50.75	94.92	85.34	94.37	90.68	94.43	97.47	93.6	98.07	93.49	96.42
	406	97.4	95.27	94.35	93.64	98.2	97.88	96.71	88.23	94.93	48.86	74.96	95.82	94.49	97.08	90.43	97.72	98.26	96.29	97.63	98	96.35	97.01	89.87	95.79	98.18	93.9	97.89	84.99	97.89	96.59	93.76	87.15	92.05	98.33	94.53	96.25	87.91	48.79	95.04	86.06	96.65	94.61	94.91	97.88	95.58	98.37	96.55	96.75
	407	98	95.93	94.22	92.76	96.82	98.5	96.75	88.19	91.3	50.27	77.51	95.16	96.11	96.07	91.99	97.29	98.29	94.91	97.25	98.15	94.27	96.65	93.1	96.8	98.2	96.6	98.32	85.97	98.32	97.81	90.59	88.18	92.75	98.14	95.68	96.53	87.36	44.04	96.45	92.67	97.06	95.48	96.75	96.61	95.77	97.87	96.19	94.88
	408	98.44	96.46	95.52	94.06	95.85	98.75	97.34	88.72	85.71	49.77	74.16	95.66	95.45	95.86	90.19	96.72	98.3	95.34	96.87	98.19	95.6	97.13	95.99	97.68	98.28	98	97.78	86.17	97.78	98.57	89.9	92.78	93.71	98.57	96.25	97.36	93.21	42.86	97.69	92.74	96.93	96.01	95.14	97.32	96.96	97.29	96.48	94.34
	409	98.52	97.45	94.45	94.04	93.26	98.81	97.85	90.91	83.82	45.21	70.24	96.47	93.57	96.32	90.9	97.14	98.24	97.06	97.1	98.22	97.07	97.41	97.89	98.19	98.36	98.44	97.95	86.3	97.95	98.69	92.85	91.76	94.89	98.1	96.74	96.55	95.22	42.43	96.99	96.17	97.67	94.93	92.96	95.42	96.9	96.83	97.58	94.48
	410	98.64	97.69	91.84	91.87	90.48	98.75	98.34	93.72	80.08	44.25	73.63	97.26	94.65	95.89	94.85	97.12	98.34	97.66	97.4	98.28	97.87	97.85	98.34	98.56	98.5	98.72	98.19	92.34	98.19	98.76	91.25	89.5	94.03	96.91	95.61	97.31	94.75	49.32	97.2	97.01	97	96.29	95.72	94.63	95.75	94.97	97.24	95.4
	411	98.73	97.76	93.36	93.23	87.31	98.69	98.54	96.95	82.77	44.46	80.03	97.58	96.79	97.06	97.07	98.02	97.59	98.46	98.03	97.7	98.58	98.13	98.57	98.57	98.34	98.65	98.65	93.71	98.65	98.87	91.31	88.25	94.46	96.89	97.18	96.68	95.57	49.26	98.01	97.43	97.61	97.17	96.12	95.59	95.74	95.77	98.01	97.27
	412	98.69	98.24	95.85	95.9	85.04	98.62	98.6	97.59	80.06	46.25	79.83	97.43	98.21	97.3	97.86	97.94	97.92	98.49	97.99	97.99	98.61	97.5	98.66	98.62	97.78	98.47	98.8	94.69	98.8	98.85	91.9	87.38	95.14	95.09	97.37	98.14	96.28	50.05	98.13	97.93	97.68	97.8	97.26	94.82	96.94	93.15	98.01	97.52
	413	98.32	98.13	98.07	98.07	86.63	98.44	98.58	98.23	76.71	43.84	79.08	98.01	98.38	97.83	98.5	97.95	96.54	98.62	97.91	96.81	98.76	98.03	98.64	98.57	97.83	98.45	98.78	95.26	98.78	98.73	94.3	86.7	92.52	95.43	97.81	97.83	97.91	52.92	98.5	98.24	95.89	98.28	97.27	96.58	97.65	89.43	98.39	97.64
	414	98.4	97.57	98.31	98.39	84.45	98.5	98.68	98.2	82.55	45.73	81.79	97.9	98.5	97.85	98.37	98.12	96.83	98.73	98.11	97.14	98.82	97.94	98.46	98.54	97.66	97.41	98.75	96.7	98.75	98.63	95.29	90.27	89	92.2	96.97	98.28	98.13	54.31	98.55	98.4	95.65	98.12	95.7	96.23	98.29	90.76	98.58	98.3
	415	97.27	97.16	98.5	98.52	82.75	97.75	98.38	98.13	82.87	50.07	85.13	97.14	98.29	97.57	98.52	97.82	95.68	98.59	97.8	96.32	98.72	96.95	98.4	98.03	95.61	96.83	98.73	97.88	98.73	98	97.17	90.39	90.25	88.95	97.18	97.54	98.35	57.36	98.45	98.39	96.81	98.47	94.52	96.32	98.38	91.44	98.36	98.29
	416	97.27	94.65	98.34	98.49	87.75	97.56	97.85	98.23	77.27	48.92	81.69	96.47	98.36	97.25	98.59	97.05	95.61	98.29	97.02	96.94	98.51	96.91	97.24	98.41	93.72	95.23	98.72	98.18	98.72	97.46	98.16	92.99	92.16	87.25	96.12	96.97	98.36	52.35	98.47	98.66	98.07	98.41	92.28	96.9	98	88.38	98.12	97.98
	417	95.94	95.34	98.4	98.5	87.78	96.56	98.23	97.69	76.03	49.13	83.25	93.58	98.52	97.61	98.12	96.53	94.96	98.25	96.6	95.56	98.45	94.36	96.87	97.66	91.43	95.32	98.3	98.38	98.3	95.54	98.38	93.35	88.9	88.68	95.26	95.48	98.5	59.61	98.48	98.49	97.14	98.03	92.27	96.62	98.15	90.61	98.21	97.35
	418	96.34	93.15	98.44	97.62	84.37	97.12	97.46	98.04	81.08	54.53	87.31	93.76	98.09	97.74	98.48	94.19	94.1	97.22	94.52	94.71	97.67	94.37	95.35	97.96	91.23	93.31	98.56	98.43	98.56	95.29	98.59	92.3	88.43	89.7	93.36	92.88	98.52	48.09	98.36	98.69	97.6	98.22	93.79	95.67	98.16	94.15	98.18	94.51
	419	93.85	92.61	98.09	97.46	85.49	95.56	97.53	97.07	75.92	58.16	86.53	91.66	98.25	98.49	97.94	94.87	94.18	96.86	95.29	94.44	97.14	92.62	95.36	97.69	89.88	92.6	97.93	98.55	97.93	92.32	98.57	93.01	90.62	91.59	91.7	92.22	98.17	55.71	98.47	98.55	97.75	96.63	92.72	95.43	97.23	94.01	97.36	92.61
	420	93.2	89.12	98.23	98.26	87	94.19	97.29	97.6	70.97	61.33	87.43	90.75	96.99	98.49	98.3	93.27	92.45	95.11	93.92	93.24	95.31	91.99	92.91	97.9	87.46	93.37	97.89	98.35	97.89	90.58	97.95	93.63	89.6	94.03	90.44	93.35	98.11	66.33	97.13	97.81	97.69	96.47	94.29	96.75	97.82	96.13	97.45	91.73
	421	94.14	88.69	97.11	97.42	85.3	94.75	97.81	97.32	71.7	62.48	88.98	88.46	97.03	98.71	98.04	93.66	92.68	95.16	94.54	93.25	95.17	88.03	92.54	97.15	87.22	91.39	97.11	97.43	97.11	92.05	98.27	94.4	88.39	94.82	89.44	90.57	96.72	63.9	97.21	98.12	97.96	95.24	95.67	97.18	95.89	96.8	95.27	92.84
	422	91.72	88.08	97.1	97.51	80.08	94	96.95	97.74	74.29	65.92	90.83	87.38	96.07	98.38	98.26	90.39	95.11	92.25	91.73	95.75	92.16	87.49	93.44	96.61	88.01	90.81	97.92	98.14	97.92	89.51	97.2	95.25	83.08	96.83	88.24	93.07	96.44	53.82	95.29	96.43	98.04	95.16	96.17	97.86	95.84	96.75	95.1	90.39
	423	90.08	88.25	96.14	96.86	81.67	94.75	96.41	96.82	75.38	69.1	90.37	87.54	96.26	97.62	97.22	91.29	94.59	91.38	91.83	95.46	91.06	86.52	91.3	96.87	89.96	93.34	96.3	96.75	96.3	87.99	96.62	95.84	87.41	97.59	92.51	95.16	95.16	53.29	95.27	95.89	96.38	93.66	95.19	97.19	94.04	96.96	94.02	90.47
	424	94.01	87.11	96.29	97.27	82.16	96.5	96.72	96.48	73.04	67.52	90.37	88.18	94.5	97.72	96.43	90.01	91.71	92.23	91.24	92.79	92.15	85.22	90.77	95.9	89.11	93.22	95.49	96.74	95.49	91.56	94.68	95.99	90.24	97.34	92.96	92.92	95.67	50.25	94.04	94.75	95.45	92.56	95.62	96.67	93.5	97.6	94.12	91.57
	425	93.95	91.18	94.7	95.42	84.56	96.56	95.82	96.93	74.57	70.34	91.89	86.87	92.85	97.08	97.03	88.92	93.03	89.47	91.51	93.71	89.28	84.08	93.43	95.83	87.46	90.31	95.88	95.87	95.88	91.71	93.33	95.36	91.6	97.16	89.63	92.19	94.82	50.03	95.02	94.66	92.18	93.03	94.42	95.9	89.98	97.99	92.28	90.4
	426	89.67	90.98	93.13	94.27	84.11	94.75	95.84	95.54	77.32	70	92.39	90.26	93.94	97.37	95.75	87.8	94.62	87.69	90.55	95.57	87.73	89.15	93.31	97.6	91.09	90.98	94.71	96.54	94.71	87.57	90.91	95.46	90.88	97.56	89.81	92.67	94.17	53.21	95.57	92.9	93.1	92.08	96.16	96.55	88.98	98.21	92.27	88.5
	427	89.83	88.21	94.22	95.12	84.68	96.19	97.41	95.5	80.49	70.86	90.96	90.95	92.29	96.43	95.85	91.83	93.48	92.07	93.21	94.12	91.69	88.94	90.18	97.65	92.33	92.82	94.63	94.75	94.63	88.46	90.97	95.2	91.85	98.15	90.18	87.09	95.6	51.03	94.93	91.38	95	91.82	96.32	97.34	88.94	98.16	92.34	91.32
	428	91.95	88.68	92.66	93.42	85.07	97.25	96.96	97.36	80.72	73.44	91.86	88.83	92.44	93.55	97.52	91.82	90.57	91.6	92.87	92.26	90.77	84.99	90.52	95.13	89.65	91.39	96.37	93.02	96.37	89.96	92.2	95.1	92.41	98.39	86.39	83.63	94.76	54.22	94	90.83	93.84	94.22	97.8	97.64	86.53	97.77	90.61	91.16
	429	91.08	91.21	92.82	93.18	88.46	96.81	95.27	97.05	79.92	71.45	91.17	88.96	95.4	94.82	97.16	89.69	92.37	87.72	91.36	93.46	86.61	85.33	92.21	96.2	90.31	86.06	96.03	93.83	96.03	88.57	90.13	94.48	91.9	98.35	85.82	90.19	93.83	50.31	95.96	89.81	95.34	94.14	96.61	97.9	84.76	98.1	88.24	89.43
	430	83.57	90.92	95.79	95.48	89.01	95.69	95.86	94.89	86.39	70.2	90.48	91.77	95.79	96.32	94.85	89.83	92.88	88.44	91.77	94.02	86.96	89.17	91.21	97.62	92.82	87.54	92.9	92.91	92.9	82.01	89.07	95.79	93.01	98.1	91.11	84.74	96.02	49.95	96.19	88.94	95.75	90.94	96.91	96.94	86.08	98.27	88.74	88.54
	431	83.29	86.45	96.05	95.17	88.04	96.69	96.13	95.85	87.27	74.55	89.56	91.86	92.56	94.32	95.99	92.22	92.62	90.17	93.39	93.54	89.03	88.63	85.27	96.63	91.88	87.55	94.13	92.62	94.13	82.14	92.02	95.67	94.86	98.55	90.85	89.28	95.24	50.54	94.26	91.05	96.44	92.1	96.21	97.7	87.01	97.97	87.05	89.38
	432	85.41	84.64	92.96	91.85	91.36	96.38	96.04	96.87	87.6	77.87	89.59	88.85	94.15	95.79	97.09	91.53	92.02	86.91	92.24	93.29	85.32	82.74	87.07	94.58	88.37	89.95	95.34	95.21	95.34	82.66	92.08	93.76	94.97	98.51	91.86	92.25	92.95	49.32	94.58	90.95	96.21	93.52	94.25	97.96	83.07	98	85.07	89.17
	433	88.22	87.48	94.57	92.44	92.97	96.06	94.5	96.24	89.9	75.75	87.74	87.1	96.26	96.81	95.93	87.18	91.04	80.88	89.35	92.34	78.04	80.79	87.95	96.15	88.55	88.46	92.9	94.98	92.9	85.24	89.26	94.15	95.67	98.19	92.76	94.42	93.58	46.25	96.15	88.87	97.08	91.87	94.82	97.79	85.01	96.02	83.62	86.49
	434	87.12	91.69	96.81	94.52	91.74	96.38	94.36	95.35	92.17	76.11	86.42	90.13	95.28	95.9	94.65	86.61	92.56	84.32	88.72	93.55	80.42	84.96	90.23	96.02	91.48	87.75	89.93	92.14	89.93	84.55	89.84	95.24	94.45	98.25	94.12	97.34	94.25	45.29	95.43	89.89	96.68	87.86	92.74	97.38	86.02	95.73	83.94	84.88
	435	85.62	90.61	95.59	93.36	92.77	94.75	94.78	95.93	92.81	81.45	82.76	92.48	92.38	97.7	95.81	89.3	93.38	82.1	90.69	94.41	77.22	88.99	88.81	94.54	92.93	88.66	92.62	92.89	92.62	83.4	91.08	94.61	93.53	97.13	95.45	97.62	91.61	50.91	92.68	88.94	97.67	89.55	94.87	95.39	85.12	93.68	84.32	86.81
	436	86.83	89.93	93.36	91.19	94.64	95.88	94.19	95.92	93.49	80.75	84.27	91.62	95.17	97.98	95.7	92.04	92.45	84.76	92.52	93.43	81.34	87.95	87.14	94.09	91.12	90.81	91.08	94.23	91.08	84.85	90.25	91.79	94.33	97.55	96.61	98.12	87.32	49.24	95.27	88.43	97.71	90.95	94.16	94.37	81.66	91.8	79.03	87.49
	437	88.99	89.95	95.6	92.49	95.44	96.56	93.85	95.3	94.26	77.64	79.11	90.86	95.16	97.18	94.26	90.87	93.96	85.02	91.72	94.68	81	86.4	88.59	93.63	90.26	90.41	87.73	93.14	87.73	87.17	86.36	93.56	93.13	96.95	97.15	97.48	89.33	53.84	96.08	85.79	98.23	92.22	94.05	93.97	84.93	86.27	76.74	85.18
	438	85.7	92.34	95.58	92.26	94.69	95.5	92.79	94.51	95.22	82.61	69.44	91.43	93.08	97.58	93.54	89.79	93.98	85.78	90.2	94.73	82.63	87.81	91.33	94.07	90.08	89.79	87.32	89.37	87.32	86.82	86.88	93.68	91.87	97.03	96.31	98.05	87.02	60.04	95.28	87.5	97.75	91.36	94.01	94.69	84.95	80.06	80.01	85.21
	439	83.52	90.48	93.74	90.65	95.14	95.62	93.92	94.12	95.64	84.84	62.1	92.95	92.87	97.84	92.77	90.04	94.72	85.51	89.86	95.24	83.18	91.03	90.27	94.29	91.53	92.95	86.13	90.36	86.13	86.75	86.93	92.14	90.11	95.54	97.9	98.09	89.96	61.61	94.77	86.98	97.8	90.51	94.27	94.09	87.58	76.48	84	87.31
	440	89.27	90.28	93.38	88.63	95.46	96.19	94.45	95.24	95.94	82.48		90.63	92.81	98.32	93.51	92.54	94.54	87.2	92.58	95.21	86.38	90.12	88.22	92.88	88.97	93.13	86.75	89.99	86.75	90.28	90.65	93.04	84.95	94.79	98	97.84	87.91	67.68	95.22	86.82	96.4	92.14	95.32	93.95	87.6	75.94	83.02	86.61
	441	89.92	93.13	92.96	88.62	95.05	95.88	93.81	94.86	96.25	81.32		90.57	93.83	98.56	92.72	91.16	93.41	87.68	91.56	93.99	87.06	88.91	92.64	93.73	88.77	92.6	85.96	88.35	85.96	90.91	90.17	91.13	85.44	95.44	97.47	98.13	88.39	75.85	94.29	88.46	95.15	92.88	95.81	94.29	87.59	79.25	81.79	86.63
	442	86.81	92.46	93.77	88.44	94.83	95.38	94.54	93.85	95.74	84.14		93.58	93.43	98.64	92.47	90.93	95.04	87.17	90.04	95.62	86.71	92.6	93.35	94.08	90.79	93.45	84.42	87.29	84.42	90.74	88.97	92.18	88.3	93.27	97.77	96.77	88.07	80.53	93.43	88.1	93.68	92.56	95.99	92.21	89.37	82.83	84.24	87.95
	443	90.41	93.45	93.03	89.52	95.61	93.81	93.71	93.44	95.68	84.57		92.99	92.78	98.6	91.3	92.82	95.53	89.29	92.42	96.08	88.7	93.29	91.97	94.13	90.12	94.83	87.15	86.95	87.15	92.25	88.89	91.95	85.95	92.68	95.77	96.9	88.5	86.54	93.06	87.47	91.61	92.24	96.72	91.66	91.18	83.25	87.37	89.92
	444	93	94.49	91.95	86.85	94.57	94.88	94.65	93.33	95.8	81.64		93.59	92.69	98.68	91.53	92.57	95.2	90.48	92.58	95.6	89.9	93.15	93.53	94.17	91.81	95.48	87.49	86.57	87.49	94.25	92.02	90.7	90.96	95.22	95.79	95.43	86.66	90.38	91.8	87.67	90.73	94.31	97.01	94.34	91.35	82.28	85.33	88.29
	445	94.26	95.12	91.73	88.6	94.54	95.25	94.7	93.57	95.8	83.23		94.26	93.5	98.41	91.54	93.11	95.03	89.73	92.81	95.38	89.61	94.18	94.91	93.38	93.17	94.78	88.17	84.94	88.17	94.61	91.67	89.28	93.2	94.54	94.97	94.49	88.04	94.5	92.36	88.12	84.3	94.42	96.31	93.74	92.15	85.04	84.83	89.71
	446	93.64	95.66	92.34	90.23	94.2	95.12	92.85	93.28	94.53	84.9		94.9	94.22	97.71	90.71	93.76	94.56	90.33	93.35	95.13	90.37	95	95.68	94.48	94.28	95.09	90.1	85.62	90.1	94.52	91.07	88.58	94.89	90.33	94.26	91.45	90.95	96.56	91.69	87.81	77.11	94.32	94.75	90.17	93.96	86.91	89.04	90.8
	447	94.33	95.84	93.29	92.61	94.12	94.25	94.06	92.59	92.66	82.46		94.97	93.36	98.22	89.26	93.54	94.4	92.36	93.66	94.82	92.68	95.48	95.28	94.93	95.12	95.27	89.28	86.28	89.28	95.25	93.24	83.68	94.73	91.38	90.56	88.53	89.92	97.09	90.33	90.36	74.47	95.13	93.94	91.77	94.7	84.21	89.42	92.11
	448	95.12	96.11	92.63	91.13	92.9	94.19	95.02	92.36	93.55	80.22		95.46	92.28	97.53	89.41	94.12	93.79	92.72	94.01	94.1	93.07	95.32	95.48	94.85	94.99	95.38	91.29	86.58	91.29	95.31	94.28	86.58	95.49	92.55	89.29	90.19	89.33	97.99	93.16	90.03	76.91	95.58	94.66	92.61	94.32	81.46	87.67	92.06
	449	94.86	95.76	91.51	90.85	90.33	94.38	95.36	93.03	92.29	81.55		95.77	94.09	97.6	89.7	94.2	92.03	93.23	93.74	92.61	93.42	96.37	95.25	94.56	96.06	95.43	92.94	84.5	92.94	95.36	92.67	85.51	95.96	90.18	87.88	88.7	92.41	97.8	92.57	90.72	77.7	96.49	95.67	90.6	95.04	83	88.39	91.82
	450	94.66	96.33	93.2	93.62	91.69	94	95.36	92.75	90.36	80.7		95.58	94.66	97.23	90.43	94.13	91.47	92.87	94.12	91.98	93.54	96.03	95.82	93.82	95.83	95.35	93.5	85.15	93.5	94.79	94.25	83.97	96.38	84.66	85.96	88.28	93.97	98.05	93.26	91.92	77.15	95.95	97.49	87.1	95.7	85.38	91.82	93.27
	451	95.19	96.5	93.44	94.61	88.86	92.19	95.66	92.9	87.78	76.42		95.33	94.53	97.53	90.02	94.57	91.63	93.91	94.31	91.88	94.24	96.29	95.9	93.79	96.68	94.03	92.93	87.25	92.93	95.56	95.39	83.74	95.36	87.47	85.2	91.55	93.38	98.22	94.56	91.68	84.12	96.31	97.57	87.79	96.18	87.1	92	94.06
	452	94.9	95.8	94.08	94.9	87.85	91.88	94.9	91.66	88.64	71.85		96	94.7	95.79	89.85	94.05	89.14	93.58	93.98	89.66	94.08	95.63	96.08	93.6	96.02	93.75	93.54	86.21	93.54	95.39	96.03	86.1	95.86	87.97	86.32	92.28	94.31	97.5	94.92	93.36	85.93	96.28	97.07	88.85	95.52	88.87	91.07	93.55
	453	92.89	95.29	94.01	95.14	87.14	90.62	95.13	91.85	85.45	70.65		95.06	94.47	95.34	91.08	93.45	88.59	94.1	93.36	88.93	94.32	94.62	94.9	91.74	96.24	93.44	92.63	85.39	92.63	94.78	94.95	85.95	95.67	88.21	86.8	89.33	95.22	97.92	95.55	93.73	91.15	96.54	97.52	90.61	95.56	87.89	92.69	93.81
	454	93.72	95	94.05	95.58	87.21	88.94	94.54	92.18	82.56	65		93.98	94.65	95.85	91.07	92.9	87.23	94.45	92.9	87.43	94.97	94.75	95.51	89.77	96.13	92.98	92.02	86.87	92.02	94.6	95.61	81.01	95.37	87.54	85.73	91.34	95.27	96.64	95.77	94.15	92	95.92	97.89	88.77	95.72	89.73	91.12	94.69
	455	93.31	94.88	93.61	95.22	84.39	88	93.41	90.69	82.64	58.07		93.56	94.74	94.16	89.42	92.78	88.31	93.76	92.84	88.53	94.49	93.35	95.09	90.15	95.18	91.23	90.51	88.29	90.51	94.13	96.02	85.6	94.26	88.86	85.39	93.52	95.42	96.93	95.57	94.67	93.41	96.01	97.28	89.15	95.74	91.93	90.54	94.44
	456	91.55	93.53	93.45	95.11	77.31	87.19	93.25	89.92	79.2	55.51		93.64	93.11	93.88	88.57	91.48	85.36	93.4	91.35	85.79	93.86	91.77	94.62	88.75	95.31	88.32	89.61	85.21	89.61	93.94	95.43	88.48	91.84	89	84.33	93.59	95.17	95.79	96.04	94.57	94.29	95.47	96.85	90.24	94.84	92.78	91.18	93.46
	457	90.41	92.65	91.75	94.38	77.54	86.38	91.82	90.08	74.35	53.46		92.2	92	96.39	89.06	90.48	83.31	93.19	90.26	83.51	93.78	90.53	93.3	86.24	94.1	89.5	88.82	85.99	88.82	90.72	94.71	85.79	94	90.58	85.54	90.73	95.25	95.24	95.87	94.63	95.72	94.96	94.73	90.27	95.11	92.88	89.83	93.33
	458	91.44	91.08	91.26	92.86	71.91	84.75	91.51	89.66	71.42	52.5		91.09	91.51	95.89	88.13	87.97	84.09	93.34	88.12	83.8	94.05	89.92	91.55	86.76	93.16	87.31	86.8	88.49	86.8	90.84	94.84	83.39	94.6	91.37	84.02	91.79	94.95	93.01	94.62	94.94	96.97	94.51	94.52	90.34	94.45	94.78	88.99	92.37
	459	89.55	91.38	90.63	92.94	58.89	83.75	89.85	87.8	71.67	46.4		89.45	89.69	93.65	86.35	85.97	77.78	92.61	85.97	77.19	93.21	87.49	92.45	87.19	90.41	85.16	86.81	87.41	86.81	88.69	92.94	88.41	91.72	90.02	83.62	92.71	94.1	92.29	94.82	94.65	97.58	94.16	93.67	91.75	93.25	95.13	86.29	91.51
	460	87.33	89.77	88.67	90.96	56.91	82.94	90.65	88.46	68.02	43.95		90.27	88.5	94.77	87.43	86.36	66.03	90.11	86.63	64.67	90.79	86.88	91.26	85.83	90.38	82.34	86.19	86.12	86.19	87.04	92.91	88.89	91.86	92.37	85.75	94.09	93.86	92.55	94.1	93.48	97.99	93.29	94.74	93.21	93.29	95.58	87.66	90.34
	461	87.59	87.31	88.24	89.42	52.05	79.44	88.1	88.99	67.17	47.81		88.55	88.17	95.91	87.13	86.59	59.58	90.67	86.36	59.29	91.63	82.31	89.77	83.4	88.98	84.23	85.33	87.12	85.33	84.78	92.06	84.3	92.02	92.93	84.95	93.62	92.82	91.06	93.18	92.99	98.08	91.64	93.58	91.2	92.91	96.23	84.94	89.79
	462	87.16	87.35	88.26	88.95	50.1	73.81	85.62	87.3	64.78	45.71		86.88	87.87	94.47	85.32	85.42	55.57	88.89	84.6	53.75	89.68	76.97	88.36	84.96	86.56	79.13	83.34	88.13	83.34	85.53	90.31	86.28	91.98	92.81	86.09	91.85	92.18	88.53	92.17	91.27	98.58	93.05	92.41	94.43	91.23	96.48	84.39	88.97
	463	81.86	86.37	87.59	88.93	44.5	69.62	85.27	86.6	57.53	46.15		87.89	85.73	93.06	85.34	82.21	52.52	87.32	80.54	50.05	88.46	75.56	89.27	82.33	84.9	67.66	83.68	84.74	83.68	81.53	88.39	89.39	89.83	93.28	85.98	92.56	91.38	92.87	91.77	89.78	98.51	91.28	94.15	95.42	90.46	96.9	82.8	87.07
	464	79.83	81.89	85.25	87.48	42.01	64.44	81.53	87.98	60.88	46.24		87.86	84.71	93.67	86.48	84.23	48.16	86.26	82.72	48.42	87.17	72.26	85.23	77.14	82.61	54.98	81.83	84.65	81.83	76.48	86.21	87.33	87.71	94.19	86.93	94.23	90.59	91.87	90.29	87.2	98.11	90.18	92.2	95.29	91.87	96.41	84.88	86.25
	465	81.18	79.27	85.28	85.11	37.7	57.25	72.59	87.11	63.04	46.53		83.99	83.8	94.59	84.56	83.75	48.88	86.41	80.05	48.63	87.32	63.18	80.86	74.49	73.08	54.83	77.93	87.13	77.93	74.81	87.33	86.16	92.36	95.36	88.15	93.98	89.22	88.09	88.45	87.44	97.95	89.76	90.75	95.57	89.79	96.35	83.07	87.95
	466	74.01	80.33	85.74	86.07		57.91	63.64	83.27	58.49	43.76		82.55	83.65	93.26	81.9	78.74	51.02	82.49	70.47	48.46	83.73	58.15	79.08	72.58	66.97	48.36	71.7	85.93	71.7	68.73	84.99	88.13	94.32	95.38	88.35	93.09	88.17	89.17	88.2	86.07	96.04	89.83	93.47	96.54	88.89	95.24	81.9	83.15
	467	63.92	77.63	83.71	85.23		56.38	56.38	83.51	57.01	40.54		85.27	80.1	93.04	81.95	76.43	50.14	77.82	61.82	48.72	78.58	54.39	76.05	66.15	62.49	43.11	66.14	82.99	66.14	64.01	84.89	87.99	93.27	95.61	88.63	94.39	88.33	88.77	88.36	81.58	95.75	87.16	93.74	96.81	90.51	94.64	81.92	83.98
	468	57.39	70.42	81	81.56		57.66	50.07	83.19	60.46	34.77		82.57	79.03	91.43	81.18	75.58	58.11	74.61	56.98	56.86	77.3	48.7	65.74	60.81	59.1	33.15	57.94	82.79	57.94	62.11	83.83	83.97	92.95	96.11	90.78	94.85	86.65	83.46	85.43	81.89	94.38	85.87	89.99	96.62	90.81	95.47	78.87	85.46
	469	48.66	70.58	80.46	78.44		59.66	45.19	79.07	56.03	42.38		80.18	77.54	93.69	78.64	70.02	59.28	66.86	52.28	57.29	72.04	46.3	57.95	61.8	47.73		59.2	83.73	59.2	64.64	81.99	82.32	89.88	96	90.09	94.04	83.59	76.09	83.22	80.82	94.59	86.82	92.18	96.49	89.18	94.94	74.01	80.99
	470	47.43	66.16	78.9	79.59		61.31	41.15	74.6	56.42	34.31		79.49	74.97	93.58	75.3	64.27	61.99	58.51	40.42	61.41	63.17	45.32	46.16	56.8	42.27		55.06	78.99	55.06	58.73	79.66	82.81	89.5	96.03	89.68	93.91	82.93	74.73	86.02	78.39	93.44	85.85	92.19	96.53	87.68	92.76	69.47	80.9
	471	49.48	60.27	76.32	73.74		58.66	39.67	74.8	56.6	33.03		80.52	69.46	92.82	73.11	69.96	58.75	53.17	39.46	57.09	56.31	44.58		52.18	44.56		43.65	78.41	43.65	46.98	77.16	79.77	86.54	96	91.53	95.09	82.64	74.24	80.94	74.1	93.01	82.57	90.85	96.59	88.29	91.66	67.1	77.99
	472	45.19	55.87	72.05	68.45		62.5	41.15	70.95	55.87	30.12		78.03	67.07	94.36	71.29	63.59	61.56	41.04	39.66	59.46	40.66	43.3		56.35	33.57		45.26	76.07	45.26	47.83	74.37	68.34	79.99	95.71	93.31	95.24	77.94	75.57	70.45	73.07	92.65	80.15	88.98	95.29	86.67	92.2	58.99	77.16
	473	40.91	51.18	70.56	61.23		55.22	36.23	69.03	54.58	31.94		77.48	69.32	93.66	70.11	59.33	61.67		37.51	58.72		39.72		55.52	33.74		42.4	71.02	42.4	49.7	71.52	61.93	77.13	94.18	93.45	94.19	69.74	73.92	64.87	68.48	91.21	78.87	90.2	94.87	85.63	90.17	56.66	76.93
	474	42.29	47.93	68.13	58.66		63.66	35.76	61.27	53.9	28.94		77.08	68.02	94.6	70.27	62.95	61.03		31.72	58.73		46.32		55.9	35.11		41.28	64.61	41.28	41.54	69.44	55.95	74.63	94.28	93.3	94.79	69.53	78.37	58.7	62.95	90.13	75.54	91.17	94.35	84.69	87.79	42.45	73.38
	475	39.55	47.61	65.84	56.64		62.53	37.51	60.7	48.3	29.32		74.59	64.02	95.46	70.34	63.67	62.83		40.93	61.17		45.53		53.89	35.58		40.55	59.34	40.55	40.91	67.98	53.3	82.29	94.5	94.2	95.22	63.04	80.02	54.39	59.39	93.53	74.37	92.15	94.73	83.8	87.2	41.72	72.68
	476	39.4	44.16	62.99	55.22		55.41	39.5	60.07		30.4		73.16	64.62	94.2	73.27	60.05	58.22		39.6	52.36		45		58.37	32.97		40.1	55.25	40.1	37.2	52.32	51.14	90.15	92.47	94.66	94.98	57.16	82.07	47.67	58.06	92.91	70.56	90.73	92.54	83.73	88.05	37.44	73.38
	477	41.07	42.91	60.47	53.13		49.62	40.38	59.65		26.95		73.38	67.85	95.19	71.02	60.46	57.16		40.85	52.31		45.44		58.59	36.19		38.17	52.75	38.17			48.83	89.91	91.75	94.29	93.81	49.78	82.42	46.8	54.97	89.75	68.73	90.91	90.98	80.14	86.38	44.66	70.31
	478	37.97	43.89	64.05	54.89		46.91	40.73	57.85		28.08		73.12	70.51	95.95	73.02	62.45	51.28		34.61	45.95		43.01		58.1	34.77		39.45	53.63	39.45			47.51	89.35	92.68	94.09	93.4	49.67	87.79	48.52	54.61	91.16	66.18	92.39	91.88	79.43	84.66	36.6	68.63
	479	38.49	44.4	66.32	55.51			42.4	56.67		26.15		67.49	72.19	96.27	69.42	58.51			35.53			42.12		59.15	35.76		38.7	47.47	38.7			48.53	86.83	91.32	94.2	92.75	43.36	88.93	46.93	52.5	91.26	60.43	92.39	89.26	76.82	83.1	33.13	67.33
	480	39.43	51.28	69.17	55.34			39.71	52.34		28.17		64.72	69.59	96.2	70.71	55.72			36.41			37.65		57.78	33.33		38.28	43.15	38.28			47.11	87.71	88.91	93.44	91.65	44.96	89.21	44.77	52.63	88.99	57.6	92	87.65	77.87	84.89	31.46	62.33
	481	36.69	42.18	65.39	55.38			42.66	50.21		30.39		63.8	69.22	96.22	70.23	55.07			46.27			38.22		55.79	34.73		38.07	43.87	38.07			52.12	90.57	89.42	91.82	90.58	38.89	92.11	45.14	48.5	86	61.24	93.04	87.42	76.27	81.73	36.71	60.53
	482	41.16	40.03	64.16	54.04			40.21	51.51		26.71		59.95	70.39	95.82	69.56	54.14			45.98			33.97		53.4	36.32		39.94	49.04	39.94			52.14	91.52	89.33	91.64	88.28	37.27	93.2	46.26	52.68	86.17	59.26	93.77	88.62	72.81	80.14	33.89	57.9
	483	38.61	36.1	65.07	54.26			39.67	49.72		32.03		56.77	70.72	95.96	61.37	52.61			48.22			31.56		49.37	32.32		36.26	47.16	36.26			50.06	93.49	86.22	91.06	84.85	38.58	93.24	44	52.08	85	57.26	93.13	81.54	71.49	78.91	32.72	57.41
	484	39.16	36.35	64.75	53.97			36.57	50.05		30.52		55.24	65.65	95.46	60.51	46.57			48.22			30.64			34.86		45.04	47.57	45.04			51.34	94.19	86.49	89.71	83.55	36.98	93.92	42.4	50.21	86.42	59.64	93.24	82.19	74.4	74.16	30.49	55.36
	485	33.22	37.36	59.32	54.05				47.43		34.64		54.04	67.08	94.01	58	41.34			49.6			30.95			33.1		40.65	47.95	40.65			51.45	95.41	87.26	88.59	84.87	35.45	94.03	41.36	50.87	85.61	59.36	93.98	82.7	68.71	62.64	33.08	55.32
	486	37.4	37.31	57.5	51.11				46.99		36.94		46.28	65.51	94.15	56.8	44.04			51.54			26.17			35.62		39.79	49.76	39.79			50.23	96.28	86.01	89.37	85.18	33.9	94.45	41.96	52.67	85.67	56.56	94.72	81.54	66.94	57.13	31.63	56.19
	487	34.68	45.43	59.67	45.1				39.77		32		44.59	60.16	93.11	53.4	42.95			51.04			27.27			29.35		40.74	43.79	40.74			46.26	97.03	85.33	86.44	80.97	34.85	93.82	42.22	51.35	85.92	58.92	93.57	77.47	65.01	55.55	28.59	53.11
	488	43.07	37.77	56.02	43.06				35.29		30.21		40.11	56.49	91.89	48.08	38.38			53.43			28.76			33.87		38.44	41.88	38.44			38.69	96.83	83.63	85.68	81.51	35.37	92.83	39.35	51.46	89.3	48.43	93.49	77.34	63.15	53.41	30.57	50.44
	489	40.97	50.87	56.12	40.6				35.86		40.37		36	52.02	90.36	45.66	39.01			52.54			30.7			28.07		41.5	44.4	41.5			41.81	95.75	83.7	85.31	83.41	36.37	93.48	41.52	45.29	88.34		93.54	79.78	60.26	47.24	30.97	51.19
	490	38.3	41.47	47.46	40.58				33.86		29.62		36.14	49.19	90.9	41.33	35.49			56.95			28.71			35.15			37.61					92.9	80.18	84.42	79.47	37.11	93.33	38.65	43.53	88.68		94.7	77.41	55.66	44.73	29.63	51.87
	491	37.42	40.37	45.48	36.88				31.65		30.33		32.54	48.75	88.46	38.32	32.64			52.32			27.57			28.78								90.88	80.65	80.08	75.66	34.91	92.08	47.28	40.51	91.99		93.28	75.2	56.93	46.49	49.82	46.12
	492	46.01	42.85	38.32	34.16				32.28		31.65		32.63	44.19	86.42	31.83	30.73			53.47			27.14			34.34								85.22	80.15	79.05	73.32	34.71	90.4	39.47		92.3		93.27	75.85	57.33	47.8	27.61	41.21
	493	45.03	43.77	35.37	37.4				34.03		36.76		30.56	37.46	86.38	37.22	30.86			54.7			25.86			28.2								84.6	80.19	79.68	71.05	38.24	91	37.64		92.73		94.25	77.37	54.98	41.63	29.1	37.11
	494	48.31	47.44	29.6	34.59				30.3		37.1		30.79	34.16	82.32	32.23	28.94			49.76			30.21			32.62								88.99	79.06	74.44	62.1	33.26	90.26	35.66		93.84		93.26	75.05	54.26	40.25	28.53	36.72
	495	54.3	36.02	30.79	35.7				46.41		33.56		30.45	30.6	73.7	34.45	28.39			47.32			46.48			31.92								89.61	78.6	70.3	59.24	38.17	88.17	35.53		95.28		90.93	77.13	56.82	37.85	31.42	36.47
	496	46.27	39.43	25.53	29.61				36.3		29.99		33.43	29.28	65.9	33.93	35.38			43.74			28.92			29.13								93.26	79.54	71.69	57.48		87.43	38.51		95.24		90.96	75.42	54.18	39.27	28.42	34.24
	497	53.6		29.57	33.35				36.65		27.57		30.82	27.39	56.33	33.16	27.77			43.18			30.59			33.6								94.3	78.5	70.05	53.61		88.98	37.7		95.29		91.9	74.07	51.96	40.01	36.15	34.59
	498	46.99		26.51	30.94				39.55		26.31		33.3	27.4	54.25	30.69	31.91			39.71			28.1			31.75								95.38	80.04	63.51	52.93		86.5	38.44		95.94		87.85	71.7	54.83	38.41	30.8	33.48
	499	34.96		26.48	31.65				34.72		25.68		32.6	30.94	54.27	32.33	30.89			39.46			31.57			32.1								96.23	78.91	61.19	53.94		84.69	34.7		96.09		86.53	68.13	53.41	37.73	32.19	34.19
	500	34.66		28.49	33.34				40.33		29.14		34.38	29.58	55.13	31.47	25.97			37.91			26.83			26.97								96.68	76.03	60.24	49.04		86.34	40		95.52		88.04	65.91	48.84	40.76	32.2	34.58
	501	31.71		28.07	32.56				34.21		25.64		33.31	32.37	58.42	35.32	30.31			38.16			32.88			27.09								95.78	75.73	59.38	43.84		86.65	38.99		95.96		84.21	59.87	51.55	38.9	31.57	36.63
	502	37.19		27.9	33.05				34.99		23.59		36.8	37.17	59.16	32.62	35.11			34.13			30.77			32.87								95.68	75.53	57.38	35.3		75.95	37.09		95.91		83.45	57.26	51.87	41.62	33.54	34.01
	503	32.34		25.52	31.57				40.3		22.25		35.76	31.1	60.57	36.01	37.72			30.34			28.41			28.92								95.9	73.83	56.63	43.59		75.6	37.49		94.32		81.83	56.56	53.29	42.18	31.42	39.79
	504	37.24		26.83	32.87				46.15		27.84		35.32	31.59	52.3	35.15	36.91			28.82			24.21			29.64								97.12	64.86	53.66	38.79		73.82	31.25		94.25		81.34	52.29	51.8	42.33	33.8	32.92
	505			27.32	33.53				38.36		28.9		40.72	40.25	60.15	32.77	30.8			31.15			34.47			30.32								96.91	58.59	51.11	33.84		69.07	47.2		94.25		70.19	53.92	50.21	47.04	56.19	34.07
	506			28.2	35.7				36.94		30.64		34.25	26.35	56.53	33.85	30.41			37.59						33.56								96.91	57.33	49.89	36.08		58.64	35.27		93.24		71.14	51.52	47.75	38.9	38	32.8
	507			36.14	32.74				37.13		28.07		36.47	28.26	60.17	31.83	29			29.22						32.03								95.81	55.71	51.36	34.43		60.29			91.22		71.43	45.3	40.86	37.67	34.61	35.01
	508			28.91	37.04				33.07		30.94		39.86	26.34	54.78	33.53	27.57			29.11						29.13								94.9	53.03	48.96	35.17		57.17			90.96		53.71	38.24	39.7	32.24	36.72	38.77
	509			25.82	30.98				33.63		31.16		43.29	26.29	54.85	30.94	25.05			34.4						32.58								94.85	50.73	45.28	32.9		56.64			91.2		51.12	36.87		35.5	36.07	50.13
	510			29.89	35.35				37.81		27.19		32.95	27.16	51.58	37.38	28.39									30.97								93.07	49.87	48.99	26.65		56.7			88.3		46.35	35.63			33.04	35.06
	511			27.44	32.11				30.62		34.36		34.64	34.05	46.35	31.08	25.12									30.52								93.17	50.47	43.72	31.31		55.3			85.87		43.87	35.11			32.97	38
	512			30.66	30.22				34.2				42.65	31.34		32.44	23.6									31.96								93.32	46.29	42.38	26.82		56.15			85.92		39.66	32.73			32.25	45.02
	513			35.57	33.07				39.34					36.86		32.72	24.61									35.76								92.29	37.71	44.39	28.15		55.56			86.81		33.97	32.31			33.45	35.07
	514			36.97	33.82				39.58					30.27		36.42	25.5									32.22								92.64	42.3	43.48	29.91		55.67			80.06		33.72	34.05			33.29	42.29
	515			28.33	38.85				35.38					28.96		37.61	24.99									28.49								95.03	36.53	42.15	25.55		53.55			77.96		39.77	31.5			35.88
	516			29.31	33.9				36.88					34.33		40.59	25.68									31.03								94.15	34.24	46.47	30.03		54.96			73.87		36.46	31.89			33.13
	517			33.43	30.8				36.07					28.27		41.42	23.22									31.59								94.9	40.83	41.58	27.02		54.01			73.54		34.06	32.94			37.63
	518			27.52	33.59				44.84					32.65		33.38	23.51									30.8								95.16	41.27	42.71	30.01		54.68			59.22		37.49	38.46			41.32
	519			34.92	37.03				30.67					28.37		42.98	25.57									34.99								93.53	42.77	42.51	27.94		53.14			58.86		34.92	32.1			37.16
	520			29.01	37.64				34.34					30.91		36.91	26.32									31.13								92.3	37.98	44.29	27.98		52.85			58.37		33.85	32.49
	521			34.79	37.29									33.44			28.26									30.68								91.35	32.19	44.37	32.99		52.58			56.27		34.23	36.73
	522			31.22	34.43									29.27			30.15																	86.58	33.53	41.92	26.45		49.92			56.68		37.55	36.28
	523			27.57	38.52									32.63			35.46																	84.49	36.05	46.94	28.18		41.37			57.04		34.1	32.43
	524			32.67										31.8			35.02																	76.45		46.76	32.29		38.29			55.18		37	30.91
	525			32.95										30.71			33.55																	82.24		47.63	31.56		38.51			56.42		35.99	32.03
	526			31.53										32.45			37.85																	91.87		48.87	31.07		35			55.69		41.35	31.64
	527			28.75										31.75			33.06																	93.01		43.17	28.55		33.11			54.88		40.01	30.6
	528			30.51										30.36			35.76																	94.58		40.87	28.12		43.23			55.15		38.28	29.32
	529			30.19										30.56			37.41																	95.49			30.55		36.23			55.17		37.85	29.91
	530			32.94										30.77			31.65																	97.12			29.19		36.59			56.22		36.04	28.66
	531			33.65													26.91																	97.31			29.05		38.7			51.9		37.82	28.53
	532																33.15																	97.77			31.6		42.25			54.11		40.48	29.33
	533																33.73																	97.49			42.47		39.83			54.05		37.1	36.71
	534																32.94																	97.26			31.69		38.75			49.67		38.8	30.52
	535																29.48																	97.61			31.15		35.95			50.79		38.71	30.67
	536																28.56																	95.88			30.9		37.04			50.62		35.4	30.92
	537																30.76																	96.68			27.88		35.11			48.34		44.16	29.18
	538																28.44																	94.65			31.02					43.19		38.29	35.72
	539																26.16																	94.19			26.22					51.62		45.92	28.15
	540																26.82																	91.53			29.55					48.04		46.3	37.02
	541																26.9																	90.64			24.52					50.82		47.39
	542																26.81																	91.17			25.3					52.57		48.64
	543																28.1																	89.15			23.93					48.77		47.43
	544																32.7																	88.2			25.15					49.21
	545																27.08																	91.68			24.56					51.49
	546																28.46																	91.83			25.5					48.83
	547																23.83																	87.13			25.56					45.81
	548																24.63																	87.61			25.44					45.89
	549																25.7																	91.09			25.54					48.53
	550																24.39																	88.2			25.99					46.54
	551																30.09																	81.57			24.98					42.85
	552																33.06																	83.98			24.44					36.68
	553																																	87.24			24.17					35.96
	554																																	86.96			26.89					31.81
	555																																	83.59			24.69					30.87
	556																																	81.08			24.53					31.21
	557																																	83.15			22.45					29.95
	558																																	85.65			32.5					32.33
	559																																	81.09								31.3
	560																																	82.75								29.46
	561																																	86.34								26.74
	562																																	87.15								27.29
	563																																	85.89								31.93
	564																																	88.55
	565																																	90.59
	566																																	90.64
	567																																	91.91
	568																																	92.46
	569																																	93.8
	570																																	92.94
	571																																	93.8
	572																																	94.7
	573																																	94.44
	574																																	92.87
	575																																	92.64
	576																																	92.17
	577																																	91.3
	578																																	89.73
	579																																	90.05
	580																																	88.06
	581																																	87.44
	582																																	86.13
	583																																	85.25
	584																																	81.37
	585																																	78.91
	586																																	77.28
	587																																	73.65
	588																																	62.27
	589																																	63.94
	590																																	60.3
	591																																	49.54
	592																																	47.21
	593																																	48.27
	594																																	41.98
	595																																	43.43
	596																																	38.09
	597																																	37.78
	598																																	38
	599																																	40.25
	600																																	36.61
	601																																	48.66
	602																																	50.58
	603																																	36.96
	604																																	38.91
	605																																	38.68
	606																																	36.22
	607																																	39.89
	608																																	39.62
	609																																	35.97
	610																																	33.9
	611																																	33.35
	612																																	28.65
	613																																	36.32
	614
	615
	616
	617
	618
	619
	620
	621
	622
	623
	624
	625
	626
	627
	628
	629
	630
	631
	632
	633
	634
	635
	636
	637
	638
	639
	640
	641
	642
	643
	644
	645
	646
	647
	648
	649
	650
	651
	652
	653
	654
	655
	656
	657
	658
	659
	660
	661
	662
	663
	664
	665
	666
	667
	668
	669
	670
	671
	672
	673
	674
	675
	676
	677
	678
	679
	680
	681
	682
	683
	684
	685
	686
	687
	688
	689
	690
	691
	692
	693
	694
	695
	696
	697
	698
	699
	700
	701
	702
	703
	704
	705
	706
	707
	708
	709
	710
	711
	712
	713
	714
	715
	716
	717
	718
	719
	720
	721
	722
	723
	724
	725
	726
	727
	728
	729
	730
	731
	732
	733
	734
	735
	736
	737
	738
	739
	740
	741
	742
	743
	744
	745
	746
	747
	748
	749
	750
	751
	752
	753
	754
	755
	756
	757
	758
	759
	760
	761
	762
	763
	764
	765
	766
	767
	768
	769
	770
	771
	772
	773
	774
	775
	776
	777
	778
	779
	780
	781
	782
	783
	784
	785
	786
	787
	788
	789
	790
	791
	792
	793
	794
	795
	796
	797
	798
	799
	800
	801
	802
	803
	804
	805
	806
	807
	808
	809
	810
	811
	812
	813
	814
	815
	816
	817
	818
	819
	820
	821
	822
	823
	824
	825
	826
	827
	828
	829
	830
	831
	832
	833
	834
	835
	836
	837
	838
	839
	840
	841
	842
	843
	844
	845
	846
	847
	848
	849
	850
	851
	852
	853
	854
	855
	856
	857
	858
	859
	860
	861
	862
	863
	864
	865
	866
	867
	868
	869
	870
	871
	872
	873
	874
	875
	876
	877
	878
	879
	880
	881
	882
	883
	884
	885
	886
	887
	888
	889
	890
	891
	892
	893
	894
	895
	896
	897
	898
	899
	900
	901
	902
	903
	904
	905
	906
	907
	908
	909
	910
	911
	912
	913
	914
	915
	916
	917
	918
	919
	920
	921
	922
	923
	924
	925
	926
	927
	928
	929
	930
	931
	932
	933
	934
	935
	936
	937
	938
	939
	940
	941
	942
	943
	944
	945
	946
	947
	948
	949
	950
	951
	952
	953
	954
	955
	956
	957
	958
	959
	960
	961
	962
	963
	964
	965
	966
	967
	968
	969
	970
	971
	972
	973
	974
	975
	976
	977
	978
	979
	980
	981
	982
	983
	984
	985
	986
	987
	988
	989
	990
	991
	992
	993
	994
	995
	996
	997
	998
	999
	1000
	1001
	1002
	1003
	1004
	1005
	1006
	1007
	1008
	1009
	1010
	1011
	1012
	1013
	1014
	1015
	1016
	1017
	1018
	1019
	1020
	1021
	1022
	1023
	1024
	1025
	1026
	1027
	1028
	1029
	1030
	1031
	1032
	1033
	1034
	1035
	1036
	1037
	1038
	1039
	1040
	1041
	1042
	1043
	1044
	1045
	1046
	1047
	1048
	1049
	1050
	1051
	1052
	1053
	1054
	1055
	1056
	1057
	1058
	1059
	1060
	1061
	1062
	1063
	1064
	1065
	1066
	1067
	1068
	1069
	1070
	1071
	1072
	1073
	1074
	1075
	1076
	1077
	1078
	1079
	1080
	1081
	1082
	1083
	1084
	1085
	1086
	1087
	1088
	1089
	1090
	1091
	1092
	1093
	1094
	1095
	1096
	1097
	1098
	1099
	1100
	1101
	1102
	1103
	1104
	1105
	1106
	1107
	1108
	1109
	1110
	1111
	1112
	1113
	1114
	1115
	1116
	1117
	1118
	1119
	1120
	1121
	1122
	1123
	1124
	1125
	1126
	1127
	1128
	1129
	1130
	1131
	1132
	1133
	1134
	1135
	1136
	1137
	1138
	1139
	1140
	1141
	1142
	1143
	1144
	1145
	1146
	1147
	1148
	1149
	1150
	1151
	1152
	1153
	1154
	1155
	1156
	1157
	1158
	1159
	1160
	1161
	1162
	1163
	1164
	1165
	1166
	1167
	1168
	1169
	1170
	1171
	1172
	1173
	1174
	1175
	1176
	1177
	1178
	1179
	1180
	1181
	1182
	1183
	1184
	1185
	1186
	1187
	1188
	1189
	1190
	1191
	1192
	1193
	1194
	1195
	1196
	1197
	1198
	1199
	1200
	1201
	1202
	1203
	1204
	1205
	1206
	1207
	1208
	1209
	1210
	1211
	1212
	1213
	1214
	1215
	1216
	1217
	1218
	1219
	1220
	1221
	1222
	1223
	1224
	1225
	1226
	1227
	1228
	1229
	1230
	1231
	1232
	1233
	1234
	1235
	1236
	1237
	1238
	1239
	1240
	1241
	1242
	1243
	1244
	1245
	1246
	1247
	1248
	1249
	1250
	1251
	1252
	1253
	1254
	1255
	1256
	1257
	1258
	1259
	1260
	1261
	1262
	1263
	1264
	1265
	1266
	1267
	1268
	1269
	1270
	1271
	1272
	1273
	1274
	1275
	1276
	1277
	1278
	1279
	1280
	1281
	1282
	1283
	1284
	1285
	1286
	1287
	1288
	1289
	1290
	1291
	1292
	1293
	1294
	1295
	1296
	1297
	1298
	1299
	1300
[truncated: 232 more columns]

## Sheet: Table S7. RoseTTAFold Error Est
lDDT score:		0.82	0.85	0.82	0.81	0.83	0.85	0.85	0.82	0.8	0.67	0.68	0.82	0.79	0.8	0.8	0.82	0.85	0.82	0.82	0.84	0.82	0.83	0.83	0.86	0.82	0.82	0.84	0.83	0.85	0.83	0.78	0.81	0.71	0.84	0.78	0.72	0.83	0.76	0.84	0.84	0.77	0.82	0.8	0.78	0.84	0.8	0.81	0.81
Robetta Server Job ID:		464811	207788	207787	207786	207785	545355	207781	207782	207780	208190	207784	207779	207778	207776	207777	207775	207774	207773	207772	207758	207771	207757	207756	207755	207754	207753	207752	207751	208189	207749	207748	207747	207746	207745	207744	207743	207742	207740	207739	207738	207420	207419	207416	207414	207413	388649	207412	207411
Sequence Name:		Metazoa_consensus	Danre_scarb1	Danre_scarb2a	Danre_scarb2b	Danre_scarb3	Danre_scarb2c	Gasac_scarb2c	Gasac_scarb2b	Gasac_scarb3	Gasac_scarb2a	Gasac_scarb1	Takru_scarb1	Takru_scarb2a	Takru_scarb2c	Takru_scarb2b	Homsa_SCARB1	Homsa_SCARB2	Homsa_SCARB3	Musmu_SCARB1	Musmu_SCARB2	Musmu_SCARB3	Xentr_SCARB1	Xentr_SCARB2	Xentr_SCARB3	Latch_SCARB1	Latch_SCARB3	Calmi_scarb2c	Calmi_scarb2-like	Calmi_scarb1	Calmi_scarb3	Petma_scarb3-like	Petma_scarb2-like	Oikdi_SR-B	Cioin_SR-B_1	Cioin_SR-B_2	Cioin_SR-B_3	Brafl_SR-B_1	Brafl_SR-B_2	Strpu_SR-B_1	Strpu_SR-B_2	Strpu_SR-B_3	Strpu_SR-B_4	Strpu_SR-B_5	Strpu_SR-B_6	Strpu_SR-B_7	Apoja_SR-B_1	Apoja_SR-B_2	Apoja_SR-B_3
Position:	1	9.23	2.27	5.6	4.43	5.03	3.68	5.35	4.88	6	6.21	4.25	4.14	6.82	14.87	6.12	5.38	4.87	4.82	6.64	3.96	5.46	6.1	5.8	3.63	4.98	7.63	6.88	4.12	5.62	3.93	9	5.92	4.28	13.21	10.59	16.11	6.04	8.51	2.77	6.52	8.12	6.1	9.4	5.86	5.12	8.79	4.66	3.03
	2	9.02	1.95	5.13	3.97	4.2	3.32	4.53	4.3	5.06	5.53	3.61	3.47	6.17	14.7	5.59	5	4.47	4.47	6.33	3.6	4.94	5.51	5.05	3.27	4.25	6.8	6.13	3.74	5.07	3.26	8.67	5.48	3.87	13.08	10.15	14.12	5.24	8.17	2.48	6.04	7.95	5.05	9.22	5.64	4.69	8.27	4.35	2.81
	3	8.69	1.65	4.54	3.48	3.35	2.92	3.65	3.65	4.11	4.82	2.94	2.82	5.39	14.51	4.91	4.56	4.05	4.03	5.98	3.2	4.32	4.76	4.18	2.86	3.45	5.87	5.28	3.38	4.32	2.61	8.17	4.93	3.41	12.49	9.46	11.82	4.37	7.77	2.17	5.47	7.76	3.92	8.95	5.34	4.13	7.68	4	2.57
	4	8.25	1.4	3.88	3.01	2.61	2.54	2.85	2.98	3.25	4.12	2.32	2.25	4.55	14.33	4.16	4.09	3.65	3.54	5.57	2.8	3.65	3.92	3.31	2.47	2.69	4.92	4.44	3.06	3.51	2.05	7.54	4.27	2.92	11.47	8.51	9.54	3.53	7.29	1.87	4.88	7.56	2.92	8.56	4.94	3.48	7.07	3.66	2.34
	5	7.7	1.2	3.26	2.62	2.03	2.2	2.19	2.39	2.56	3.48	1.8	1.8	3.75	14.13	3.43	3.64	3.29	3.04	5.09	2.43	2.99	3.1	2.56	2.14	2.05	4.03	3.69	2.84	2.77	1.63	6.85	3.56	2.45	10.17	7.38	7.47	2.82	6.68	1.62	4.3	7.33	2.16	8.09	4.44	2.84	6.51	3.35	2.16
	6	7.03	1.06	2.71	2.32	1.6	1.92	1.7	1.92	2.04	2.94	1.41	1.46	3.08	13.94	2.8	3.23	2.97	2.58	4.54	2.1	2.41	2.4	1.98	1.88	1.58	3.25	3.11	2.71	2.17	1.33	6.15	2.89	2.02	8.79	6.21	5.75	2.26	5.93	1.42	3.73	7.07	1.63	7.57	3.88	2.29	6.04	3.1	2.04
	7	6.2	0.96	2.28	2.1	1.31	1.72	1.36	1.58	1.68	2.5	1.13	1.22	2.54	13.73	2.3	2.86	2.68	2.2	3.95	1.82	1.94	1.85	1.56	1.69	1.26	2.61	2.68	2.67	1.74	1.12	5.47	2.32	1.66	7.48	5.1	4.46	1.87	5.08	1.28	3.21	6.72	1.3	7.04	3.31	1.85	5.66	2.9	1.97
	8	5.24	0.89	1.96	1.93	1.12	1.56	1.14	1.34	1.43	2.17	0.94	1.05	2.14	13.51	1.92	2.55	2.42	1.9	3.38	1.58	1.58	1.45	1.27	1.55	1.04	2.1	2.38	2.69	1.46	0.98	4.84	1.88	1.37	6.35	4.12	3.52	1.59	4.22	1.18	2.72	6.28	1.1	6.56	2.79	1.53	5.36	2.73	1.94
	9	4.24	0.84	1.72	1.79	0.99	1.44	0.99	1.19	1.27	1.91	0.82	0.93	1.86	13.27	1.67	2.28	2.2	1.67	2.85	1.39	1.32	1.18	1.08	1.45	0.9	1.71	2.17	2.77	1.29	0.88	4.27	1.57	1.16	5.41	3.3	2.86	1.41	3.45	1.12	2.28	5.77	0.98	6.15	2.34	1.3	5.1	2.57	1.94
	10	3.3	0.81	1.55	1.66	0.9	1.34	0.91	1.1	1.16	1.73	0.74	0.84	1.66	13.04	1.51	2.05	2	1.5	2.39	1.24	1.13	1	0.97	1.38	0.81	1.43	2.03	2.87	1.18	0.81	3.74	1.36	1.01	4.61	2.66	2.41	1.29	2.83	1.08	1.89	5.26	0.91	5.82	1.97	1.15	4.84	2.41	1.96
	11	2.52	0.79	1.42	1.53	0.84	1.26	0.87	1.05	1.09	1.59	0.7	0.79	1.53	12.83	1.41	1.84	1.81	1.39	2.01	1.13	1.02	0.89	0.9	1.31	0.76	1.25	1.94	2.98	1.11	0.76	3.26	1.25	0.92	3.91	2.18	2.11	1.21	2.37	1.04	1.57	4.82	0.86	5.56	1.68	1.05	4.53	2.2	1.98
	12	1.93	0.78	1.33	1.39	0.8	1.18	0.84	1.02	1.05	1.49	0.67	0.76	1.44	12.66	1.37	1.66	1.64	1.31	1.71	1.03	0.94	0.82	0.86	1.25	0.72	1.12	1.86	3.06	1.05	0.72	2.83	1.19	0.85	3.31	1.84	1.9	1.14	2.04	1.01	1.31	4.49	0.83	5.34	1.44	0.98	4.15	1.96	2
	13	1.51	0.77	1.25	1.26	0.77	1.1	0.83	0.99	1.02	1.4	0.66	0.74	1.37	12.57	1.33	1.49	1.48	1.25	1.46	0.96	0.9	0.78	0.84	1.19	0.7	1.04	1.79	3.1	0.98	0.7	2.45	1.17	0.81	2.78	1.6	1.76	1.08	1.8	0.98	1.13	4.3	0.8	5.16	1.27	0.93	3.72	1.7	2.02
	14	1.24	0.76	1.18	1.13	0.75	1.03	0.82	0.95	1.01	1.31	0.65	0.73	1.29	12.56	1.3	1.34	1.34	1.2	1.27	0.9	0.88	0.74	0.83	1.13	0.68	0.98	1.73	3.08	0.91	0.68	2.13	1.16	0.77	2.34	1.44	1.67	1.01	1.63	0.95	1	4.25	0.78	4.98	1.13	0.88	3.28	1.46	2.03
	15	1.06	0.75	1.11	1.03	0.73	0.96	0.81	0.9	0.99	1.21	0.64	0.71	1.21	12.61	1.25	1.2	1.23	1.17	1.13	0.87	0.87	0.7	0.83	1.08	0.67	0.93	1.66	3.02	0.84	0.67	1.86	1.16	0.74	1.98	1.31	1.6	0.95	1.49	0.92	0.91	4.29	0.76	4.83	1.01	0.83	2.85	1.26	2.06
	16	0.95	0.74	1.05	0.94	0.72	0.92	0.8	0.86	0.97	1.12	0.63	0.69	1.14	12.68	1.18	1.09	1.15	1.16	1.01	0.85	0.88	0.68	0.84	1.05	0.66	0.91	1.62	2.92	0.79	0.67	1.63	1.16	0.72	1.7	1.21	1.53	0.89	1.37	0.91	0.84	4.37	0.75	4.7	0.92	0.79	2.48	1.1	2.1
	17	0.87	0.73	1	0.89	0.71	0.9	0.79	0.82	0.95	1.04	0.62	0.67	1.08	12.74	1.11	0.99	1.1	1.17	0.93	0.84	0.9	0.65	0.85	1.03	0.66	0.89	1.59	2.82	0.74	0.67	1.43	1.15	0.71	1.49	1.12	1.46	0.84	1.26	0.9	0.8	4.44	0.74	4.59	0.85	0.76	2.18	0.99	2.13
	18	0.82	0.73	0.96	0.86	0.71	0.89	0.78	0.8	0.94	0.98	0.61	0.66	1.03	12.72	1.04	0.92	1.06	1.21	0.87	0.85	0.93	0.63	0.87	1.03	0.68	0.89	1.58	2.73	0.71	0.67	1.26	1.14	0.72	1.32	1.02	1.4	0.8	1.16	0.91	0.78	4.45	0.74	4.49	0.8	0.74	1.95	0.92	2.17
	19	0.78	0.73	0.95	0.85	0.71	0.9	0.78	0.79	0.94	0.94	0.61	0.65	1.01	12.58	0.98	0.88	1.05	1.28	0.84	0.86	0.97	0.62	0.9	1.05	0.7	0.9	1.59	2.65	0.71	0.68	1.13	1.11	0.74	1.2	0.92	1.36	0.78	1.08	0.94	0.77	4.4	0.74	4.36	0.77	0.73	1.77	0.89	2.2
	20	0.75	0.74	0.96	0.86	0.73	0.92	0.78	0.8	0.95	0.93	0.62	0.65	1.01	12.3	0.94	0.85	1.05	1.38	0.82	0.88	1.03	0.62	0.95	1.07	0.73	0.93	1.62	2.61	0.72	0.69	1.03	1.09	0.78	1.11	0.84	1.35	0.78	1.01	0.97	0.78	4.31	0.76	4.19	0.73	0.72	1.63	0.88	2.23
	21	0.73	0.76	0.99	0.9	0.76	0.96	0.79	0.81	0.98	0.94	0.64	0.66	1.02	11.9	0.91	0.84	1.05	1.5	0.81	0.91	1.09	0.62	1	1.11	0.78	0.97	1.65	2.6	0.74	0.72	0.97	1.06	0.84	1.04	0.78	1.36	0.8	0.97	1.01	0.81	4.21	0.78	3.98	0.71	0.73	1.5	0.88	2.26
	22	0.71	0.79	1.04	0.96	0.8	1	0.8	0.82	1.02	0.99	0.68	0.69	1.06	11.46	0.9	0.84	1.06	1.65	0.82	0.95	1.18	0.64	1.07	1.17	0.83	1.03	1.66	2.62	0.78	0.75	0.94	1.05	0.93	0.97	0.74	1.39	0.83	0.94	1.06	0.85	4.15	0.81	3.73	0.69	0.74	1.38	0.9	2.3
	23	0.7	0.83	1.11	1.05	0.86	1.07	0.82	0.85	1.08	1.06	0.73	0.72	1.12	11.07	0.9	0.85	1.09	1.81	0.83	0.99	1.28	0.67	1.15	1.26	0.88	1.1	1.66	2.65	0.83	0.81	0.94	1.06	1.04	0.92	0.72	1.42	0.89	0.92	1.1	0.9	4.16	0.86	3.48	0.69	0.77	1.26	0.92	2.33
	24	0.7	0.87	1.21	1.2	0.94	1.17	0.86	0.88	1.15	1.18	0.79	0.77	1.2	10.78	0.93	0.88	1.14	1.99	0.84	1.06	1.41	0.71	1.26	1.4	0.94	1.17	1.65	2.7	0.9	0.89	0.97	1.09	1.18	0.87	0.73	1.43	0.97	0.93	1.16	0.95	4.22	0.92	3.27	0.69	0.8	1.15	0.95	2.36
	25	0.7	0.93	1.32	1.41	1.06	1.29	0.93	0.92	1.23	1.34	0.87	0.83	1.29	10.57	0.99	0.9	1.2	2.17	0.86	1.14	1.56	0.76	1.37	1.59	1	1.26	1.65	2.75	0.97	0.99	1.02	1.15	1.33	0.82	0.76	1.42	1.07	0.95	1.25	1.02	4.29	0.99	3.13	0.71	0.86	1.05	0.98	2.36
	26	0.7	1	1.45	1.71	1.2	1.45	1.03	0.98	1.33	1.57	0.97	0.91	1.4	10.42	1.11	0.94	1.29	2.33	0.89	1.22	1.71	0.82	1.5	1.8	1.07	1.34	1.68	2.8	1.05	1.1	1.1	1.26	1.5	0.77	0.82	1.38	1.2	1	1.35	1.09	4.31	1.08	3.07	0.74	0.93	0.96	1.03	2.35
	27	0.72	1.1	1.58	2.07	1.35	1.63	1.18	1.06	1.44	1.85	1.09	1.01	1.51	10.27	1.27	0.99	1.39	2.47	0.92	1.32	1.85	0.91	1.63	1.99	1.16	1.44	1.75	2.83	1.15	1.23	1.2	1.41	1.69	0.73	0.91	1.34	1.34	1.06	1.47	1.19	4.28	1.18	3.09	0.8	1.03	0.88	1.09	2.3
	28	0.74	1.2	1.73	2.44	1.51	1.82	1.38	1.14	1.55	2.15	1.22	1.13	1.62	10.09	1.48	1.05	1.5	2.57	0.97	1.42	1.96	1.03	1.76	2.13	1.28	1.52	1.85	2.82	1.26	1.36	1.3	1.61	1.91	0.69	1.01	1.31	1.49	1.13	1.59	1.32	4.17	1.28	3.17	0.88	1.15	0.82	1.16	2.21
	29	0.79	1.31	1.86	2.73	1.65	2.01	1.63	1.23	1.66	2.41	1.37	1.26	1.72	9.81	1.69	1.13	1.61	2.61	1.05	1.53	2.02	1.17	1.86	2.18	1.4	1.6	1.96	2.74	1.38	1.47	1.4	1.83	2.14	0.67	1.14	1.31	1.63	1.22	1.68	1.47	4.01	1.38	3.31	0.98	1.28	0.77	1.25	2.1
	30	0.85	1.4	1.97	2.87	1.74	2.18	1.89	1.3	1.75	2.59	1.53	1.39	1.8	9.42	1.87	1.22	1.72	2.58	1.14	1.64	2.02	1.32	1.93	2.16	1.53	1.66	2.05	2.6	1.5	1.57	1.5	2.05	2.38	0.66	1.29	1.34	1.76	1.31	1.73	1.63	3.84	1.47	3.46	1.09	1.41	0.73	1.34	1.97
	31	0.94	1.47	2.07	2.84	1.77	2.33	2.16	1.36	1.82	2.66	1.69	1.49	1.88	8.92	1.98	1.32	1.83	2.49	1.26	1.76	1.98	1.46	1.97	2.09	1.63	1.7	2.09	2.43	1.6	1.64	1.57	2.23	2.62	0.66	1.44	1.38	1.84	1.41	1.74	1.78	3.7	1.54	3.63	1.22	1.53	0.71	1.43	1.84
	32	1.05	1.51	2.14	2.67	1.75	2.46	2.36	1.41	1.86	2.64	1.85	1.55	1.93	8.34	2.02	1.41	1.92	2.36	1.37	1.88	1.91	1.57	1.99	2.04	1.69	1.72	2.08	2.25	1.67	1.7	1.62	2.36	2.83	0.68	1.59	1.44	1.89	1.51	1.71	1.9	3.6	1.58	3.77	1.35	1.64	0.7	1.52	1.72
	33	1.17	1.51	2.19	2.43	1.71	2.56	2.49	1.46	1.87	2.57	1.98	1.55	1.97	7.68	2	1.49	1.98	2.22	1.47	1.99	1.83	1.63	1.99	2.01	1.69	1.72	2.03	2.08	1.7	1.74	1.65	2.39	2.98	0.72	1.72	1.5	1.89	1.6	1.64	1.95	3.56	1.59	3.85	1.46	1.72	0.7	1.59	1.61
	34	1.32	1.49	2.21	2.21	1.67	2.62	2.54	1.5	1.88	2.49	2.09	1.5	2	6.92	1.96	1.54	2.01	2.06	1.55	2.06	1.74	1.63	1.96	2	1.64	1.7	1.97	1.93	1.68	1.77	1.67	2.34	3.06	0.77	1.83	1.54	1.84	1.69	1.56	1.94	3.55	1.58	3.86	1.56	1.77	0.72	1.63	1.51
	35	1.47	1.45	2.21	2.01	1.62	2.64	2.52	1.55	1.87	2.42	2.16	1.42	2	6.07	1.92	1.57	1.98	1.9	1.59	2.08	1.65	1.59	1.91	1.99	1.55	1.66	1.92	1.82	1.63	1.78	1.68	2.24	3.07	0.85	1.9	1.57	1.77	1.79	1.48	1.88	3.56	1.55	3.76	1.62	1.8	0.76	1.64	1.43
	36	1.61	1.4	2.16	1.86	1.57	2.6	2.43	1.57	1.84	2.35	2.21	1.32	1.97	5.19	1.87	1.57	1.91	1.75	1.58	2.04	1.57	1.54	1.85	1.96	1.46	1.61	1.86	1.73	1.56	1.79	1.69	2.11	3.04	0.97	1.93	1.59	1.68	1.88	1.4	1.78	3.57	1.5	3.58	1.65	1.8	0.83	1.62	1.36
	37	1.72	1.34	2.09	1.73	1.5	2.49	2.28	1.59	1.79	2.26	2.25	1.22	1.91	4.33	1.82	1.54	1.8	1.61	1.55	1.94	1.49	1.49	1.76	1.91	1.37	1.53	1.8	1.67	1.47	1.79	1.69	1.98	2.99	1.13	1.93	1.59	1.58	1.97	1.31	1.67	3.57	1.44	3.33	1.67	1.79	0.93	1.56	1.31
	38	1.8	1.27	1.99	1.61	1.42	2.33	2.1	1.58	1.72	2.17	2.28	1.14	1.83	3.55	1.74	1.5	1.67	1.48	1.5	1.8	1.4	1.44	1.65	1.82	1.3	1.45	1.74	1.62	1.37	1.76	1.68	1.85	2.91	1.31	1.9	1.58	1.48	2.04	1.22	1.55	3.57	1.38	3	1.66	1.76	1.07	1.46	1.26
	39	1.83	1.19	1.88	1.49	1.33	2.15	1.92	1.57	1.64	2.06	2.3	1.06	1.74	2.9	1.65	1.45	1.52	1.36	1.45	1.65	1.32	1.39	1.52	1.69	1.24	1.35	1.67	1.58	1.27	1.7	1.64	1.71	2.81	1.51	1.84	1.55	1.38	2.08	1.14	1.43	3.59	1.3	2.63	1.63	1.71	1.23	1.34	1.21
	40	1.83	1.12	1.76	1.38	1.23	1.96	1.73	1.54	1.54	1.95	2.32	0.99	1.64	2.35	1.54	1.38	1.39	1.25	1.38	1.5	1.24	1.33	1.39	1.56	1.19	1.26	1.58	1.54	1.17	1.61	1.57	1.56	2.7	1.66	1.77	1.5	1.27	2.08	1.09	1.32	3.62	1.23	2.27	1.59	1.65	1.4	1.23	1.18
	41	1.78	1.06	1.63	1.28	1.12	1.79	1.56	1.5	1.42	1.85	2.36	0.94	1.53	1.93	1.43	1.3	1.28	1.15	1.3	1.39	1.16	1.27	1.27	1.44	1.15	1.17	1.47	1.52	1.09	1.51	1.48	1.43	2.6	1.75	1.69	1.44	1.16	2.03	1.05	1.21	3.66	1.16	1.94	1.52	1.56	1.56	1.13	1.16
	42	1.69	1.04	1.52	1.19	1.03	1.64	1.42	1.45	1.31	1.78	2.45	0.91	1.42	1.6	1.33	1.21	1.19	1.08	1.21	1.32	1.1	1.22	1.17	1.36	1.12	1.1	1.36	1.51	1.04	1.4	1.38	1.32	2.51	1.76	1.6	1.39	1.07	1.94	1.04	1.11	3.64	1.11	1.66	1.46	1.47	1.7	1.08	1.15
	43	1.57	1.09	1.43	1.12	0.97	1.52	1.31	1.4	1.22	1.77	2.58	0.91	1.32	1.37	1.24	1.11	1.13	1.04	1.12	1.28	1.06	1.18	1.11	1.31	1.12	1.05	1.26	1.53	1.03	1.31	1.3	1.25	2.44	1.71	1.51	1.37	1.01	1.82	1.03	1.03	3.55	1.08	1.45	1.38	1.38	1.81	1.06	1.16
	44	1.46	1.19	1.36	1.06	0.93	1.44	1.25	1.35	1.15	1.8	2.77	0.94	1.23	1.19	1.17	1.03	1.1	1.02	1.04	1.28	1.04	1.18	1.07	1.29	1.15	1.03	1.17	1.58	1.08	1.24	1.26	1.22	2.39	1.63	1.42	1.37	0.98	1.69	1.03	0.97	3.36	1.06	1.28	1.31	1.31	1.9	1.08	1.17
	45	1.34	1.33	1.31	1.03	0.93	1.38	1.22	1.31	1.1	1.89	3	1.02	1.17	1.08	1.13	0.97	1.1	1.02	0.97	1.29	1.03	1.21	1.07	1.3	1.22	1.02	1.11	1.66	1.18	1.2	1.27	1.22	2.34	1.56	1.34	1.4	0.98	1.57	1.03	0.94	3.08	1.07	1.16	1.25	1.26	1.96	1.12	1.18
	46	1.24	1.48	1.28	1.01	0.96	1.36	1.24	1.28	1.09	2	3.23	1.14	1.14	1	1.12	0.94	1.11	1.03	0.93	1.31	1.05	1.28	1.08	1.31	1.31	1.03	1.08	1.78	1.31	1.19	1.32	1.24	2.27	1.51	1.28	1.45	1.01	1.48	1.01	0.94	2.74	1.09	1.06	1.2	1.24	2.03	1.16	1.19
	47	1.14	1.59	1.27	1.01	1	1.34	1.27	1.27	1.09	2.13	3.38	1.27	1.13	0.95	1.14	0.93	1.13	1.04	0.93	1.32	1.07	1.35	1.09	1.31	1.4	1.05	1.07	1.91	1.43	1.19	1.4	1.27	2.16	1.48	1.25	1.48	1.05	1.41	0.98	0.96	2.39	1.12	0.98	1.17	1.23	2.07	1.19	1.19
	48	1.05	1.59	1.27	1.03	1.03	1.33	1.3	1.27	1.12	2.27	3.41	1.37	1.14	0.93	1.18	0.95	1.16	1.05	0.95	1.33	1.08	1.39	1.09	1.29	1.47	1.07	1.08	2.01	1.52	1.19	1.5	1.28	2.04	1.45	1.25	1.48	1.08	1.38	0.94	0.99	2.08	1.15	0.91	1.16	1.24	2.06	1.19	1.16
	49	0.99	1.5	1.27	1.04	1.06	1.3	1.31	1.28	1.15	2.39	3.29	1.4	1.16	0.91	1.23	0.98	1.17	1.04	0.98	1.31	1.09	1.39	1.08	1.24	1.48	1.08	1.11	2.04	1.53	1.18	1.58	1.26	1.9	1.43	1.26	1.44	1.08	1.36	0.9	1.01	1.82	1.16	0.84	1.17	1.25	1.98	1.16	1.13
	50	0.94	1.35	1.26	1.06	1.07	1.28	1.3	1.29	1.18	2.44	3.05	1.35	1.18	0.89	1.28	1.01	1.17	1.02	1.01	1.29	1.08	1.32	1.06	1.19	1.42	1.09	1.13	1.98	1.47	1.15	1.62	1.2	1.76	1.39	1.29	1.36	1.06	1.35	0.86	1.02	1.61	1.16	0.79	1.2	1.23	1.84	1.11	1.1
	51	0.92	1.18	1.24	1.06	1.06	1.24	1.25	1.29	1.2	2.42	2.75	1.24	1.19	0.87	1.3	1.03	1.17	1	1.03	1.26	1.07	1.21	1.04	1.13	1.31	1.09	1.14	1.83	1.35	1.12	1.6	1.13	1.65	1.34	1.32	1.27	1.01	1.33	0.85	1	1.45	1.14	0.75	1.23	1.19	1.68	1.06	1.07
	52	0.92	1.05	1.2	1.06	1.04	1.21	1.19	1.28	1.21	2.36	2.46	1.1	1.19	0.86	1.3	1.01	1.16	0.99	1.03	1.24	1.05	1.09	1.02	1.1	1.18	1.1	1.13	1.65	1.22	1.08	1.54	1.06	1.58	1.27	1.34	1.18	0.96	1.3	0.86	0.96	1.32	1.11	0.72	1.24	1.13	1.54	1.03	1.07
	53	0.94	0.96	1.17	1.05	1.03	1.19	1.14	1.28	1.22	2.29	2.22	0.98	1.17	0.86	1.27	0.98	1.17	0.99	1	1.24	1.06	0.99	1.02	1.1	1.07	1.13	1.11	1.47	1.1	1.06	1.46	1.02	1.55	1.2	1.37	1.11	0.91	1.25	0.89	0.92	1.21	1.09	0.71	1.24	1.07	1.43	1.01	1.09
	54	0.97	0.93	1.15	1.06	1.05	1.19	1.11	1.28	1.24	2.25	2.04	0.9	1.16	0.87	1.25	0.94	1.18	1.02	0.95	1.25	1.08	0.93	1.04	1.12	0.98	1.18	1.11	1.31	1.03	1.05	1.39	1	1.56	1.15	1.39	1.07	0.89	1.2	0.93	0.89	1.11	1.08	0.71	1.22	1.02	1.36	1	1.12
	55	1	0.92	1.17	1.09	1.09	1.23	1.11	1.32	1.29	2.22	1.92	0.87	1.17	0.88	1.25	0.9	1.2	1.06	0.91	1.27	1.13	0.89	1.08	1.15	0.93	1.23	1.14	1.2	0.98	1.07	1.34	1	1.56	1.12	1.39	1.04	0.89	1.15	0.97	0.87	1.02	1.09	0.72	1.17	0.99	1.33	0.98	1.16
	56	1.03	0.93	1.22	1.16	1.15	1.31	1.13	1.38	1.35	2.2	1.82	0.87	1.21	0.91	1.28	0.89	1.21	1.1	0.88	1.26	1.2	0.89	1.13	1.16	0.92	1.27	1.21	1.13	0.96	1.11	1.32	1.01	1.54	1.12	1.38	1.03	0.9	1.11	0.98	0.88	0.95	1.11	0.74	1.11	0.97	1.31	0.96	1.2
	57	1.03	0.94	1.29	1.24	1.22	1.41	1.16	1.45	1.41	2.17	1.75	0.89	1.27	0.96	1.32	0.9	1.19	1.12	0.88	1.23	1.24	0.9	1.17	1.14	0.93	1.28	1.3	1.1	0.95	1.13	1.31	1.02	1.46	1.13	1.36	1.03	0.92	1.11	0.97	0.9	0.88	1.12	0.78	1.05	0.95	1.29	0.92	1.22
	58	1.02	0.94	1.35	1.29	1.27	1.48	1.18	1.47	1.43	2.1	1.68	0.91	1.31	1.04	1.34	0.94	1.14	1.12	0.88	1.16	1.25	0.91	1.18	1.08	0.94	1.24	1.37	1.1	0.95	1.14	1.3	1.02	1.34	1.16	1.32	1.02	0.93	1.12	0.92	0.91	0.83	1.11	0.84	1.02	0.93	1.26	0.87	1.2
	59	1	0.93	1.36	1.28	1.28	1.48	1.17	1.43	1.41	1.97	1.62	0.93	1.3	1.17	1.31	0.99	1.05	1.09	0.89	1.06	1.22	0.92	1.15	0.99	0.95	1.15	1.37	1.11	0.94	1.12	1.29	0.99	1.2	1.19	1.28	0.99	0.92	1.15	0.85	0.91	0.79	1.08	0.92	1	0.91	1.21	0.81	1.14
	60	0.99	0.89	1.3	1.22	1.24	1.41	1.12	1.32	1.33	1.79	1.56	0.93	1.24	1.35	1.24	1.02	0.95	1.02	0.89	0.95	1.14	0.92	1.09	0.89	0.95	1.04	1.3	1.11	0.92	1.06	1.25	0.95	1.06	1.21	1.24	0.95	0.89	1.16	0.78	0.89	0.77	1.02	1.03	1.01	0.86	1.14	0.76	1.05
	61	0.98	0.85	1.18	1.1	1.15	1.26	1.03	1.17	1.21	1.6	1.49	0.91	1.13	1.57	1.12	1.03	0.85	0.93	0.89	0.85	1.03	0.9	1	0.79	0.92	0.92	1.17	1.1	0.88	0.98	1.19	0.89	0.94	1.2	1.2	0.9	0.84	1.14	0.72	0.84	0.78	0.94	1.16	1.04	0.81	1.07	0.72	0.96
	62	0.99	0.8	1.03	0.97	1.03	1.09	0.93	1.01	1.07	1.43	1.43	0.88	0.99	1.81	0.99	0.99	0.77	0.85	0.86	0.78	0.92	0.87	0.9	0.71	0.87	0.82	1.01	1.05	0.83	0.88	1.1	0.84	0.87	1.19	1.16	0.84	0.79	1.1	0.68	0.78	0.81	0.86	1.29	1.06	0.76	1.01	0.69	0.88
	63	1	0.76	0.9	0.84	0.92	0.93	0.84	0.87	0.94	1.31	1.36	0.83	0.86	2	0.86	0.93	0.71	0.79	0.82	0.73	0.83	0.82	0.82	0.66	0.81	0.75	0.87	0.98	0.78	0.8	1	0.81	0.83	1.16	1.12	0.78	0.75	1.04	0.65	0.72	0.85	0.8	1.42	1.07	0.72	0.97	0.68	0.82
	64	1	0.73	0.79	0.75	0.83	0.81	0.77	0.77	0.84	1.23	1.3	0.79	0.77	2.12	0.77	0.86	0.68	0.74	0.77	0.7	0.76	0.77	0.76	0.63	0.76	0.71	0.77	0.9	0.74	0.74	0.91	0.79	0.82	1.13	1.06	0.74	0.71	0.96	0.64	0.68	0.92	0.75	1.52	1.05	0.7	0.95	0.67	0.77
	65	0.98	0.71	0.73	0.7	0.76	0.74	0.72	0.71	0.78	1.2	1.23	0.76	0.71	2.13	0.72	0.79	0.66	0.71	0.74	0.69	0.72	0.73	0.72	0.62	0.72	0.68	0.71	0.82	0.71	0.7	0.84	0.78	0.83	1.12	0.99	0.72	0.69	0.88	0.63	0.64	1	0.72	1.59	1.01	0.69	0.95	0.67	0.74
	66	0.94	0.71	0.7	0.68	0.73	0.7	0.69	0.68	0.74	1.2	1.15	0.74	0.68	2.07	0.69	0.75	0.65	0.7	0.71	0.69	0.7	0.7	0.69	0.62	0.7	0.68	0.68	0.76	0.7	0.67	0.78	0.78	0.85	1.14	0.92	0.71	0.68	0.82	0.63	0.62	1.11	0.71	1.63	0.95	0.68	0.95	0.69	0.72
	67	0.89	0.71	0.69	0.68	0.71	0.69	0.68	0.68	0.72	1.22	1.08	0.73	0.68	1.99	0.68	0.72	0.65	0.69	0.69	0.7	0.69	0.68	0.67	0.62	0.69	0.68	0.68	0.71	0.69	0.66	0.74	0.78	0.88	1.17	0.85	0.72	0.68	0.78	0.65	0.61	1.23	0.71	1.65	0.89	0.68	0.95	0.72	0.72
	68	0.82	0.71	0.7	0.69	0.7	0.69	0.68	0.68	0.72	1.25	1.01	0.73	0.69	1.92	0.68	0.72	0.66	0.69	0.68	0.72	0.68	0.67	0.66	0.63	0.69	0.7	0.69	0.68	0.69	0.66	0.72	0.79	0.93	1.22	0.8	0.72	0.68	0.76	0.67	0.61	1.36	0.72	1.65	0.83	0.69	0.94	0.76	0.72
	69	0.76	0.72	0.73	0.71	0.71	0.69	0.68	0.7	0.73	1.29	0.96	0.74	0.72	1.9	0.69	0.72	0.68	0.71	0.69	0.74	0.7	0.67	0.66	0.66	0.71	0.73	0.7	0.67	0.69	0.68	0.72	0.79	0.99	1.25	0.77	0.74	0.69	0.74	0.71	0.62	1.48	0.74	1.64	0.8	0.69	0.91	0.82	0.74
	70	0.72	0.74	0.77	0.73	0.73	0.7	0.7	0.72	0.76	1.35	0.92	0.75	0.75	1.9	0.71	0.73	0.7	0.74	0.7	0.77	0.73	0.68	0.68	0.69	0.73	0.78	0.72	0.66	0.71	0.7	0.72	0.81	1.08	1.25	0.75	0.77	0.72	0.74	0.75	0.63	1.58	0.77	1.59	0.77	0.7	0.86	0.88	0.76
	71	0.69	0.77	0.83	0.77	0.76	0.72	0.72	0.76	0.81	1.42	0.91	0.78	0.8	1.89	0.74	0.75	0.74	0.79	0.71	0.81	0.78	0.71	0.7	0.72	0.76	0.83	0.75	0.67	0.73	0.75	0.73	0.82	1.18	1.19	0.75	0.81	0.75	0.74	0.8	0.66	1.64	0.82	1.52	0.76	0.72	0.81	0.94	0.8
	72	0.67	0.8	0.91	0.82	0.8	0.75	0.75	0.81	0.87	1.51	0.92	0.82	0.85	1.86	0.78	0.78	0.77	0.86	0.74	0.86	0.85	0.76	0.74	0.75	0.8	0.89	0.78	0.69	0.76	0.81	0.76	0.84	1.3	1.1	0.76	0.87	0.79	0.76	0.86	0.7	1.67	0.87	1.43	0.76	0.73	0.76	1.01	0.84
	73	0.66	0.84	1.01	0.88	0.86	0.77	0.79	0.87	0.95	1.62	0.95	0.87	0.91	1.8	0.83	0.82	0.8	0.95	0.78	0.9	0.94	0.81	0.78	0.79	0.85	0.96	0.8	0.72	0.81	0.89	0.8	0.87	1.44	0.98	0.78	0.94	0.82	0.79	0.91	0.75	1.67	0.93	1.33	0.77	0.75	0.72	1.1	0.88
	74	0.66	0.88	1.12	0.94	0.92	0.8	0.82	0.94	1.05	1.74	1	0.92	0.97	1.71	0.87	0.87	0.84	1.06	0.83	0.95	1.05	0.87	0.83	0.82	0.9	1.02	0.83	0.76	0.85	0.98	0.85	0.89	1.59	0.86	0.82	1.04	0.85	0.83	0.94	0.81	1.66	0.98	1.25	0.78	0.76	0.69	1.2	0.93
	75	0.67	0.92	1.24	1	0.99	0.83	0.85	1.01	1.16	1.89	1.06	0.97	1.02	1.6	0.92	0.91	0.87	1.19	0.88	0.98	1.17	0.93	0.87	0.84	0.94	1.08	0.85	0.81	0.9	1.08	0.93	0.91	1.74	0.77	0.88	1.16	0.87	0.87	0.96	0.86	1.65	1.02	1.17	0.8	0.77	0.69	1.3	0.97
	76	0.68	0.95	1.37	1.06	1.06	0.85	0.87	1.08	1.28	2.06	1.14	1.03	1.05	1.48	0.96	0.96	0.89	1.34	0.93	1	1.29	0.97	0.9	0.85	0.99	1.1	0.87	0.86	0.93	1.16	1.04	0.93	1.88	0.71	0.95	1.31	0.87	0.91	0.95	0.91	1.64	1.05	1.1	0.83	0.77	0.69	1.35	0.99
	77	0.71	0.97	1.49	1.12	1.12	0.86	0.89	1.14	1.41	2.21	1.2	1.07	1.08	1.38	0.99	0.99	0.9	1.47	0.98	1	1.38	1	0.92	0.84	1.02	1.1	0.88	0.9	0.96	1.22	1.2	0.95	1.97	0.67	1.03	1.51	0.86	0.95	0.91	0.95	1.63	1.06	1.04	0.86	0.77	0.71	1.34	0.99
	78	0.74	0.98	1.59	1.18	1.16	0.86	0.89	1.17	1.53	2.33	1.26	1.1	1.09	1.3	1	1.02	0.89	1.57	1.02	0.99	1.43	1	0.92	0.83	1.04	1.06	0.88	0.94	0.97	1.24	1.44	0.97	1.99	0.65	1.13	1.74	0.84	0.97	0.87	0.96	1.59	1.05	0.98	0.89	0.77	0.74	1.26	0.97
	79	0.78	0.97	1.65	1.23	1.17	0.86	0.88	1.17	1.6	2.38	1.28	1.1	1.08	1.26	1	1.04	0.88	1.58	1.03	0.96	1.4	0.98	0.91	0.8	1.04	0.99	0.88	0.96	0.97	1.21	1.77	0.99	1.92	0.64	1.24	1.98	0.82	0.98	0.81	0.94	1.54	1.02	0.93	0.93	0.77	0.78	1.14	0.94
	80	0.81	0.95	1.66	1.25	1.15	0.84	0.86	1.14	1.62	2.34	1.26	1.08	1.07	1.25	0.98	1.05	0.85	1.51	1.02	0.92	1.32	0.94	0.87	0.76	1.03	0.92	0.88	0.95	0.95	1.14	2.21	1	1.77	0.64	1.39	2.17	0.8	0.97	0.76	0.91	1.48	0.97	0.89	0.96	0.76	0.82	1	0.9
	81	0.85	0.91	1.6	1.24	1.11	0.82	0.84	1.07	1.56	2.21	1.22	1.04	1.05	1.26	0.95	1.03	0.81	1.37	0.99	0.87	1.19	0.89	0.83	0.73	0.99	0.85	0.87	0.93	0.92	1.05	2.71	1	1.58	0.65	1.58	2.23	0.78	0.96	0.72	0.86	1.4	0.92	0.88	0.98	0.76	0.87	0.88	0.85
	82	0.88	0.87	1.48	1.19	1.05	0.8	0.82	1	1.44	2.03	1.16	0.99	1.02	1.29	0.91	1	0.77	1.2	0.95	0.83	1.06	0.83	0.79	0.71	0.95	0.79	0.86	0.9	0.89	0.95	3.15	1	1.38	0.67	1.82	2.13	0.76	0.93	0.69	0.8	1.32	0.87	0.89	0.99	0.75	0.91	0.79	0.81
	83	0.89	0.82	1.33	1.11	0.98	0.78	0.79	0.92	1.28	1.81	1.09	0.92	0.98	1.31	0.87	0.95	0.73	1.04	0.89	0.8	0.94	0.78	0.75	0.69	0.89	0.74	0.84	0.85	0.85	0.86	3.36	0.98	1.22	0.7	2.08	1.91	0.75	0.9	0.67	0.75	1.23	0.82	0.91	0.99	0.75	0.94	0.74	0.78
	84	0.9	0.78	1.17	1.02	0.92	0.76	0.78	0.85	1.11	1.6	1.04	0.86	0.93	1.32	0.83	0.89	0.7	0.9	0.85	0.76	0.84	0.74	0.72	0.68	0.84	0.71	0.82	0.81	0.81	0.79	3.24	0.96	1.09	0.74	2.32	1.63	0.74	0.88	0.66	0.72	1.14	0.78	0.93	0.98	0.75	0.96	0.7	0.77
	85	0.89	0.75	1.03	0.93	0.86	0.74	0.76	0.8	0.97	1.43	1.02	0.81	0.88	1.31	0.8	0.84	0.67	0.81	0.8	0.73	0.78	0.71	0.7	0.66	0.8	0.69	0.79	0.77	0.77	0.74	2.83	0.91	1.01	0.79	2.45	1.37	0.72	0.85	0.65	0.7	1.06	0.74	0.96	0.96	0.74	0.96	0.68	0.76
	86	0.87	0.72	0.92	0.86	0.81	0.73	0.74	0.77	0.86	1.28	1.03	0.77	0.82	1.28	0.77	0.79	0.65	0.74	0.77	0.7	0.74	0.69	0.68	0.65	0.76	0.67	0.76	0.74	0.74	0.7	2.3	0.86	0.95	0.84	2.42	1.17	0.71	0.83	0.64	0.68	1.01	0.71	0.97	0.94	0.72	0.96	0.66	0.75
	87	0.85	0.7	0.84	0.79	0.77	0.72	0.73	0.74	0.78	1.15	1.07	0.73	0.76	1.25	0.74	0.75	0.64	0.7	0.74	0.67	0.71	0.68	0.66	0.64	0.73	0.65	0.73	0.72	0.7	0.67	1.8	0.81	0.91	0.88	2.23	1.03	0.69	0.8	0.63	0.67	0.97	0.69	0.97	0.91	0.7	0.96	0.65	0.74
	88	0.82	0.68	0.78	0.74	0.74	0.7	0.71	0.71	0.73	1.04	1.14	0.7	0.71	1.22	0.71	0.73	0.63	0.67	0.72	0.65	0.69	0.68	0.66	0.62	0.7	0.64	0.69	0.7	0.68	0.66	1.4	0.75	0.88	0.91	1.93	0.93	0.68	0.78	0.64	0.66	0.96	0.68	0.95	0.88	0.68	0.95	0.65	0.74
	89	0.79	0.66	0.73	0.7	0.71	0.69	0.69	0.69	0.69	0.96	1.24	0.68	0.67	1.22	0.68	0.7	0.63	0.65	0.7	0.64	0.68	0.67	0.66	0.62	0.67	0.65	0.66	0.69	0.65	0.64	1.12	0.7	0.85	0.92	1.62	0.87	0.67	0.76	0.65	0.64	0.97	0.67	0.94	0.85	0.66	0.95	0.66	0.74
	90	0.76	0.66	0.69	0.67	0.69	0.68	0.67	0.67	0.67	0.9	1.37	0.66	0.64	1.25	0.67	0.68	0.65	0.65	0.67	0.65	0.68	0.67	0.68	0.63	0.66	0.67	0.64	0.67	0.64	0.64	0.94	0.67	0.82	0.9	1.36	0.83	0.67	0.73	0.68	0.63	1.01	0.67	0.94	0.82	0.65	0.94	0.69	0.75
	91	0.74	0.66	0.66	0.64	0.68	0.67	0.67	0.66	0.67	0.87	1.51	0.65	0.63	1.28	0.66	0.66	0.68	0.66	0.66	0.67	0.7	0.68	0.74	0.66	0.65	0.74	0.63	0.66	0.63	0.66	0.84	0.67	0.81	0.86	1.15	0.8	0.68	0.72	0.71	0.62	1.04	0.7	0.97	0.79	0.65	0.93	0.73	0.78
	92	0.72	0.68	0.65	0.64	0.69	0.68	0.68	0.67	0.7	0.88	1.64	0.65	0.64	1.29	0.67	0.66	0.72	0.72	0.65	0.71	0.76	0.7	0.84	0.69	0.65	0.84	0.64	0.65	0.64	0.71	0.78	0.68	0.81	0.82	1	0.77	0.71	0.71	0.74	0.62	1.08	0.73	1	0.76	0.67	0.91	0.77	0.81
	93	0.7	0.7	0.65	0.65	0.73	0.71	0.71	0.69	0.77	0.91	1.78	0.67	0.68	1.26	0.69	0.66	0.77	0.82	0.65	0.75	0.86	0.73	0.98	0.73	0.67	1	0.67	0.64	0.66	0.81	0.74	0.71	0.83	0.77	0.91	0.74	0.74	0.72	0.76	0.65	1.09	0.78	1.02	0.73	0.7	0.89	0.82	0.86
	94	0.68	0.72	0.68	0.68	0.83	0.74	0.76	0.73	0.91	0.95	1.9	0.69	0.72	1.2	0.73	0.67	0.81	0.99	0.66	0.8	1.01	0.76	1.14	0.75	0.69	1.18	0.7	0.65	0.7	0.94	0.71	0.75	0.86	0.73	0.84	0.72	0.76	0.74	0.76	0.68	1.09	0.83	1.03	0.71	0.73	0.86	0.85	0.9
	95	0.66	0.73	0.72	0.72	0.98	0.79	0.82	0.77	1.14	0.99	2.01	0.72	0.77	1.1	0.76	0.69	0.85	1.19	0.69	0.85	1.17	0.8	1.27	0.77	0.71	1.36	0.74	0.68	0.74	1.09	0.69	0.79	0.91	0.7	0.79	0.72	0.77	0.77	0.76	0.72	1.08	0.88	1.02	0.7	0.76	0.82	0.87	0.93
	96	0.65	0.74	0.76	0.77	1.15	0.83	0.88	0.81	1.45	1.02	2.14	0.74	0.81	0.99	0.79	0.72	0.86	1.37	0.71	0.89	1.31	0.83	1.33	0.77	0.73	1.49	0.77	0.71	0.77	1.22	0.68	0.81	0.97	0.69	0.75	0.72	0.78	0.81	0.74	0.76	1.07	0.92	0.97	0.71	0.77	0.78	0.88	0.95
	97	0.64	0.74	0.79	0.82	1.33	0.86	0.92	0.84	1.76	1.03	2.31	0.74	0.84	0.89	0.81	0.74	0.86	1.5	0.73	0.92	1.37	0.85	1.31	0.77	0.73	1.53	0.79	0.75	0.78	1.3	0.68	0.83	1.04	0.67	0.72	0.75	0.76	0.85	0.73	0.79	1.07	0.94	0.91	0.74	0.78	0.74	0.87	0.96
	98	0.65	0.73	0.81	0.85	1.44	0.87	0.95	0.86	2	1.03	2.56	0.74	0.84	0.81	0.81	0.75	0.86	1.52	0.74	0.94	1.33	0.85	1.22	0.77	0.73	1.47	0.79	0.79	0.78	1.29	0.71	0.84	1.11	0.66	0.7	0.8	0.75	0.88	0.73	0.81	1.09	0.93	0.84	0.78	0.77	0.7	0.87	0.96
	99	0.66	0.72	0.81	0.87	1.46	0.87	0.94	0.86	2.07	1.02	2.89	0.74	0.83	0.75	0.8	0.75	0.87	1.44	0.74	0.97	1.22	0.84	1.1	0.8	0.72	1.34	0.78	0.82	0.77	1.22	0.78	0.87	1.18	0.65	0.68	0.85	0.73	0.9	0.75	0.82	1.12	0.91	0.78	0.83	0.77	0.66	0.88	0.96
	100	0.69	0.71	0.8	0.86	1.38	0.85	0.92	0.84	1.94	1.03	3.28	0.74	0.81	0.72	0.78	0.74	0.91	1.29	0.73	1	1.08	0.83	0.99	0.86	0.72	1.19	0.78	0.83	0.75	1.12	0.92	0.94	1.25	0.65	0.67	0.92	0.73	0.91	0.78	0.82	1.14	0.89	0.73	0.87	0.78	0.64	0.92	0.97
	101	0.71	0.72	0.79	0.84	1.24	0.84	0.9	0.82	1.68	1.07	3.61	0.75	0.81	0.7	0.78	0.73	0.97	1.13	0.72	1.06	0.95	0.83	0.92	0.95	0.74	1.06	0.79	0.85	0.74	1.01	1.13	1.04	1.36	0.64	0.68	0.99	0.75	0.91	0.82	0.82	1.14	0.87	0.71	0.9	0.81	0.64	1.01	1
	102	0.74	0.74	0.79	0.82	1.1	0.85	0.87	0.81	1.42	1.15	3.79	0.79	0.82	0.69	0.79	0.73	1.04	1.02	0.71	1.11	0.87	0.84	0.9	1.05	0.78	0.98	0.82	0.86	0.75	0.94	1.41	1.17	1.53	0.65	0.71	1.04	0.79	0.91	0.86	0.84	1.1	0.87	0.69	0.92	0.87	0.65	1.13	1.03
	103	0.75	0.76	0.8	0.8	0.97	0.86	0.86	0.81	1.21	1.28	3.79	0.86	0.85	0.69	0.81	0.73	1.1	0.96	0.71	1.15	0.84	0.87	0.9	1.13	0.84	0.94	0.88	0.88	0.77	0.92	1.72	1.28	1.78	0.67	0.76	1.08	0.85	0.91	0.87	0.89	1.03	0.88	0.69	0.93	0.93	0.68	1.25	1.05
	104	0.75	0.77	0.83	0.79	0.89	0.9	0.86	0.81	1.07	1.42	3.65	0.96	0.89	0.7	0.83	0.74	1.11	0.93	0.72	1.15	0.84	0.91	0.93	1.17	0.92	0.93	0.94	0.92	0.8	0.92	2	1.33	2.13	0.71	0.81	1.11	0.89	0.93	0.86	0.95	0.95	0.89	0.7	0.93	0.98	0.71	1.32	1.06
	105	0.74	0.77	0.87	0.79	0.84	0.94	0.86	0.83	0.99	1.53	3.44	1.05	0.92	0.71	0.85	0.76	1.09	0.93	0.73	1.12	0.86	0.94	0.95	1.14	0.98	0.92	0.99	0.99	0.83	0.94	2.16	1.3	2.56	0.76	0.87	1.14	0.92	0.95	0.83	1	0.86	0.89	0.71	0.93	0.99	0.74	1.31	1.05
	106	0.73	0.76	0.91	0.79	0.81	0.96	0.86	0.85	0.95	1.58	3.23	1.11	0.94	0.73	0.86	0.77	1.02	0.94	0.74	1.06	0.87	0.95	0.95	1.06	1.02	0.91	1.01	1.06	0.84	0.96	2.15	1.21	3.01	0.81	0.92	1.21	0.91	0.97	0.78	1.02	0.8	0.87	0.73	0.94	0.96	0.75	1.21	1.01
	107	0.73	0.74	0.93	0.8	0.78	0.97	0.84	0.86	0.93	1.53	3.07	1.11	0.93	0.75	0.85	0.77	0.94	0.94	0.74	0.98	0.88	0.94	0.93	0.96	1.01	0.89	0.99	1.13	0.83	0.98	1.99	1.08	3.4	0.87	0.96	1.35	0.87	0.99	0.75	1	0.76	0.85	0.76	0.96	0.9	0.75	1.07	0.95
	108	0.73	0.71	0.94	0.79	0.76	0.96	0.82	0.85	0.91	1.41	2.93	1.05	0.91	0.78	0.82	0.76	0.88	0.92	0.73	0.9	0.87	0.92	0.89	0.86	0.95	0.86	0.93	1.16	0.8	0.97	1.76	0.97	3.61	0.9	0.98	1.59	0.81	0.98	0.74	0.94	0.73	0.83	0.78	0.99	0.83	0.75	0.94	0.88
	109	0.74	0.69	0.93	0.78	0.75	0.93	0.8	0.83	0.9	1.26	2.8	0.96	0.87	0.81	0.79	0.74	0.84	0.88	0.72	0.85	0.84	0.89	0.85	0.8	0.87	0.83	0.87	1.15	0.77	0.94	1.53	0.89	3.57	0.92	0.99	1.93	0.77	0.96	0.74	0.87	0.73	0.82	0.81	1	0.77	0.75	0.84	0.83
	110	0.76	0.68	0.9	0.76	0.74	0.89	0.78	0.81	0.88	1.13	2.66	0.86	0.84	0.83	0.77	0.72	0.85	0.84	0.71	0.82	0.8	0.86	0.82	0.76	0.8	0.83	0.81	1.1	0.73	0.89	1.36	0.86	3.32	0.92	1.01	2.35	0.75	0.92	0.76	0.81	0.73	0.82	0.84	1	0.73	0.75	0.79	0.8
	111	0.78	0.67	0.87	0.75	0.74	0.87	0.77	0.79	0.87	1.03	2.51	0.79	0.82	0.84	0.75	0.7	0.87	0.81	0.69	0.81	0.77	0.85	0.82	0.75	0.74	0.85	0.78	1.03	0.72	0.86	1.24	0.87	2.95	0.91	1.07	2.73	0.76	0.88	0.77	0.77	0.74	0.85	0.86	0.97	0.72	0.78	0.77	0.79
	112	0.78	0.68	0.84	0.75	0.75	0.86	0.78	0.79	0.88	0.99	2.4	0.75	0.83	0.85	0.76	0.69	0.89	0.8	0.69	0.82	0.76	0.86	0.87	0.75	0.72	0.91	0.77	0.96	0.72	0.85	1.15	0.89	2.55	0.91	1.21	2.91	0.79	0.86	0.78	0.76	0.76	0.9	0.88	0.93	0.72	0.82	0.78	0.81
	113	0.77	0.69	0.84	0.76	0.8	0.87	0.8	0.79	0.92	0.97	2.37	0.74	0.85	0.85	0.77	0.69	0.9	0.83	0.7	0.82	0.8	0.89	0.95	0.75	0.71	1	0.78	0.9	0.73	0.87	1.09	0.9	2.18	0.93	1.46	2.78	0.83	0.85	0.77	0.78	0.79	0.94	0.9	0.89	0.72	0.87	0.78	0.83
	114	0.76	0.7	0.85	0.79	0.87	0.89	0.82	0.81	1	0.97	2.46	0.74	0.87	0.84	0.79	0.7	0.88	0.9	0.71	0.81	0.88	0.92	1.04	0.75	0.71	1.11	0.79	0.86	0.74	0.93	1.04	0.89	1.86	0.97	1.83	2.4	0.86	0.87	0.75	0.79	0.83	0.98	0.9	0.87	0.72	0.92	0.78	0.85
	115	0.73	0.7	0.86	0.82	0.97	0.9	0.84	0.82	1.11	0.96	2.7	0.75	0.88	0.82	0.8	0.71	0.85	0.99	0.73	0.78	0.98	0.94	1.12	0.73	0.72	1.19	0.8	0.84	0.74	1	0.99	0.86	1.62	1.02	2.34	1.95	0.87	0.92	0.72	0.8	0.87	0.98	0.9	0.87	0.72	0.94	0.76	0.86
	116	0.71	0.69	0.86	0.83	1.07	0.89	0.84	0.82	1.23	0.94	3.07	0.75	0.86	0.81	0.8	0.72	0.79	1.08	0.74	0.75	1.09	0.95	1.15	0.71	0.72	1.22	0.8	0.82	0.73	1.07	0.95	0.82	1.44	1.05	2.9	1.56	0.86	0.97	0.69	0.79	0.91	0.95	0.89	0.88	0.71	0.94	0.73	0.85
	117	0.7	0.68	0.86	0.83	1.14	0.86	0.81	0.81	1.3	0.91	3.54	0.74	0.83	0.79	0.78	0.72	0.74	1.14	0.74	0.72	1.18	0.93	1.13	0.68	0.71	1.19	0.78	0.8	0.72	1.09	0.92	0.77	1.31	1.04	3.36	1.28	0.82	1	0.67	0.76	0.95	0.9	0.87	0.92	0.69	0.91	0.7	0.83
	118	0.69	0.67	0.83	0.81	1.16	0.82	0.78	0.79	1.3	0.86	4.02	0.73	0.78	0.77	0.75	0.71	0.7	1.15	0.73	0.69	1.21	0.9	1.05	0.65	0.71	1.1	0.74	0.77	0.69	1.07	0.91	0.73	1.21	1	3.48	1.12	0.78	1.02	0.65	0.73	0.98	0.83	0.84	0.95	0.67	0.86	0.67	0.8
	119	0.69	0.66	0.79	0.77	1.13	0.77	0.74	0.77	1.23	0.82	4.4	0.71	0.73	0.76	0.72	0.7	0.68	1.1	0.72	0.67	1.17	0.84	0.96	0.63	0.7	0.98	0.71	0.74	0.67	1	0.94	0.69	1.13	0.93	3.2	1.03	0.73	0.99	0.64	0.7	1	0.78	0.82	0.96	0.65	0.81	0.65	0.77
	120	0.7	0.65	0.75	0.73	1.04	0.72	0.7	0.74	1.12	0.78	4.58	0.69	0.69	0.74	0.7	0.69	0.66	1.01	0.7	0.65	1.08	0.79	0.87	0.62	0.7	0.87	0.68	0.71	0.65	0.91	1.02	0.67	1.06	0.86	2.66	1	0.7	0.94	0.64	0.67	1.01	0.73	0.79	0.94	0.64	0.77	0.64	0.76
	121	0.7	0.65	0.71	0.69	0.94	0.69	0.68	0.72	0.99	0.75	4.48	0.68	0.66	0.73	0.68	0.68	0.66	0.91	0.68	0.65	0.97	0.74	0.8	0.61	0.71	0.79	0.66	0.68	0.64	0.82	1.14	0.66	1	0.81	2.09	0.98	0.68	0.88	0.63	0.66	1	0.69	0.76	0.9	0.63	0.75	0.64	0.75
	122	0.69	0.65	0.68	0.67	0.84	0.67	0.67	0.71	0.88	0.74	4.09	0.67	0.65	0.71	0.67	0.67	0.65	0.82	0.66	0.65	0.87	0.7	0.76	0.61	0.71	0.72	0.65	0.67	0.64	0.75	1.27	0.66	0.93	0.78	1.62	0.96	0.67	0.82	0.63	0.65	0.98	0.67	0.73	0.84	0.63	0.75	0.65	0.75
	123	0.68	0.66	0.67	0.66	0.77	0.67	0.66	0.71	0.79	0.74	3.5	0.67	0.64	0.7	0.67	0.67	0.64	0.75	0.65	0.65	0.79	0.68	0.73	0.6	0.72	0.69	0.64	0.66	0.64	0.71	1.39	0.65	0.88	0.77	1.3	0.92	0.67	0.77	0.62	0.65	0.96	0.67	0.71	0.79	0.63	0.76	0.66	0.76
	124	0.67	0.67	0.67	0.65	0.72	0.67	0.66	0.71	0.74	0.73	2.84	0.68	0.64	0.69	0.67	0.68	0.63	0.71	0.65	0.65	0.74	0.68	0.72	0.6	0.73	0.67	0.64	0.65	0.64	0.68	1.43	0.65	0.85	0.78	1.1	0.87	0.69	0.73	0.62	0.65	0.93	0.67	0.69	0.74	0.64	0.76	0.68	0.77
	125	0.65	0.68	0.67	0.64	0.69	0.69	0.67	0.71	0.71	0.72	2.25	0.68	0.63	0.69	0.67	0.69	0.62	0.69	0.65	0.65	0.71	0.68	0.72	0.6	0.73	0.66	0.64	0.65	0.64	0.67	1.39	0.63	0.83	0.79	0.99	0.82	0.71	0.71	0.62	0.64	0.9	0.69	0.68	0.71	0.64	0.76	0.69	0.8
	126	0.64	0.68	0.67	0.64	0.68	0.71	0.69	0.71	0.7	0.71	1.79	0.69	0.63	0.7	0.67	0.7	0.61	0.68	0.65	0.65	0.7	0.68	0.72	0.6	0.72	0.65	0.64	0.64	0.64	0.66	1.27	0.62	0.84	0.79	0.95	0.77	0.72	0.71	0.62	0.64	0.87	0.7	0.68	0.69	0.65	0.75	0.7	0.81
	127	0.63	0.68	0.66	0.63	0.67	0.73	0.72	0.71	0.7	0.69	1.49	0.7	0.62	0.74	0.67	0.71	0.6	0.68	0.66	0.64	0.7	0.69	0.72	0.59	0.72	0.65	0.63	0.63	0.64	0.66	1.13	0.61	0.88	0.78	0.95	0.73	0.73	0.71	0.62	0.63	0.84	0.71	0.71	0.68	0.66	0.72	0.71	0.82
	128	0.63	0.68	0.66	0.63	0.67	0.74	0.74	0.7	0.71	0.68	1.32	0.7	0.62	0.8	0.67	0.72	0.59	0.68	0.66	0.64	0.71	0.69	0.71	0.6	0.7	0.64	0.62	0.63	0.64	0.65	1	0.6	0.97	0.76	0.96	0.7	0.74	0.71	0.63	0.62	0.81	0.72	0.74	0.68	0.67	0.7	0.7	0.82
	129	0.63	0.67	0.65	0.62	0.66	0.74	0.76	0.7	0.72	0.67	1.28	0.7	0.61	0.87	0.67	0.73	0.59	0.67	0.66	0.63	0.71	0.69	0.71	0.6	0.69	0.63	0.61	0.62	0.63	0.64	0.9	0.6	1.1	0.74	0.96	0.69	0.73	0.71	0.64	0.62	0.79	0.71	0.79	0.69	0.68	0.67	0.69	0.8
	130	0.65	0.67	0.64	0.61	0.66	0.73	0.76	0.7	0.72	0.67	1.36	0.7	0.61	0.93	0.67	0.72	0.6	0.67	0.66	0.64	0.71	0.69	0.7	0.61	0.68	0.62	0.6	0.61	0.63	0.63	0.84	0.61	1.27	0.73	0.94	0.68	0.73	0.71	0.65	0.62	0.76	0.71	0.83	0.71	0.7	0.66	0.69	0.79
	131	0.66	0.68	0.63	0.61	0.66	0.71	0.75	0.7	0.71	0.69	1.54	0.71	0.61	0.96	0.68	0.72	0.6	0.67	0.67	0.64	0.7	0.69	0.7	0.62	0.67	0.62	0.6	0.61	0.64	0.63	0.8	0.62	1.45	0.72	0.9	0.69	0.72	0.71	0.67	0.63	0.74	0.71	0.86	0.72	0.72	0.65	0.69	0.77
	132	0.68	0.69	0.63	0.61	0.66	0.69	0.73	0.7	0.71	0.72	1.8	0.71	0.62	0.96	0.68	0.71	0.61	0.67	0.67	0.66	0.69	0.69	0.7	0.63	0.67	0.63	0.6	0.62	0.65	0.64	0.79	0.64	1.58	0.72	0.84	0.69	0.73	0.71	0.69	0.64	0.72	0.73	0.88	0.73	0.76	0.64	0.7	0.77
	133	0.7	0.71	0.64	0.62	0.67	0.68	0.71	0.71	0.71	0.78	2.1	0.73	0.63	0.94	0.69	0.7	0.62	0.67	0.68	0.68	0.69	0.71	0.7	0.64	0.68	0.65	0.6	0.62	0.67	0.66	0.79	0.67	1.62	0.73	0.79	0.71	0.74	0.72	0.71	0.65	0.72	0.76	0.87	0.73	0.8	0.65	0.73	0.78
	134	0.71	0.73	0.65	0.63	0.69	0.68	0.7	0.72	0.72	0.85	2.39	0.74	0.65	0.9	0.71	0.7	0.64	0.69	0.69	0.7	0.71	0.73	0.72	0.66	0.7	0.68	0.62	0.64	0.7	0.69	0.78	0.7	1.57	0.73	0.74	0.72	0.76	0.74	0.74	0.67	0.75	0.8	0.85	0.73	0.85	0.66	0.76	0.8
	135	0.71	0.76	0.68	0.65	0.73	0.7	0.7	0.73	0.75	0.94	2.63	0.76	0.68	0.87	0.72	0.71	0.66	0.71	0.7	0.73	0.73	0.77	0.73	0.67	0.72	0.72	0.63	0.66	0.74	0.74	0.77	0.73	1.44	0.74	0.71	0.73	0.79	0.77	0.76	0.69	0.78	0.86	0.82	0.73	0.89	0.67	0.79	0.83
	136	0.71	0.79	0.7	0.68	0.78	0.72	0.71	0.75	0.79	1.03	2.81	0.78	0.71	0.86	0.74	0.72	0.68	0.74	0.72	0.75	0.76	0.81	0.76	0.68	0.74	0.76	0.65	0.68	0.77	0.79	0.75	0.76	1.29	0.74	0.69	0.73	0.82	0.8	0.79	0.71	0.84	0.93	0.79	0.73	0.93	0.69	0.82	0.85
	137	0.7	0.81	0.74	0.7	0.85	0.75	0.73	0.78	0.84	1.11	2.94	0.8	0.74	0.87	0.76	0.74	0.7	0.78	0.75	0.78	0.8	0.85	0.78	0.69	0.76	0.81	0.67	0.71	0.81	0.85	0.73	0.79	1.16	0.73	0.68	0.73	0.85	0.84	0.82	0.72	0.89	1.01	0.77	0.74	0.97	0.7	0.84	0.86
	138	0.7	0.82	0.77	0.72	0.91	0.79	0.75	0.8	0.9	1.19	3.07	0.82	0.77	0.91	0.79	0.76	0.72	0.81	0.77	0.81	0.84	0.89	0.81	0.71	0.78	0.86	0.69	0.74	0.84	0.91	0.71	0.82	1.07	0.72	0.69	0.73	0.89	0.87	0.85	0.74	0.94	1.08	0.77	0.77	1.01	0.71	0.86	0.87
	139	0.72	0.84	0.8	0.74	0.98	0.82	0.77	0.83	0.96	1.26	3.25	0.83	0.79	0.95	0.83	0.78	0.75	0.84	0.8	0.84	0.87	0.93	0.86	0.72	0.79	0.94	0.72	0.77	0.87	0.98	0.7	0.85	1.02	0.71	0.7	0.74	0.93	0.9	0.89	0.76	0.99	1.16	0.77	0.83	1.05	0.73	0.88	0.87
	140	0.74	0.85	0.83	0.75	1.04	0.84	0.79	0.85	1.04	1.33	3.5	0.84	0.81	0.98	0.86	0.79	0.77	0.87	0.83	0.87	0.9	0.97	0.92	0.74	0.81	1.04	0.74	0.8	0.9	1.06	0.7	0.88	1.01	0.69	0.71	0.75	0.97	0.93	0.93	0.78	1.01	1.24	0.77	0.9	1.11	0.74	0.91	0.87
	141	0.78	0.88	0.85	0.76	1.11	0.86	0.81	0.87	1.13	1.4	3.81	0.85	0.82	0.98	0.89	0.81	0.81	0.9	0.86	0.9	0.94	1	1.01	0.77	0.83	1.2	0.75	0.84	0.92	1.16	0.71	0.91	1.02	0.68	0.72	0.78	1.03	0.96	0.98	0.8	1.02	1.33	0.77	0.98	1.17	0.75	0.94	0.88
	142	0.82	0.9	0.88	0.77	1.17	0.88	0.83	0.88	1.27	1.48	4.1	0.87	0.84	0.95	0.92	0.84	0.86	0.95	0.89	0.94	0.99	1.04	1.16	0.8	0.85	1.42	0.77	0.87	0.95	1.29	0.75	0.95	1.05	0.67	0.72	0.82	1.11	1	1.05	0.82	1.01	1.43	0.76	1.06	1.25	0.76	0.99	0.9
	143	0.87	0.94	0.9	0.78	1.24	0.91	0.86	0.89	1.47	1.58	4.3	0.89	0.86	0.9	0.95	0.87	0.93	1	0.93	0.99	1.06	1.09	1.35	0.86	0.88	1.72	0.8	0.9	0.98	1.45	0.8	1.01	1.09	0.67	0.71	0.87	1.2	1.04	1.13	0.85	0.99	1.55	0.75	1.14	1.34	0.77	1.06	0.94
	144	0.92	0.98	0.93	0.79	1.31	0.95	0.89	0.91	1.78	1.73	4.31	0.93	0.9	0.85	0.99	0.91	1.03	1.07	0.97	1.06	1.15	1.15	1.61	0.93	0.91	2.07	0.83	0.94	1.02	1.63	0.87	1.08	1.14	0.68	0.71	0.92	1.32	1.11	1.21	0.89	0.97	1.69	0.73	1.21	1.44	0.79	1.15	1.01
	145	0.98	1.03	0.97	0.81	1.41	1.01	0.92	0.94	2.2	1.91	4.11	0.97	0.94	0.81	1.05	0.95	1.18	1.16	1.02	1.14	1.27	1.23	1.9	1.03	0.96	2.39	0.88	0.99	1.07	1.82	0.95	1.17	1.18	0.69	0.72	0.97	1.46	1.21	1.28	0.95	0.96	1.88	0.73	1.26	1.55	0.81	1.26	1.1
	146	1.04	1.07	1.03	0.84	1.52	1.08	0.97	0.99	2.75	2.14	3.76	1.02	1.02	0.8	1.14	1	1.39	1.27	1.09	1.24	1.41	1.34	2.16	1.15	1.01	2.6	0.95	1.05	1.12	2.01	1.05	1.32	1.23	0.71	0.73	1.03	1.64	1.35	1.33	1.03	0.94	2.09	0.74	1.32	1.64	0.84	1.38	1.21
	147	1.1	1.12	1.1	0.9	1.64	1.17	1.04	1.08	3.41	2.43	3.35	1.08	1.12	0.8	1.26	1.06	1.65	1.39	1.16	1.36	1.56	1.48	2.32	1.29	1.08	2.61	1.05	1.14	1.17	2.14	1.19	1.54	1.27	0.74	0.76	1.1	1.86	1.54	1.35	1.12	0.92	2.32	0.77	1.38	1.72	0.87	1.5	1.32
	148	1.17	1.16	1.19	0.97	1.75	1.26	1.12	1.19	4.14	2.78	2.95	1.14	1.26	0.82	1.43	1.12	1.93	1.52	1.24	1.46	1.72	1.64	2.33	1.42	1.16	2.44	1.18	1.25	1.22	2.2	1.37	1.87	1.32	0.77	0.8	1.18	2.1	1.81	1.34	1.23	0.9	2.51	0.8	1.47	1.77	0.92	1.6	1.41
	149	1.26	1.19	1.29	1.07	1.85	1.34	1.2	1.33	4.86	3.17	2.62	1.19	1.42	0.84	1.64	1.18	2.16	1.63	1.32	1.52	1.85	1.8	2.2	1.51	1.24	2.15	1.33	1.39	1.26	2.17	1.62	2.33	1.37	0.8	0.85	1.29	2.3	2.17	1.32	1.32	0.87	2.61	0.83	1.59	1.78	0.98	1.67	1.45
	150	1.36	1.22	1.39	1.21	1.89	1.38	1.27	1.47	5.4	3.56	2.39	1.24	1.58	0.83	1.85	1.26	2.26	1.7	1.39	1.53	1.91	1.93	1.97	1.54	1.32	1.84	1.49	1.54	1.29	2.05	1.96	2.9	1.42	0.84	0.89	1.41	2.4	2.65	1.28	1.41	0.84	2.59	0.85	1.74	1.74	1.05	1.68	1.41
	151	1.48	1.23	1.45	1.36	1.87	1.38	1.33	1.57	5.62	3.88	2.24	1.26	1.71	0.82	2.02	1.34	2.2	1.7	1.44	1.5	1.89	2.02	1.71	1.49	1.37	1.56	1.6	1.68	1.3	1.87	2.4	3.46	1.47	0.88	0.94	1.54	2.38	3.21	1.24	1.46	0.81	2.45	0.84	1.93	1.66	1.13	1.64	1.32
	152	1.64	1.22	1.47	1.51	1.79	1.35	1.35	1.61	5.45	4.06	2.14	1.26	1.78	0.78	2.1	1.4	2.01	1.64	1.47	1.41	1.78	2.04	1.48	1.39	1.38	1.35	1.63	1.78	1.29	1.67	2.9	3.85	1.53	0.92	0.98	1.66	2.25	3.76	1.21	1.49	0.79	2.24	0.81	2.13	1.56	1.21	1.57	1.19
	153	1.84	1.19	1.45	1.61	1.69	1.28	1.33	1.58	4.94	4.07	2.06	1.22	1.77	0.75	2.05	1.44	1.76	1.53	1.47	1.3	1.62	2	1.3	1.26	1.37	1.19	1.58	1.82	1.26	1.48	3.37	3.9	1.59	0.97	1.02	1.77	2.05	4.17	1.18	1.48	0.78	2	0.77	2.32	1.45	1.32	1.47	1.06
	154	2.12	1.14	1.39	1.65	1.59	1.2	1.28	1.49	4.22	3.91	1.96	1.16	1.7	0.71	1.9	1.45	1.5	1.41	1.45	1.19	1.43	1.9	1.16	1.13	1.32	1.09	1.46	1.8	1.22	1.31	3.66	3.6	1.65	1.04	1.07	1.87	1.83	4.36	1.16	1.44	0.79	1.79	0.73	2.46	1.35	1.44	1.38	0.95
	155	2.46	1.09	1.31	1.62	1.5	1.12	1.2	1.37	3.48	3.63	1.84	1.09	1.59	0.68	1.69	1.41	1.3	1.28	1.4	1.1	1.26	1.76	1.06	1.01	1.25	1.03	1.31	1.72	1.16	1.17	3.66	3.09	1.72	1.12	1.14	1.96	1.64	4.3	1.14	1.39	0.81	1.62	0.69	2.51	1.26	1.61	1.28	0.87
	156	2.84	1.02	1.22	1.53	1.45	1.05	1.13	1.25	2.85	3.29	1.7	1.01	1.46	0.67	1.48	1.36	1.15	1.17	1.34	1.02	1.12	1.61	1.01	0.93	1.18	0.99	1.17	1.62	1.1	1.07	3.38	2.56	1.82	1.23	1.22	2.08	1.49	4.02	1.12	1.34	0.83	1.51	0.66	2.46	1.18	1.82	1.2	0.81
	157	3.19	0.96	1.14	1.42	1.42	1	1.06	1.15	2.37	2.95	1.55	0.95	1.34	0.66	1.3	1.29	1.06	1.08	1.28	0.97	1.02	1.46	0.97	0.87	1.1	0.97	1.06	1.51	1.04	1.01	2.94	2.11	1.94	1.37	1.3	2.25	1.39	3.65	1.11	1.28	0.85	1.44	0.65	2.35	1.12	2.12	1.13	0.77
	158	3.42	0.92	1.08	1.3	1.42	0.96	1	1.08	2.03	2.65	1.42	0.9	1.25	0.66	1.16	1.21	1	1	1.23	0.93	0.94	1.32	0.97	0.83	1.04	0.97	0.98	1.42	0.98	0.96	2.47	1.79	2.06	1.52	1.4	2.46	1.32	3.28	1.12	1.22	0.85	1.42	0.63	2.19	1.06	2.52	1.07	0.75
	159	3.44	0.88	1.02	1.2	1.43	0.93	0.97	1.02	1.82	2.4	1.33	0.87	1.17	0.68	1.07	1.15	0.96	0.93	1.19	0.91	0.89	1.21	0.97	0.8	1	0.98	0.93	1.34	0.94	0.95	2.08	1.56	2.14	1.69	1.52	2.7	1.26	2.96	1.14	1.18	0.84	1.44	0.63	2.02	1.01	3.01	1.03	0.74
	160	3.21	0.85	0.97	1.12	1.43	0.9	0.96	0.98	1.69	2.19	1.28	0.85	1.11	0.7	1.01	1.09	0.93	0.88	1.16	0.91	0.85	1.12	0.98	0.78	0.96	0.99	0.9	1.28	0.9	0.94	1.79	1.41	2.16	1.86	1.65	2.89	1.22	2.7	1.16	1.14	0.81	1.51	0.63	1.86	0.98	3.55	1.01	0.74
	161	2.83	0.83	0.94	1.07	1.4	0.88	0.96	0.95	1.58	2.02	1.3	0.84	1.07	0.72	0.97	1.04	0.92	0.85	1.16	0.91	0.83	1.05	0.98	0.77	0.93	1.01	0.88	1.24	0.87	0.95	1.59	1.32	2.12	2.02	1.79	2.98	1.18	2.52	1.18	1.13	0.77	1.58	0.63	1.74	0.95	4.05	0.99	0.75
	162	2.41	0.82	0.92	1.03	1.34	0.87	0.99	0.93	1.5	1.85	1.37	0.84	1.05	0.74	0.95	1	0.9	0.83	1.18	0.91	0.83	1	0.96	0.77	0.9	1.01	0.88	1.21	0.85	0.97	1.47	1.25	2.02	2.15	1.95	2.9	1.15	2.38	1.16	1.13	0.74	1.63	0.64	1.65	0.93	4.39	0.98	0.77
	163	2.04	0.81	0.91	1	1.26	0.86	1.02	0.93	1.44	1.69	1.49	0.84	1.03	0.74	0.96	0.96	0.88	0.83	1.19	0.91	0.84	0.97	0.93	0.77	0.88	1	0.88	1.2	0.83	0.98	1.41	1.21	1.89	2.22	2.13	2.68	1.11	2.27	1.11	1.14	0.71	1.62	0.64	1.58	0.93	4.49	0.96	0.79
	164	1.75	0.8	0.9	0.98	1.16	0.84	1.05	0.93	1.38	1.55	1.65	0.84	1.02	0.73	0.98	0.93	0.85	0.85	1.19	0.9	0.86	0.95	0.87	0.77	0.86	0.97	0.88	1.19	0.82	0.98	1.38	1.19	1.76	2.22	2.3	2.36	1.07	2.17	1.04	1.16	0.69	1.53	0.65	1.55	0.92	4.31	0.95	0.8
	165	1.55	0.78	0.9	0.97	1.06	0.82	1.05	0.94	1.33	1.43	1.83	0.82	1.01	0.72	1.01	0.9	0.81	0.87	1.16	0.88	0.9	0.93	0.82	0.77	0.85	0.93	0.87	1.19	0.82	0.96	1.36	1.16	1.66	2.15	2.42	2.03	1.01	2.06	0.95	1.17	0.68	1.37	0.65	1.55	0.91	3.92	0.92	0.81
	166	1.42	0.76	0.9	0.95	0.97	0.8	1.02	0.95	1.28	1.33	2.02	0.8	1	0.7	1.04	0.87	0.77	0.89	1.1	0.85	0.92	0.91	0.77	0.76	0.83	0.87	0.87	1.19	0.81	0.93	1.36	1.13	1.59	2.02	2.47	1.75	0.94	1.92	0.86	1.15	0.68	1.19	0.66	1.57	0.89	3.44	0.89	0.8
	167	1.34	0.74	0.91	0.94	0.9	0.78	0.96	0.95	1.23	1.26	2.18	0.78	0.99	0.68	1.05	0.84	0.73	0.89	1.01	0.81	0.93	0.88	0.73	0.74	0.81	0.81	0.85	1.17	0.79	0.88	1.35	1.09	1.54	1.85	2.4	1.53	0.88	1.74	0.79	1.1	0.7	1.03	0.67	1.6	0.86	2.98	0.86	0.79
	168	1.29	0.72	0.91	0.92	0.85	0.76	0.89	0.94	1.17	1.2	2.3	0.75	0.98	0.67	1.04	0.82	0.69	0.89	0.92	0.77	0.92	0.84	0.71	0.72	0.79	0.76	0.82	1.15	0.78	0.83	1.33	1.03	1.52	1.68	2.22	1.38	0.83	1.54	0.73	1.02	0.72	0.91	0.69	1.62	0.83	2.6	0.82	0.77
	169	1.24	0.71	0.91	0.9	0.82	0.74	0.83	0.91	1.1	1.14	2.35	0.73	0.96	0.67	1	0.8	0.67	0.86	0.84	0.74	0.88	0.8	0.7	0.69	0.76	0.72	0.79	1.1	0.75	0.78	1.29	0.97	1.51	1.52	1.99	1.28	0.78	1.34	0.7	0.93	0.74	0.83	0.7	1.59	0.8	2.31	0.79	0.76
	170	1.19	0.7	0.9	0.87	0.82	0.73	0.77	0.87	1.03	1.07	2.34	0.72	0.94	0.68	0.93	0.78	0.65	0.82	0.77	0.72	0.84	0.76	0.7	0.67	0.73	0.7	0.75	1.04	0.73	0.74	1.22	0.9	1.54	1.38	1.76	1.21	0.76	1.17	0.69	0.84	0.75	0.8	0.72	1.5	0.77	2.11	0.77	0.75
	171	1.11	0.71	0.88	0.83	0.82	0.73	0.75	0.83	0.95	0.99	2.28	0.71	0.9	0.7	0.86	0.76	0.64	0.78	0.72	0.7	0.8	0.73	0.72	0.65	0.71	0.69	0.71	0.97	0.7	0.71	1.14	0.84	1.61	1.29	1.54	1.16	0.74	1.03	0.68	0.77	0.75	0.79	0.74	1.36	0.76	1.97	0.74	0.77
	172	1.03	0.72	0.84	0.79	0.84	0.74	0.74	0.79	0.88	0.91	2.19	0.71	0.86	0.72	0.8	0.74	0.64	0.75	0.69	0.69	0.77	0.71	0.74	0.64	0.69	0.7	0.68	0.9	0.68	0.7	1.04	0.78	1.76	1.22	1.37	1.12	0.74	0.94	0.69	0.71	0.74	0.8	0.76	1.21	0.76	1.89	0.73	0.79
	173	0.94	0.74	0.8	0.75	0.87	0.76	0.75	0.77	0.82	0.83	2.1	0.72	0.81	0.74	0.75	0.74	0.65	0.73	0.67	0.69	0.76	0.7	0.76	0.64	0.68	0.72	0.66	0.83	0.66	0.7	0.95	0.73	2	1.18	1.25	1.08	0.74	0.88	0.71	0.68	0.74	0.82	0.77	1.07	0.77	1.84	0.72	0.82
	174	0.86	0.76	0.76	0.72	0.9	0.78	0.77	0.76	0.79	0.77	2.03	0.74	0.76	0.76	0.71	0.74	0.66	0.72	0.66	0.69	0.76	0.7	0.78	0.65	0.68	0.75	0.64	0.77	0.66	0.72	0.87	0.69	2.34	1.16	1.18	1.06	0.75	0.85	0.73	0.66	0.74	0.86	0.78	0.95	0.78	1.8	0.72	0.86
	175	0.8	0.79	0.72	0.69	0.94	0.82	0.8	0.77	0.77	0.73	2.01	0.77	0.72	0.77	0.7	0.76	0.68	0.73	0.66	0.7	0.78	0.71	0.79	0.67	0.69	0.78	0.64	0.73	0.67	0.74	0.82	0.67	2.74	1.15	1.14	1.04	0.77	0.85	0.74	0.65	0.76	0.9	0.79	0.86	0.8	1.74	0.73	0.88
	176	0.75	0.83	0.7	0.67	1	0.84	0.82	0.79	0.77	0.71	2.02	0.81	0.69	0.79	0.7	0.78	0.7	0.75	0.68	0.72	0.82	0.73	0.8	0.69	0.7	0.81	0.65	0.7	0.69	0.76	0.79	0.65	3.09	1.15	1.11	1.04	0.79	0.87	0.75	0.66	0.8	0.93	0.8	0.81	0.81	1.65	0.74	0.9
	177	0.72	0.86	0.68	0.67	1.06	0.86	0.84	0.81	0.78	0.72	2.07	0.85	0.68	0.81	0.7	0.81	0.72	0.77	0.7	0.73	0.86	0.76	0.8	0.7	0.72	0.83	0.67	0.68	0.71	0.78	0.77	0.64	3.25	1.14	1.08	1.04	0.81	0.91	0.76	0.67	0.85	0.96	0.81	0.78	0.82	1.52	0.75	0.9
	178	0.7	0.88	0.69	0.67	1.12	0.86	0.85	0.83	0.8	0.73	2.18	0.88	0.67	0.84	0.71	0.83	0.73	0.79	0.73	0.74	0.89	0.79	0.81	0.71	0.74	0.85	0.69	0.68	0.73	0.79	0.78	0.65	3.14	1.11	1.05	1.05	0.84	0.97	0.76	0.68	0.92	0.97	0.83	0.77	0.82	1.37	0.77	0.9
	179	0.7	0.89	0.7	0.68	1.2	0.86	0.85	0.85	0.83	0.75	2.33	0.9	0.68	0.87	0.72	0.84	0.74	0.8	0.77	0.75	0.91	0.82	0.81	0.7	0.75	0.86	0.71	0.69	0.74	0.8	0.8	0.66	2.82	1.07	1.02	1.06	0.85	1.04	0.77	0.69	0.99	0.98	0.86	0.78	0.83	1.21	0.78	0.88
	180	0.7	0.89	0.71	0.7	1.31	0.85	0.85	0.85	0.87	0.77	2.53	0.91	0.7	0.93	0.73	0.84	0.74	0.8	0.8	0.76	0.9	0.84	0.82	0.69	0.76	0.87	0.74	0.71	0.75	0.8	0.83	0.68	2.41	1	0.99	1.07	0.86	1.1	0.78	0.71	1.06	0.99	0.91	0.81	0.83	1.06	0.79	0.85
	181	0.71	0.88	0.73	0.72	1.46	0.84	0.85	0.84	0.91	0.79	2.77	0.9	0.71	1.02	0.74	0.84	0.76	0.79	0.82	0.78	0.89	0.86	0.84	0.68	0.76	0.88	0.75	0.74	0.76	0.81	0.86	0.7	2.03	0.93	0.97	1.07	0.87	1.15	0.79	0.73	1.12	1	0.97	0.85	0.84	0.95	0.8	0.83
	182	0.73	0.87	0.74	0.73	1.66	0.84	0.86	0.83	0.94	0.8	3.03	0.88	0.73	1.14	0.74	0.82	0.78	0.78	0.85	0.8	0.86	0.86	0.88	0.67	0.77	0.91	0.76	0.77	0.77	0.83	0.88	0.73	1.77	0.86	0.96	1.05	0.87	1.17	0.8	0.75	1.17	1.02	1.05	0.9	0.85	0.86	0.81	0.81
	183	0.75	0.86	0.75	0.74	1.9	0.84	0.86	0.81	0.97	0.82	3.26	0.85	0.74	1.28	0.74	0.81	0.81	0.76	0.87	0.82	0.83	0.86	0.96	0.66	0.77	0.97	0.76	0.79	0.78	0.85	0.9	0.75	1.62	0.8	0.97	1.02	0.87	1.16	0.81	0.78	1.23	1.05	1.13	0.99	0.86	0.8	0.81	0.79
	184	0.78	0.85	0.74	0.74	2.11	0.85	0.86	0.81	1.01	0.85	3.43	0.83	0.75	1.41	0.74	0.8	0.86	0.75	0.89	0.85	0.81	0.86	1.1	0.66	0.78	1.08	0.76	0.82	0.78	0.91	0.91	0.76	1.56	0.75	0.98	0.97	0.88	1.13	0.81	0.8	1.29	1.08	1.21	1.12	0.86	0.77	0.82	0.78
	185	0.82	0.84	0.74	0.75	2.23	0.87	0.87	0.81	1.08	0.88	3.47	0.8	0.76	1.52	0.74	0.79	0.94	0.74	0.91	0.89	0.8	0.86	1.34	0.68	0.78	1.26	0.76	0.85	0.79	1.01	0.93	0.78	1.6	0.71	0.99	0.92	0.91	1.09	0.81	0.83	1.36	1.12	1.27	1.3	0.86	0.76	0.83	0.77
	186	0.86	0.84	0.74	0.75	2.22	0.89	0.88	0.81	1.17	0.93	3.39	0.78	0.78	1.56	0.75	0.79	1.03	0.76	0.92	0.94	0.82	0.87	1.7	0.7	0.79	1.54	0.77	0.87	0.8	1.17	0.96	0.81	1.71	0.7	0.99	0.87	0.94	1.05	0.81	0.85	1.46	1.15	1.29	1.56	0.87	0.76	0.86	0.77
	187	0.92	0.85	0.75	0.76	2.1	0.93	0.89	0.83	1.29	1	3.24	0.77	0.81	1.54	0.77	0.79	1.14	0.81	0.95	1.01	0.88	0.89	2.16	0.74	0.8	1.87	0.78	0.89	0.81	1.4	1.01	0.84	1.9	0.69	0.98	0.84	0.99	1.03	0.81	0.87	1.59	1.19	1.28	1.89	0.88	0.77	0.89	0.78
	188	0.98	0.86	0.77	0.77	1.93	0.99	0.92	0.87	1.43	1.08	3.07	0.77	0.84	1.46	0.8	0.81	1.28	0.92	0.97	1.09	1.01	0.93	2.62	0.79	0.81	2.19	0.8	0.89	0.84	1.7	1.09	0.89	2.13	0.69	0.95	0.83	1.05	1.04	0.82	0.89	1.75	1.24	1.23	2.29	0.9	0.78	0.94	0.8
	189	1.05	0.89	0.79	0.81	1.77	1.07	0.97	0.91	1.53	1.19	2.97	0.77	0.88	1.34	0.84	0.83	1.45	1.08	1.01	1.2	1.21	0.98	2.88	0.86	0.83	2.36	0.83	0.89	0.87	1.98	1.21	0.97	2.38	0.7	0.91	0.83	1.14	1.08	0.84	0.91	1.94	1.33	1.16	2.73	0.93	0.8	1	0.84
	190	1.13	0.94	0.83	0.86	1.65	1.17	1.03	0.98	1.57	1.31	2.96	0.79	0.94	1.23	0.91	0.88	1.61	1.31	1.06	1.33	1.49	1.07	2.81	0.94	0.86	2.3	0.88	0.89	0.91	2.15	1.39	1.07	2.61	0.71	0.86	0.86	1.26	1.16	0.87	0.94	2.13	1.47	1.09	3.15	1	0.82	1.09	0.89
	191	1.23	0.99	0.87	0.92	1.59	1.28	1.11	1.06	1.53	1.46	3.07	0.81	1.01	1.13	1.02	0.94	1.74	1.56	1.12	1.44	1.8	1.18	2.44	1.04	0.9	2.05	0.94	0.88	0.96	2.13	1.65	1.21	2.79	0.73	0.82	0.89	1.4	1.26	0.9	0.99	2.32	1.64	1.01	3.5	1.1	0.84	1.2	0.98
	192	1.39	1.05	0.93	1	1.56	1.37	1.19	1.18	1.45	1.64	3.31	0.84	1.11	1.06	1.18	1.02	1.79	1.76	1.19	1.52	2.04	1.34	1.97	1.12	0.95	1.72	1.01	0.89	1.01	1.93	2	1.38	2.88	0.74	0.78	0.92	1.56	1.4	0.94	1.05	2.45	1.81	0.93	3.75	1.23	0.87	1.33	1.11
	193	1.61	1.12	1	1.11	1.53	1.41	1.27	1.31	1.37	1.83	3.66	0.88	1.23	1.01	1.39	1.12	1.72	1.83	1.27	1.53	2.11	1.51	1.55	1.18	1	1.43	1.1	0.9	1.07	1.63	2.46	1.61	2.88	0.75	0.75	0.96	1.72	1.54	0.98	1.12	2.51	1.91	0.87	3.92	1.38	0.9	1.45	1.27
	194	1.92	1.19	1.1	1.25	1.46	1.38	1.34	1.44	1.32	2.02	4.09	0.93	1.38	0.97	1.62	1.21	1.56	1.75	1.35	1.46	1.98	1.7	1.26	1.17	1.04	1.25	1.19	0.94	1.14	1.36	3	1.89	2.78	0.76	0.73	0.99	1.84	1.68	1.01	1.2	2.48	1.9	0.83	4.05	1.53	0.95	1.56	1.43
	195	2.29	1.3	1.22	1.4	1.36	1.3	1.36	1.53	1.33	2.12	4.5	1	1.51	0.94	1.81	1.29	1.36	1.55	1.44	1.34	1.71	1.89	1.11	1.12	1.08	1.18	1.26	0.99	1.21	1.16	3.51	2.18	2.63	0.77	0.73	1.02	1.91	1.78	1.02	1.27	2.38	1.77	0.79	4.17	1.68	1	1.63	1.56
	196	2.63	1.42	1.34	1.56	1.24	1.18	1.33	1.56	1.4	2.11	4.75	1.1	1.6	0.92	1.89	1.35	1.15	1.33	1.54	1.19	1.43	2.06	1.07	1.03	1.12	1.2	1.3	1.07	1.29	1.07	3.78	2.41	2.46	0.78	0.74	1.05	1.89	1.84	1	1.34	2.23	1.57	0.77	4.32	1.79	1.07	1.65	1.64
	197	2.81	1.52	1.43	1.66	1.11	1.07	1.26	1.5	1.51	1.97	4.75	1.22	1.6	0.9	1.82	1.4	0.99	1.16	1.65	1.06	1.22	2.14	1.1	0.93	1.17	1.29	1.29	1.17	1.36	1.07	3.67	2.49	2.29	0.8	0.77	1.08	1.76	1.84	0.95	1.37	2.07	1.35	0.75	4.52	1.82	1.14	1.59	1.64
	198	2.72	1.56	1.46	1.67	1	0.99	1.15	1.37	1.62	1.75	4.49	1.34	1.51	0.88	1.62	1.42	0.88	1.06	1.76	0.95	1.1	2.1	1.18	0.85	1.19	1.41	1.23	1.3	1.39	1.13	3.2	2.37	2.11	0.81	0.8	1.11	1.58	1.78	0.9	1.36	1.9	1.18	0.75	4.79	1.76	1.24	1.48	1.56
	199	2.39	1.53	1.41	1.57	0.91	0.95	1.04	1.22	1.69	1.5	4.03	1.41	1.35	0.85	1.38	1.4	0.82	1.04	1.81	0.89	1.06	1.94	1.29	0.79	1.19	1.51	1.14	1.43	1.37	1.23	2.57	2.09	1.95	0.83	0.83	1.15	1.37	1.68	0.86	1.3	1.75	1.09	0.75	5.13	1.63	1.36	1.34	1.44
	200	1.95	1.43	1.3	1.4	0.83	0.95	0.95	1.07	1.68	1.3	3.5	1.41	1.18	0.83	1.16	1.34	0.81	1.08	1.78	0.86	1.11	1.72	1.38	0.76	1.15	1.56	1.04	1.52	1.29	1.33	1.98	1.74	1.82	0.86	0.86	1.18	1.19	1.55	0.84	1.2	1.62	1.08	0.74	5.51	1.46	1.51	1.2	1.3
	201	1.55	1.28	1.16	1.21	0.77	0.97	0.88	0.97	1.59	1.16	3.03	1.33	1.03	0.8	1.01	1.24	0.84	1.17	1.66	0.87	1.21	1.48	1.44	0.77	1.09	1.55	0.95	1.54	1.18	1.41	1.54	1.42	1.75	0.89	0.88	1.21	1.05	1.42	0.83	1.08	1.51	1.13	0.74	5.91	1.28	1.7	1.08	1.19
	202	1.24	1.13	1.02	1.04	0.73	1.01	0.84	0.9	1.45	1.08	2.68	1.2	0.92	0.77	0.92	1.13	0.88	1.27	1.47	0.89	1.34	1.27	1.44	0.81	1	1.47	0.89	1.47	1.06	1.45	1.27	1.17	1.71	0.94	0.89	1.25	0.98	1.29	0.86	0.97	1.41	1.24	0.73	6.3	1.14	1.94	1	1.11
	203	1.05	1.01	0.92	0.93	0.7	1.05	0.84	0.89	1.29	1.07	2.48	1.08	0.86	0.74	0.88	1.02	0.93	1.36	1.27	0.91	1.47	1.12	1.38	0.87	0.93	1.35	0.87	1.33	0.97	1.42	1.15	1	1.71	1	0.89	1.29	0.97	1.2	0.89	0.87	1.33	1.39	0.73	6.64	1.03	2.21	0.95	1.07
	204	0.94	0.95	0.87	0.87	0.68	1.08	0.86	0.9	1.13	1.1	2.43	0.98	0.85	0.72	0.89	0.93	0.97	1.42	1.1	0.93	1.57	1.04	1.28	0.93	0.87	1.21	0.87	1.17	0.9	1.35	1.14	0.91	1.73	1.08	0.89	1.35	1.03	1.16	0.93	0.81	1.26	1.55	0.72	6.88	0.97	2.46	0.94	1.08
	205	0.9	0.94	0.86	0.86	0.69	1.11	0.9	0.94	1	1.14	2.51	0.93	0.87	0.7	0.91	0.87	0.99	1.45	0.98	0.94	1.6	1.03	1.16	0.98	0.85	1.08	0.9	1.01	0.88	1.24	1.2	0.88	1.75	1.2	0.88	1.45	1.16	1.18	0.95	0.77	1.19	1.66	0.71	7.01	0.94	2.63	0.96	1.11
	206	0.88	0.96	0.88	0.89	0.71	1.14	0.93	0.97	0.89	1.17	2.7	0.93	0.92	0.7	0.94	0.85	1	1.43	0.93	0.94	1.54	1.06	1.04	1.01	0.87	0.96	0.94	0.9	0.88	1.12	1.3	0.9	1.76	1.34	0.89	1.58	1.36	1.29	0.95	0.76	1.14	1.7	0.7	7	0.95	2.7	0.98	1.16
	207	0.88	0.99	0.92	0.94	0.74	1.16	0.96	0.99	0.82	1.18	2.97	0.97	0.96	0.71	0.97	0.85	0.98	1.37	0.93	0.93	1.42	1.12	0.93	1.01	0.9	0.87	0.97	0.84	0.91	1	1.41	0.95	1.74	1.5	0.92	1.74	1.57	1.49	0.95	0.78	1.09	1.66	0.69	6.84	0.97	2.61	1	1.21
	208	0.88	1	0.95	0.98	0.78	1.15	0.97	0.99	0.77	1.17	3.26	1.01	1.01	0.72	0.98	0.88	0.95	1.27	0.97	0.91	1.26	1.19	0.84	0.98	0.94	0.8	0.99	0.82	0.93	0.91	1.47	1.02	1.7	1.66	0.97	1.94	1.74	1.78	0.94	0.82	1.04	1.54	0.69	6.53	0.99	2.39	1	1.23
	209	0.87	1	0.98	1	0.81	1.12	0.97	0.98	0.76	1.14	3.5	1.03	1.04	0.74	0.97	0.9	0.92	1.15	1.01	0.89	1.11	1.25	0.78	0.93	0.97	0.77	0.99	0.83	0.93	0.85	1.49	1.09	1.64	1.78	1.05	2.17	1.8	2.13	0.92	0.86	0.98	1.39	0.69	6.07	1.01	2.08	1	1.22
	210	0.85	0.98	0.99	1.01	0.83	1.07	0.96	0.95	0.77	1.09	3.59	1.02	1.07	0.76	0.96	0.92	0.89	1.03	1.05	0.87	0.98	1.28	0.74	0.88	0.97	0.77	0.98	0.86	0.92	0.83	1.44	1.15	1.57	1.84	1.19	2.39	1.75	2.49	0.9	0.91	0.93	1.23	0.7	5.48	1.01	1.76	0.98	1.18
	211	0.83	0.94	0.99	1	0.84	1	0.94	0.91	0.8	1.04	3.49	1	1.08	0.78	0.93	0.93	0.86	0.92	1.07	0.85	0.88	1.29	0.72	0.83	0.95	0.8	0.96	0.89	0.89	0.84	1.36	1.19	1.5	1.79	1.41	2.61	1.59	2.77	0.87	0.95	0.89	1.09	0.72	4.82	1.01	1.49	0.96	1.13
	212	0.81	0.9	0.97	0.98	0.82	0.93	0.91	0.87	0.84	0.98	3.22	0.96	1.07	0.79	0.89	0.93	0.83	0.83	1.07	0.81	0.81	1.26	0.73	0.79	0.92	0.85	0.92	0.92	0.86	0.91	1.26	1.2	1.44	1.65	1.72	2.8	1.38	2.88	0.84	0.97	0.85	0.98	0.74	4.13	0.98	1.27	0.93	1.06
	213	0.79	0.85	0.94	0.95	0.78	0.87	0.87	0.83	0.89	0.93	2.88	0.91	1.06	0.79	0.85	0.92	0.8	0.77	1.05	0.78	0.76	1.19	0.76	0.76	0.87	0.91	0.88	0.95	0.82	1.01	1.16	1.18	1.39	1.46	2.15	2.93	1.18	2.8	0.8	0.96	0.81	0.89	0.76	3.45	0.95	1.13	0.89	0.99
	214	0.76	0.81	0.91	0.92	0.75	0.85	0.83	0.8	0.92	0.88	2.56	0.85	1.03	0.79	0.82	0.9	0.77	0.73	1.01	0.76	0.74	1.11	0.81	0.75	0.83	0.97	0.85	0.96	0.79	1.14	1.06	1.14	1.34	1.26	2.64	2.98	1.01	2.57	0.76	0.93	0.79	0.83	0.78	2.84	0.91	1.04	0.86	0.92
	215	0.74	0.78	0.88	0.89	0.72	0.88	0.79	0.77	0.94	0.84	2.34	0.81	0.99	0.78	0.78	0.88	0.75	0.72	0.97	0.75	0.73	1.02	0.88	0.75	0.79	1.01	0.81	0.96	0.76	1.26	0.97	1.08	1.3	1.09	3.07	2.91	0.88	2.26	0.73	0.89	0.78	0.79	0.8	2.32	0.88	1	0.83	0.86
	216	0.71	0.75	0.85	0.86	0.7	0.94	0.75	0.76	0.94	0.82	2.24	0.78	0.94	0.78	0.75	0.84	0.76	0.72	0.91	0.77	0.75	0.94	0.95	0.76	0.76	1.02	0.79	0.95	0.73	1.35	0.9	1.01	1.27	0.96	3.25	2.7	0.79	1.95	0.72	0.84	0.79	0.78	0.81	1.93	0.84	0.99	0.79	0.82
	217	0.69	0.73	0.82	0.82	0.7	1.03	0.73	0.75	0.91	0.81	2.29	0.76	0.9	0.78	0.72	0.8	0.78	0.75	0.86	0.8	0.78	0.87	1.01	0.79	0.74	1	0.78	0.93	0.71	1.36	0.84	0.94	1.25	0.88	3.07	2.38	0.73	1.64	0.72	0.79	0.8	0.79	0.82	1.66	0.83	1.01	0.75	0.8
	218	0.68	0.72	0.8	0.79	0.7	1.12	0.73	0.77	0.87	0.82	2.49	0.74	0.87	0.8	0.71	0.76	0.83	0.79	0.81	0.85	0.82	0.84	1.04	0.84	0.74	0.96	0.79	0.9	0.7	1.31	0.81	0.88	1.23	0.83	2.61	2.01	0.7	1.38	0.75	0.74	0.82	0.81	0.82	1.51	0.82	1.02	0.73	0.8
	219	0.68	0.73	0.78	0.77	0.71	1.19	0.75	0.81	0.83	0.85	2.81	0.74	0.86	0.83	0.72	0.72	0.89	0.83	0.77	0.91	0.87	0.83	1.03	0.9	0.76	0.91	0.84	0.87	0.7	1.2	0.8	0.83	1.23	0.82	2.06	1.68	0.68	1.17	0.8	0.72	0.84	0.86	0.82	1.45	0.84	1.02	0.73	0.82
	220	0.7	0.75	0.78	0.77	0.72	1.22	0.79	0.87	0.8	0.91	3.16	0.74	0.88	0.87	0.74	0.7	0.95	0.88	0.73	0.97	0.91	0.86	0.99	0.96	0.82	0.86	0.92	0.85	0.71	1.08	0.82	0.81	1.23	0.83	1.59	1.42	0.69	1.01	0.85	0.7	0.87	0.9	0.82	1.45	0.87	1.02	0.75	0.88
	221	0.72	0.78	0.8	0.79	0.73	1.2	0.84	0.95	0.78	0.98	3.43	0.76	0.91	0.92	0.78	0.68	1	0.9	0.71	1.01	0.93	0.93	0.92	1.02	0.89	0.82	1.02	0.85	0.73	0.96	0.85	0.82	1.24	0.85	1.26	1.24	0.72	0.89	0.9	0.71	0.9	0.94	0.82	1.52	0.93	1	0.78	0.95
	222	0.76	0.82	0.84	0.83	0.74	1.13	0.9	1.04	0.77	1.06	3.51	0.79	0.97	1	0.84	0.69	1.03	0.9	0.71	1.03	0.93	1.01	0.86	1.06	0.99	0.8	1.11	0.88	0.76	0.87	0.91	0.85	1.27	0.87	1.07	1.15	0.77	0.82	0.93	0.73	0.94	0.96	0.83	1.61	0.99	0.98	0.83	1.03
	223	0.8	0.85	0.9	0.88	0.75	1.05	0.95	1.11	0.78	1.13	3.39	0.82	1.03	1.09	0.9	0.71	1.02	0.88	0.73	1.02	0.9	1.09	0.81	1.06	1.08	0.8	1.19	0.93	0.81	0.81	0.97	0.9	1.3	0.89	0.99	1.12	0.82	0.79	0.94	0.76	0.96	0.96	0.86	1.69	1.06	0.96	0.89	1.11
	224	0.83	0.88	0.98	0.96	0.77	0.96	0.98	1.16	0.79	1.18	3.1	0.85	1.09	1.2	0.96	0.75	0.98	0.85	0.76	0.98	0.86	1.16	0.77	1.04	1.15	0.8	1.21	1	0.85	0.77	1.02	0.97	1.34	0.9	0.99	1.15	0.87	0.79	0.91	0.81	0.99	0.93	0.9	1.76	1.11	0.92	0.93	1.15
	225	0.85	0.9	1.06	1.03	0.8	0.88	0.97	1.16	0.81	1.19	2.74	0.87	1.13	1.32	0.99	0.8	0.92	0.81	0.81	0.92	0.82	1.2	0.76	0.99	1.19	0.81	1.18	1.08	0.9	0.76	1.05	1.05	1.39	0.9	1.05	1.21	0.9	0.81	0.86	0.84	1.01	0.9	0.95	1.78	1.14	0.89	0.96	1.16
	226	0.85	0.9	1.13	1.09	0.84	0.82	0.94	1.12	0.83	1.16	2.42	0.88	1.13	1.43	0.99	0.86	0.87	0.78	0.86	0.87	0.79	1.2	0.77	0.92	1.17	0.82	1.1	1.14	0.93	0.77	1.05	1.11	1.46	0.89	1.14	1.31	0.9	0.87	0.8	0.87	1.02	0.86	1.02	1.74	1.14	0.85	0.96	1.13
	227	0.82	0.87	1.16	1.12	0.89	0.78	0.89	1.04	0.86	1.09	2.19	0.87	1.11	1.51	0.95	0.9	0.83	0.76	0.9	0.83	0.76	1.17	0.79	0.85	1.12	0.84	1.01	1.19	0.94	0.79	1.02	1.14	1.57	0.86	1.23	1.47	0.88	0.94	0.75	0.87	1.03	0.82	1.1	1.65	1.1	0.81	0.93	1.08
	228	0.79	0.84	1.15	1.1	0.95	0.76	0.83	0.95	0.9	1	2.06	0.85	1.05	1.54	0.89	0.93	0.79	0.76	0.93	0.8	0.76	1.11	0.82	0.8	1.04	0.85	0.91	1.2	0.93	0.81	0.97	1.13	1.7	0.83	1.33	1.68	0.84	1.03	0.72	0.85	1.05	0.8	1.18	1.51	1.03	0.77	0.88	1.01
	229	0.75	0.8	1.11	1.05	0.99	0.76	0.79	0.87	0.95	0.92	2.02	0.81	0.98	1.48	0.83	0.93	0.78	0.76	0.93	0.78	0.76	1.03	0.84	0.75	0.96	0.87	0.84	1.17	0.89	0.83	0.91	1.08	1.83	0.8	1.44	1.91	0.79	1.11	0.71	0.82	1.1	0.79	1.27	1.35	0.96	0.75	0.84	0.94
	230	0.72	0.75	1.04	0.98	1.01	0.76	0.75	0.8	1.01	0.85	2.02	0.78	0.92	1.35	0.77	0.9	0.77	0.78	0.91	0.78	0.77	0.96	0.86	0.73	0.89	0.89	0.79	1.11	0.83	0.86	0.87	1.01	1.92	0.76	1.57	2.1	0.74	1.17	0.71	0.78	1.16	0.79	1.34	1.19	0.89	0.74	0.79	0.89
	231	0.7	0.72	0.96	0.9	1	0.77	0.74	0.75	1.09	0.8	2.07	0.75	0.87	1.19	0.73	0.86	0.77	0.79	0.87	0.78	0.79	0.9	0.87	0.72	0.83	0.92	0.77	1.04	0.77	0.89	0.84	0.94	1.92	0.74	1.68	2.16	0.72	1.19	0.72	0.75	1.27	0.79	1.4	1.05	0.85	0.75	0.76	0.85
	232	0.68	0.7	0.89	0.83	0.96	0.78	0.73	0.73	1.16	0.77	2.16	0.72	0.83	1.04	0.71	0.8	0.77	0.81	0.83	0.79	0.81	0.84	0.87	0.71	0.78	0.97	0.76	0.97	0.72	0.93	0.84	0.89	1.81	0.71	1.74	2.06	0.7	1.16	0.73	0.72	1.45	0.79	1.43	0.94	0.82	0.79	0.74	0.82
	233	0.68	0.7	0.83	0.78	0.91	0.79	0.74	0.72	1.22	0.76	2.26	0.71	0.82	0.92	0.71	0.75	0.79	0.83	0.79	0.8	0.84	0.8	0.87	0.72	0.74	1.01	0.76	0.9	0.68	0.96	0.86	0.85	1.63	0.7	1.73	1.82	0.7	1.09	0.75	0.71	1.72	0.8	1.42	0.87	0.82	0.85	0.74	0.79
	234	0.68	0.7	0.8	0.75	0.85	0.8	0.75	0.72	1.24	0.77	2.34	0.7	0.81	0.85	0.72	0.72	0.81	0.86	0.77	0.82	0.88	0.77	0.87	0.73	0.72	1.05	0.77	0.85	0.66	1	0.9	0.83	1.43	0.69	1.63	1.53	0.71	1.01	0.76	0.72	2.11	0.82	1.36	0.84	0.84	0.93	0.73	0.78
	235	0.69	0.71	0.77	0.74	0.79	0.81	0.76	0.73	1.23	0.79	2.38	0.69	0.81	0.82	0.73	0.7	0.84	0.91	0.77	0.85	0.91	0.76	0.89	0.74	0.71	1.07	0.78	0.81	0.65	1.03	0.94	0.83	1.24	0.7	1.47	1.29	0.72	0.92	0.77	0.73	2.6	0.84	1.26	0.85	0.87	1	0.74	0.77
	236	0.69	0.74	0.77	0.73	0.76	0.81	0.77	0.73	1.19	0.81	2.36	0.69	0.82	0.84	0.75	0.69	0.87	0.96	0.78	0.88	0.96	0.76	0.92	0.76	0.71	1.07	0.79	0.79	0.65	1.06	0.97	0.83	1.1	0.71	1.29	1.13	0.73	0.84	0.78	0.75	3.17	0.88	1.14	0.89	0.89	1.06	0.75	0.76
	237	0.7	0.77	0.77	0.74	0.75	0.82	0.78	0.74	1.12	0.84	2.29	0.69	0.83	0.89	0.78	0.7	0.92	1.04	0.79	0.9	1.03	0.77	0.96	0.77	0.71	1.05	0.8	0.77	0.66	1.08	1	0.84	1.02	0.73	1.14	1.07	0.75	0.79	0.78	0.76	3.7	0.93	1.03	0.94	0.92	1.07	0.76	0.77
	238	0.71	0.8	0.79	0.75	0.76	0.82	0.79	0.75	1.04	0.86	2.18	0.7	0.84	0.96	0.8	0.71	0.95	1.12	0.82	0.93	1.12	0.78	0.98	0.78	0.73	1.02	0.82	0.77	0.67	1.07	1.01	0.85	0.98	0.76	1.04	1.09	0.78	0.76	0.79	0.77	4.04	0.99	0.95	1.01	0.94	1.05	0.79	0.79
	239	0.73	0.83	0.81	0.77	0.8	0.82	0.79	0.76	0.96	0.88	2.07	0.72	0.86	1.03	0.81	0.73	0.98	1.2	0.84	0.94	1.21	0.81	1	0.78	0.76	0.98	0.85	0.77	0.69	1.05	1.03	0.86	0.98	0.8	1	1.17	0.82	0.75	0.81	0.79	4.08	1.06	0.91	1.06	0.96	0.99	0.83	0.81
	240	0.74	0.85	0.85	0.79	0.84	0.83	0.79	0.77	0.9	0.89	1.99	0.73	0.88	1.09	0.83	0.75	0.98	1.25	0.86	0.95	1.29	0.84	1.01	0.79	0.79	0.93	0.87	0.78	0.72	1.01	1.05	0.88	1	0.83	1.02	1.27	0.88	0.75	0.84	0.8	3.77	1.12	0.92	1.09	1	0.91	0.88	0.85
	241	0.76	0.87	0.88	0.81	0.88	0.83	0.79	0.78	0.86	0.9	1.95	0.76	0.9	1.11	0.84	0.78	0.98	1.25	0.88	0.95	1.33	0.87	1.02	0.79	0.83	0.91	0.89	0.78	0.74	0.95	1.09	0.91	1.03	0.85	1.08	1.36	0.96	0.75	0.87	0.83	3.24	1.15	0.96	1.08	1.05	0.84	0.94	0.89
	242	0.78	0.89	0.89	0.83	0.9	0.83	0.8	0.8	0.85	0.91	1.97	0.78	0.92	1.1	0.86	0.82	0.95	1.22	0.89	0.94	1.31	0.91	1.01	0.8	0.88	0.89	0.9	0.79	0.77	0.89	1.14	0.96	1.08	0.84	1.15	1.41	1.09	0.77	0.91	0.87	2.65	1.15	1.04	1.04	1.12	0.79	1	0.92
	243	0.8	0.92	0.9	0.86	0.92	0.83	0.81	0.82	0.87	0.92	2.05	0.8	0.94	1.07	0.9	0.85	0.93	1.15	0.9	0.92	1.24	0.95	1	0.8	0.95	0.9	0.9	0.8	0.8	0.85	1.19	1.01	1.13	0.82	1.21	1.4	1.23	0.79	0.94	0.92	2.12	1.12	1.13	0.98	1.2	0.76	1.04	0.94
	244	0.82	0.95	0.9	0.88	0.91	0.82	0.82	0.84	0.91	0.92	2.17	0.82	0.96	1.02	0.94	0.89	0.9	1.06	0.89	0.91	1.14	0.98	1	0.8	1.02	0.94	0.89	0.81	0.82	0.81	1.22	1.07	1.19	0.79	1.25	1.33	1.38	0.82	0.96	0.98	1.69	1.07	1.23	0.93	1.27	0.76	1.07	0.95
	245	0.83	0.98	0.9	0.91	0.9	0.81	0.83	0.86	0.96	0.92	2.32	0.84	0.98	0.95	0.97	0.92	0.87	0.97	0.89	0.89	1.04	1.01	1	0.8	1.11	0.98	0.88	0.81	0.84	0.81	1.23	1.14	1.24	0.76	1.24	1.22	1.49	0.88	0.96	1.04	1.4	1	1.29	0.89	1.33	0.76	1.08	0.94
	246	0.83	1	0.9	0.93	0.89	0.8	0.83	0.87	1	0.91	2.48	0.86	0.99	0.89	0.99	0.95	0.85	0.92	0.89	0.87	0.97	1.02	1.01	0.79	1.18	1.03	0.86	0.81	0.85	0.82	1.2	1.2	1.28	0.72	1.2	1.1	1.53	0.98	0.94	1.1	1.21	0.93	1.33	0.88	1.35	0.78	1.08	0.93
	247	0.82	1.02	0.92	0.94	0.88	0.79	0.83	0.86	1.03	0.89	2.63	0.87	1	0.84	0.98	0.98	0.83	0.89	0.89	0.85	0.94	1.02	1.02	0.79	1.23	1.07	0.84	0.81	0.85	0.86	1.15	1.24	1.3	0.7	1.13	1.01	1.5	1.15	0.9	1.14	1.13	0.88	1.32	0.9	1.32	0.79	1.06	0.91
	248	0.8	1.02	0.93	0.95	0.87	0.81	0.81	0.84	1.06	0.86	2.74	0.87	0.99	0.79	0.94	0.99	0.81	0.91	0.89	0.83	0.94	1	1.02	0.78	1.23	1.09	0.83	0.81	0.85	0.9	1.09	1.25	1.33	0.69	1.04	0.95	1.4	1.4	0.86	1.14	1.11	0.85	1.29	0.93	1.26	0.81	1.03	0.88
	249	0.77	0.99	0.95	0.94	0.86	0.85	0.8	0.81	1.06	0.83	2.79	0.85	0.97	0.76	0.89	0.98	0.81	0.95	0.88	0.83	0.98	0.97	1.01	0.77	1.18	1.11	0.81	0.81	0.83	0.95	1.02	1.22	1.35	0.68	0.96	0.92	1.26	1.71	0.82	1.11	1.15	0.85	1.22	0.96	1.18	0.82	0.98	0.85
	250	0.76	0.96	0.96	0.91	0.85	0.91	0.79	0.78	1.05	0.81	2.77	0.82	0.95	0.75	0.83	0.96	0.82	0.99	0.88	0.84	1.03	0.93	1.01	0.77	1.09	1.11	0.8	0.81	0.8	1	0.96	1.16	1.38	0.68	0.9	0.93	1.12	2	0.8	1.05	1.23	0.88	1.13	0.99	1.08	0.84	0.93	0.82
	251	0.75	0.91	0.95	0.88	0.84	0.97	0.8	0.76	1.02	0.81	2.69	0.79	0.92	0.76	0.79	0.93	0.85	1.02	0.88	0.87	1.06	0.89	1.01	0.77	0.99	1.11	0.79	0.82	0.78	1.04	0.92	1.07	1.43	0.68	0.87	0.96	1	2.17	0.8	0.98	1.32	0.93	1.04	1.02	1	0.86	0.87	0.8
	252	0.77	0.87	0.93	0.86	0.82	1.02	0.83	0.75	0.98	0.85	2.56	0.76	0.91	0.79	0.79	0.88	0.89	1.04	0.87	0.91	1.07	0.85	1	0.79	0.91	1.1	0.79	0.82	0.76	1.08	0.9	0.98	1.5	0.69	0.85	1.02	0.91	2.14	0.81	0.91	1.41	1	0.95	1.04	0.95	0.88	0.83	0.79
	253	0.81	0.85	0.91	0.85	0.81	1.05	0.89	0.77	0.94	0.92	2.43	0.76	0.92	0.83	0.82	0.85	0.93	1.04	0.86	0.95	1.06	0.84	0.99	0.81	0.85	1.09	0.8	0.81	0.76	1.11	0.92	0.91	1.59	0.69	0.87	1.07	0.85	1.91	0.82	0.85	1.45	1.05	0.86	1.06	0.95	0.92	0.81	0.8
	254	0.87	0.86	0.9	0.88	0.81	1.05	0.95	0.81	0.89	1.04	2.33	0.78	0.96	0.89	0.89	0.82	0.96	1.02	0.85	0.98	1.03	0.85	0.98	0.84	0.83	1.08	0.82	0.81	0.78	1.12	0.96	0.87	1.68	0.7	0.9	1.12	0.8	1.59	0.83	0.82	1.45	1.08	0.79	1.08	0.98	0.95	0.81	0.83
	255	0.93	0.88	0.9	0.93	0.82	1.03	1	0.87	0.85	1.19	2.27	0.82	1.04	0.95	0.97	0.82	0.97	1	0.86	0.99	1	0.89	0.96	0.87	0.84	1.06	0.86	0.83	0.82	1.13	1.01	0.87	1.77	0.7	0.95	1.15	0.78	1.28	0.85	0.8	1.39	1.08	0.74	1.11	1.04	0.99	0.84	0.87
	256	0.98	0.91	0.92	1.02	0.84	0.99	1.04	0.94	0.81	1.35	2.28	0.89	1.12	1	1.06	0.85	0.97	0.97	0.89	0.99	0.97	0.94	0.94	0.9	0.87	1.03	0.89	0.86	0.87	1.13	1.06	0.89	1.85	0.71	0.99	1.15	0.78	1.04	0.86	0.81	1.29	1.05	0.71	1.13	1.11	1.01	0.89	0.92
	257	1.01	0.94	0.95	1.12	0.88	0.95	1.06	1.02	0.79	1.49	2.35	0.97	1.2	1.04	1.14	0.89	0.96	0.95	0.92	0.97	0.95	1	0.92	0.92	0.9	1	0.94	0.92	0.91	1.1	1.09	0.92	1.92	0.72	1.02	1.14	0.79	0.9	0.87	0.82	1.18	1.01	0.71	1.15	1.17	1.02	0.92	0.96
	258	1.01	0.96	0.99	1.21	0.92	0.91	1.05	1.1	0.8	1.61	2.47	1.02	1.25	1.03	1.2	0.93	0.94	0.92	0.95	0.93	0.94	1.04	0.91	0.93	0.93	0.96	0.98	0.99	0.94	1.06	1.12	0.96	1.98	0.73	1.04	1.12	0.81	0.83	0.87	0.84	1.06	0.96	0.73	1.16	1.21	1.01	0.95	0.99
	259	0.98	0.97	1.02	1.29	0.96	0.88	1.02	1.16	0.81	1.68	2.6	1.04	1.27	1	1.23	0.96	0.93	0.9	0.98	0.9	0.93	1.05	0.89	0.92	0.94	0.95	1.02	1.06	0.94	1.01	1.14	1	2.04	0.75	1.05	1.11	0.83	0.82	0.85	0.84	0.96	0.94	0.76	1.15	1.21	0.99	0.96	0.99
	260	0.94	0.97	1.05	1.33	0.98	0.86	0.98	1.19	0.85	1.69	2.7	1.02	1.26	0.94	1.23	0.98	0.92	0.87	1	0.87	0.92	1.06	0.88	0.89	0.93	0.94	1.04	1.11	0.92	0.97	1.14	1.02	2.07	0.78	1.07	1.1	0.84	0.85	0.84	0.85	0.88	0.93	0.81	1.13	1.18	0.94	0.96	0.99
	261	0.89	0.96	1.07	1.33	0.98	0.84	0.93	1.19	0.89	1.66	2.74	0.98	1.2	0.87	1.19	0.97	0.91	0.83	1.02	0.85	0.9	1.05	0.88	0.86	0.92	0.96	1.04	1.14	0.89	0.94	1.13	1.04	2.07	0.8	1.09	1.1	0.85	0.9	0.82	0.85	0.81	0.93	0.85	1.1	1.14	0.89	0.94	0.96
	262	0.85	0.95	1.07	1.29	0.97	0.83	0.88	1.16	0.96	1.59	2.71	0.93	1.14	0.81	1.14	0.96	0.91	0.8	1.03	0.84	0.88	1.03	0.9	0.84	0.9	1	1.03	1.14	0.86	0.93	1.11	1.04	2.05	0.81	1.13	1.1	0.85	0.96	0.8	0.85	0.77	0.94	0.89	1.06	1.09	0.85	0.92	0.93
	263	0.83	0.93	1.06	1.23	0.94	0.83	0.84	1.12	1.02	1.51	2.61	0.89	1.07	0.77	1.07	0.94	0.9	0.79	1.03	0.83	0.88	1.02	0.92	0.81	0.89	1.05	0.99	1.11	0.84	0.95	1.09	1.03	1.99	0.81	1.19	1.09	0.86	1.02	0.79	0.85	0.75	0.94	0.91	1.02	1.04	0.81	0.9	0.9
	264	0.81	0.93	1.03	1.16	0.9	0.83	0.8	1.06	1.08	1.42	2.47	0.87	1.01	0.75	1.01	0.93	0.9	0.8	1.02	0.84	0.89	1	0.96	0.8	0.88	1.1	0.95	1.06	0.83	0.99	1.05	1.01	1.91	0.79	1.26	1.08	0.86	1.07	0.78	0.85	0.74	0.94	0.89	0.97	0.99	0.8	0.89	0.87
	265	0.8	0.93	0.99	1.09	0.86	0.84	0.77	1	1.11	1.34	2.31	0.86	0.97	0.74	0.95	0.94	0.91	0.82	1.01	0.86	0.92	0.97	1.02	0.79	0.88	1.13	0.91	1.01	0.83	1.04	1.01	0.98	1.82	0.77	1.31	1.06	0.87	1.12	0.79	0.85	0.75	0.94	0.86	0.94	0.95	0.81	0.88	0.83
	266	0.79	0.93	0.95	1.03	0.81	0.87	0.76	0.95	1.12	1.28	2.17	0.86	0.93	0.74	0.91	0.95	0.92	0.87	1	0.88	0.96	0.93	1.07	0.8	0.87	1.12	0.87	0.97	0.82	1.09	0.97	0.95	1.74	0.75	1.32	1.04	0.88	1.16	0.8	0.85	0.77	0.94	0.82	0.92	0.91	0.83	0.88	0.8
	267	0.79	0.92	0.92	0.97	0.78	0.9	0.76	0.9	1.09	1.23	2.05	0.86	0.9	0.74	0.88	0.96	0.95	0.92	0.98	0.92	1.03	0.89	1.12	0.81	0.86	1.09	0.84	0.93	0.81	1.13	0.94	0.93	1.68	0.73	1.28	1.01	0.89	1.19	0.83	0.85	0.81	0.96	0.78	0.92	0.87	0.86	0.88	0.78
	268	0.8	0.92	0.89	0.92	0.75	0.94	0.78	0.87	1.03	1.2	1.95	0.85	0.89	0.75	0.86	0.97	0.99	0.98	0.95	0.96	1.1	0.84	1.14	0.83	0.84	1.04	0.82	0.9	0.79	1.12	0.92	0.9	1.65	0.73	1.2	0.97	0.91	1.21	0.86	0.85	0.85	0.99	0.75	0.96	0.85	0.89	0.89	0.77
	269	0.82	0.92	0.88	0.89	0.73	0.98	0.81	0.85	0.97	1.19	1.88	0.84	0.89	0.77	0.86	0.96	1.03	1.04	0.93	1.01	1.15	0.82	1.12	0.87	0.82	0.98	0.81	0.86	0.77	1.08	0.93	0.9	1.67	0.75	1.1	0.94	0.91	1.21	0.9	0.84	0.89	1.04	0.74	1.01	0.84	0.92	0.9	0.78
	270	0.83	0.91	0.89	0.87	0.72	1.02	0.85	0.85	0.9	1.2	1.82	0.82	0.9	0.78	0.86	0.95	1.08	1.07	0.91	1.06	1.18	0.81	1.08	0.91	0.81	0.93	0.82	0.83	0.75	1.02	0.95	0.9	1.72	0.79	1	0.92	0.92	1.17	0.95	0.84	0.91	1.09	0.75	1.06	0.84	0.95	0.92	0.79
	271	0.85	0.91	0.9	0.87	0.73	1.04	0.89	0.86	0.85	1.21	1.77	0.81	0.92	0.81	0.88	0.94	1.11	1.07	0.9	1.08	1.18	0.82	1.02	0.95	0.81	0.89	0.84	0.82	0.75	0.94	0.98	0.92	1.8	0.83	0.91	0.91	0.92	1.11	1	0.84	0.91	1.12	0.77	1.1	0.86	0.97	0.94	0.81
	272	0.87	0.93	0.93	0.88	0.75	1.03	0.94	0.89	0.8	1.24	1.75	0.82	0.95	0.84	0.9	0.92	1.11	1.04	0.9	1.09	1.15	0.85	0.95	0.98	0.82	0.85	0.86	0.82	0.76	0.88	1.03	0.94	1.88	0.86	0.86	0.91	0.93	1.03	1.05	0.84	0.89	1.13	0.8	1.12	0.89	0.98	0.98	0.84
	273	0.89	0.95	0.97	0.9	0.77	1.01	0.97	0.93	0.78	1.26	1.76	0.83	1	0.89	0.93	0.92	1.08	0.99	0.92	1.06	1.09	0.91	0.89	0.99	0.85	0.82	0.89	0.83	0.78	0.82	1.08	0.98	1.97	0.87	0.84	0.92	0.95	0.95	1.08	0.85	0.85	1.1	0.83	1.12	0.92	0.99	1.03	0.87
	274	0.91	1	1.01	0.94	0.8	0.97	0.99	0.96	0.77	1.28	1.79	0.87	1.06	0.94	0.95	0.93	1.03	0.93	0.94	1.02	1.02	0.98	0.84	0.98	0.89	0.79	0.92	0.86	0.82	0.78	1.13	1.03	2.02	0.88	0.86	0.94	0.98	0.89	1.08	0.87	0.81	1.05	0.87	1.09	0.96	1	1.1	0.9
	275	0.91	1.05	1.06	0.99	0.82	0.93	0.98	0.98	0.78	1.28	1.85	0.92	1.11	1	0.97	0.95	0.97	0.87	0.98	0.98	0.96	1.05	0.8	0.95	0.95	0.78	0.93	0.9	0.85	0.76	1.15	1.08	2.03	0.87	0.89	0.96	1.01	0.86	1.05	0.89	0.78	0.99	0.92	1.06	1	1.01	1.17	0.92
	276	0.91	1.09	1.09	1.04	0.84	0.89	0.96	0.97	0.82	1.26	1.9	0.97	1.15	1.05	0.97	0.98	0.91	0.81	1.03	0.92	0.9	1.11	0.78	0.91	1.01	0.77	0.94	0.95	0.89	0.75	1.14	1.12	1.97	0.85	0.93	0.98	1.06	0.85	1.01	0.92	0.76	0.94	0.98	1.01	1.04	1.01	1.21	0.93
	277	0.89	1.12	1.11	1.07	0.84	0.85	0.92	0.94	0.87	1.24	1.93	1	1.16	1.07	0.95	1.02	0.86	0.77	1.08	0.87	0.85	1.14	0.77	0.85	1.06	0.78	0.93	1	0.92	0.76	1.11	1.13	1.85	0.83	0.97	1	1.09	0.88	0.95	0.94	0.76	0.89	1.07	0.97	1.06	1.01	1.21	0.92
	278	0.87	1.11	1.1	1.07	0.82	0.82	0.88	0.89	0.94	1.23	1.92	1.01	1.15	1.07	0.91	1.04	0.82	0.74	1.1	0.83	0.81	1.13	0.78	0.81	1.09	0.79	0.9	1.04	0.93	0.78	1.07	1.13	1.69	0.8	0.99	1.03	1.1	0.93	0.9	0.95	0.76	0.86	1.17	0.93	1.07	1	1.18	0.89
	279	0.84	1.08	1.06	1.04	0.79	0.79	0.83	0.84	1.02	1.23	1.86	1	1.1	1.03	0.87	1.05	0.8	0.72	1.11	0.8	0.79	1.09	0.8	0.77	1.08	0.82	0.86	1.05	0.91	0.81	1.02	1.1	1.54	0.78	1	1.05	1.09	0.99	0.84	0.94	0.78	0.85	1.29	0.9	1.04	1	1.11	0.85
	280	0.81	1.02	1.01	1	0.76	0.77	0.79	0.79	1.09	1.25	1.79	0.96	1.04	0.97	0.82	1.04	0.8	0.73	1.08	0.77	0.8	1.03	0.83	0.74	1.04	0.85	0.82	1.04	0.89	0.86	0.96	1.06	1.4	0.77	1.01	1.08	1.06	1.07	0.8	0.93	0.8	0.84	1.38	0.87	1	0.99	1.03	0.81
	281	0.78	0.96	0.96	0.94	0.73	0.76	0.75	0.76	1.13	1.32	1.74	0.92	0.98	0.91	0.79	1.01	0.81	0.76	1.04	0.75	0.82	0.95	0.87	0.72	0.98	0.88	0.79	1.01	0.85	0.93	0.91	1.01	1.31	0.76	1.01	1.1	1.01	1.13	0.76	0.9	0.82	0.83	1.43	0.84	0.95	0.99	0.95	0.77
	282	0.75	0.9	0.91	0.88	0.71	0.75	0.73	0.74	1.13	1.42	1.76	0.88	0.92	0.85	0.76	0.98	0.83	0.82	0.98	0.74	0.87	0.89	0.91	0.72	0.91	0.9	0.76	0.96	0.8	0.99	0.86	0.96	1.26	0.75	1.01	1.11	0.95	1.17	0.73	0.87	0.85	0.84	1.41	0.84	0.89	0.98	0.89	0.74
	283	0.73	0.85	0.87	0.83	0.71	0.76	0.71	0.73	1.08	1.58	1.87	0.84	0.87	0.81	0.74	0.94	0.85	0.89	0.93	0.74	0.93	0.83	0.94	0.73	0.85	0.9	0.73	0.9	0.77	1.03	0.83	0.92	1.27	0.75	1.01	1.12	0.9	1.17	0.72	0.83	0.89	0.85	1.32	0.85	0.84	0.98	0.84	0.72
	284	0.71	0.82	0.83	0.79	0.73	0.77	0.7	0.72	1	1.79	2.09	0.82	0.83	0.8	0.73	0.9	0.89	0.98	0.87	0.74	0.99	0.79	0.96	0.74	0.8	0.88	0.73	0.85	0.74	1.03	0.81	0.88	1.31	0.76	1	1.11	0.86	1.15	0.72	0.8	0.94	0.86	1.21	0.87	0.79	0.99	0.81	0.7
	285	0.71	0.82	0.8	0.76	0.76	0.77	0.71	0.72	0.9	2.08	2.41	0.8	0.8	0.83	0.73	0.87	0.92	1.06	0.83	0.74	1.06	0.75	0.96	0.76	0.78	0.85	0.73	0.8	0.72	1	0.81	0.86	1.36	0.77	0.97	1.1	0.83	1.1	0.73	0.77	0.99	0.88	1.08	0.91	0.77	1	0.79	0.71
	286	0.72	0.85	0.78	0.74	0.79	0.78	0.72	0.73	0.83	2.44	2.81	0.8	0.78	0.88	0.73	0.84	0.94	1.11	0.8	0.74	1.1	0.73	0.94	0.77	0.77	0.8	0.74	0.76	0.72	0.93	0.83	0.84	1.41	0.79	0.94	1.08	0.8	1.04	0.75	0.76	1.04	0.89	0.97	0.95	0.76	1	0.79	0.72
	287	0.74	0.91	0.76	0.73	0.82	0.78	0.74	0.74	0.78	2.88	3.25	0.81	0.76	0.95	0.75	0.83	0.94	1.11	0.79	0.74	1.11	0.73	0.9	0.79	0.79	0.76	0.76	0.74	0.73	0.86	0.86	0.84	1.44	0.82	0.91	1.07	0.79	0.98	0.76	0.77	1.1	0.91	0.89	1.01	0.77	1	0.79	0.74
	288	0.76	1.01	0.75	0.72	0.84	0.77	0.76	0.75	0.76	3.33	3.66	0.83	0.75	1.02	0.76	0.82	0.92	1.05	0.79	0.74	1.07	0.73	0.86	0.79	0.82	0.73	0.77	0.72	0.75	0.79	0.9	0.85	1.48	0.85	0.88	1.07	0.78	0.92	0.78	0.79	1.16	0.91	0.84	1.06	0.8	0.98	0.82	0.77
	289	0.79	1.12	0.75	0.72	0.86	0.75	0.78	0.76	0.78	3.73	3.96	0.87	0.75	1.07	0.77	0.83	0.88	0.97	0.81	0.74	1	0.75	0.81	0.79	0.87	0.72	0.79	0.71	0.78	0.74	0.94	0.88	1.56	0.89	0.87	1.09	0.79	0.87	0.78	0.83	1.21	0.91	0.83	1.09	0.86	0.95	0.86	0.82
	290	0.82	1.22	0.75	0.72	0.89	0.73	0.79	0.76	0.83	3.98	4.11	0.91	0.74	1.1	0.78	0.85	0.83	0.87	0.84	0.73	0.91	0.78	0.77	0.78	0.92	0.73	0.8	0.72	0.83	0.72	0.98	0.92	1.69	0.92	0.88	1.11	0.81	0.82	0.77	0.89	1.24	0.89	0.85	1.11	0.92	0.9	0.91	0.88
	291	0.83	1.27	0.74	0.73	0.93	0.71	0.78	0.76	0.88	4.03	4.08	0.96	0.73	1.1	0.78	0.87	0.78	0.79	0.89	0.72	0.84	0.82	0.75	0.76	0.96	0.75	0.81	0.74	0.87	0.72	1.01	0.97	1.92	0.93	0.91	1.15	0.84	0.8	0.75	0.96	1.26	0.85	0.88	1.1	0.99	0.86	0.95	0.93
	292	0.83	1.26	0.74	0.73	0.96	0.69	0.76	0.76	0.94	3.86	3.91	0.99	0.73	1.07	0.78	0.89	0.74	0.74	0.93	0.7	0.78	0.86	0.74	0.73	0.99	0.77	0.8	0.77	0.9	0.74	1.01	1.02	2.24	0.92	0.96	1.19	0.88	0.8	0.73	1.01	1.26	0.81	0.93	1.07	1.04	0.83	0.98	0.97
	293	0.81	1.18	0.74	0.73	1	0.69	0.73	0.75	0.98	3.53	3.62	1.01	0.72	1.03	0.76	0.91	0.71	0.72	0.97	0.69	0.76	0.88	0.75	0.71	1	0.8	0.78	0.79	0.91	0.76	0.98	1.05	2.59	0.89	1.03	1.21	0.92	0.84	0.7	1.03	1.27	0.78	0.97	1.02	1.07	0.8	0.98	0.98
	294	0.78	1.07	0.73	0.73	1.04	0.71	0.7	0.73	1.02	3.13	3.27	1	0.71	0.98	0.75	0.91	0.7	0.73	0.99	0.7	0.76	0.89	0.76	0.68	0.99	0.81	0.76	0.81	0.89	0.79	0.93	1.05	2.83	0.84	1.11	1.2	0.94	0.91	0.69	1.01	1.29	0.75	1.01	0.96	1.05	0.78	0.95	0.95
	295	0.74	0.95	0.72	0.72	1.05	0.74	0.69	0.71	1.07	2.74	2.94	0.96	0.7	0.93	0.73	0.9	0.71	0.75	0.98	0.72	0.78	0.87	0.77	0.67	0.94	0.83	0.73	0.82	0.85	0.82	0.88	1.01	2.88	0.8	1.18	1.17	0.94	1.02	0.7	0.95	1.32	0.75	1.04	0.89	1	0.77	0.9	0.89
	296	0.71	0.85	0.7	0.71	1.03	0.78	0.68	0.7	1.13	2.41	2.68	0.9	0.69	0.89	0.72	0.87	0.74	0.78	0.94	0.75	0.81	0.83	0.78	0.68	0.88	0.86	0.71	0.82	0.8	0.85	0.83	0.95	2.75	0.76	1.21	1.11	0.91	1.15	0.72	0.87	1.34	0.77	1.05	0.84	0.93	0.76	0.84	0.82
	297	0.7	0.79	0.69	0.69	1	0.81	0.7	0.7	1.18	2.19	2.51	0.84	0.69	0.85	0.72	0.84	0.78	0.81	0.88	0.8	0.83	0.78	0.79	0.7	0.82	0.9	0.7	0.8	0.75	0.89	0.81	0.89	2.51	0.72	1.21	1.05	0.87	1.26	0.77	0.8	1.33	0.8	1.05	0.79	0.87	0.77	0.79	0.76
	298	0.71	0.76	0.68	0.69	0.95	0.83	0.74	0.71	1.23	2.06	2.45	0.79	0.71	0.83	0.75	0.8	0.83	0.84	0.82	0.85	0.86	0.74	0.81	0.73	0.76	0.94	0.71	0.77	0.71	0.94	0.81	0.84	2.3	0.7	1.16	0.99	0.82	1.31	0.83	0.74	1.31	0.83	1.04	0.76	0.82	0.8	0.77	0.71
	299	0.73	0.76	0.69	0.7	0.9	0.84	0.78	0.74	1.26	2	2.46	0.76	0.75	0.82	0.78	0.77	0.87	0.87	0.77	0.89	0.88	0.71	0.83	0.77	0.73	0.99	0.74	0.74	0.69	1	0.84	0.82	2.21	0.69	1.09	0.94	0.77	1.28	0.89	0.71	1.27	0.87	1.01	0.74	0.79	0.83	0.77	0.69
	300	0.76	0.79	0.72	0.72	0.87	0.84	0.82	0.77	1.26	1.98	2.53	0.76	0.8	0.82	0.83	0.76	0.91	0.91	0.74	0.92	0.91	0.71	0.86	0.79	0.72	1.02	0.77	0.71	0.69	1.04	0.89	0.84	2.29	0.68	1.01	0.9	0.75	1.19	0.94	0.72	1.23	0.89	0.98	0.74	0.79	0.88	0.78	0.68
	301	0.8	0.82	0.76	0.75	0.87	0.83	0.84	0.81	1.23	1.98	2.64	0.78	0.87	0.83	0.87	0.77	0.92	0.95	0.74	0.94	0.95	0.74	0.89	0.8	0.74	1.03	0.8	0.7	0.71	1.08	0.94	0.89	2.55	0.69	0.93	0.88	0.74	1.06	0.96	0.76	1.18	0.92	0.94	0.76	0.81	0.94	0.81	0.7
	302	0.82	0.86	0.81	0.79	0.9	0.83	0.85	0.83	1.17	1.97	2.75	0.82	0.93	0.85	0.9	0.8	0.93	1	0.75	0.94	1	0.78	0.91	0.8	0.77	1.02	0.83	0.69	0.75	1.09	0.99	0.96	3.02	0.7	0.86	0.86	0.76	0.93	0.96	0.81	1.13	0.96	0.91	0.8	0.84	0.98	0.85	0.72
	303	0.84	0.9	0.86	0.83	0.98	0.83	0.84	0.84	1.12	1.93	2.83	0.86	0.97	0.89	0.91	0.83	0.93	1.05	0.78	0.94	1.04	0.84	0.93	0.8	0.82	0.98	0.84	0.7	0.78	1.07	1.03	1.02	3.66	0.73	0.82	0.86	0.78	0.84	0.96	0.86	1.1	1	0.88	0.86	0.86	1	0.87	0.74
	304	0.84	0.92	0.89	0.86	1.09	0.85	0.83	0.84	1.1	1.85	2.85	0.9	0.98	0.93	0.91	0.88	0.93	1.09	0.82	0.94	1.09	0.88	0.93	0.8	0.86	0.94	0.85	0.71	0.82	1.03	1.06	1.08	4.44	0.77	0.79	0.86	0.81	0.78	0.96	0.9	1.08	1.04	0.86	0.93	0.87	0.99	0.89	0.76
	305	0.84	0.93	0.9	0.87	1.24	0.86	0.82	0.83	1.13	1.75	2.83	0.93	0.97	0.97	0.9	0.91	0.93	1.11	0.85	0.94	1.11	0.91	0.91	0.81	0.9	0.91	0.85	0.72	0.84	0.99	1.12	1.12	5.25	0.81	0.78	0.88	0.82	0.76	0.97	0.93	1.05	1.08	0.85	1	0.88	0.95	0.9	0.77
	306	0.84	0.94	0.9	0.87	1.41	0.87	0.82	0.82	1.22	1.67	2.8	0.95	0.94	1.01	0.89	0.94	0.92	1.12	0.87	0.95	1.12	0.92	0.88	0.82	0.93	0.89	0.85	0.73	0.86	0.96	1.18	1.14	5.97	0.84	0.78	0.9	0.84	0.78	1	0.94	1	1.11	0.85	1.05	0.89	0.89	0.9	0.79
	307	0.85	0.95	0.88	0.86	1.58	0.87	0.82	0.82	1.4	1.59	2.79	0.97	0.91	1.04	0.89	0.96	0.91	1.11	0.88	0.95	1.1	0.92	0.86	0.83	0.96	0.91	0.86	0.73	0.86	0.96	1.26	1.17	6.5	0.86	0.8	0.93	0.85	0.81	1.03	0.95	0.95	1.12	0.86	1.07	0.9	0.83	0.91	0.81
	308	0.86	0.97	0.87	0.86	1.71	0.85	0.82	0.82	1.68	1.52	2.79	0.99	0.89	1.04	0.89	0.99	0.9	1.09	0.89	0.95	1.07	0.92	0.85	0.83	0.99	0.97	0.86	0.72	0.87	1	1.34	1.21	6.82	0.85	0.83	0.96	0.87	0.85	1.05	0.96	0.91	1.1	0.88	1.04	0.91	0.79	0.93	0.83
	309	0.87	1	0.86	0.87	1.75	0.83	0.82	0.83	2.05	1.44	2.82	1.02	0.88	1.02	0.9	1.02	0.89	1.09	0.9	0.96	1.04	0.92	0.87	0.82	1.02	1.1	0.86	0.72	0.87	1.09	1.41	1.26	6.96	0.81	0.87	0.98	0.89	0.88	1.07	0.98	0.88	1.07	0.91	0.98	0.93	0.77	0.95	0.85
	310	0.88	1.03	0.87	0.89	1.7	0.81	0.81	0.84	2.48	1.36	2.87	1.06	0.89	0.98	0.91	1.07	0.91	1.11	0.91	0.98	1.03	0.93	0.91	0.8	1.06	1.3	0.85	0.71	0.88	1.24	1.44	1.3	6.96	0.77	0.91	0.98	0.92	0.91	1.06	1.01	0.86	1.03	0.95	0.9	0.95	0.77	0.97	0.88
	311	0.87	1.06	0.89	0.91	1.56	0.8	0.8	0.85	2.9	1.27	2.98	1.11	0.91	0.92	0.92	1.14	0.95	1.17	0.93	1.01	1.06	0.95	0.98	0.78	1.09	1.55	0.84	0.72	0.9	1.48	1.43	1.32	6.85	0.72	0.93	0.97	0.94	0.92	1.04	1.03	0.84	1.02	0.98	0.82	0.97	0.78	0.99	0.9
	312	0.87	1.08	0.91	0.94	1.37	0.82	0.79	0.85	3.21	1.18	3.13	1.14	0.93	0.87	0.92	1.2	1.02	1.28	0.95	1.07	1.13	0.96	1.09	0.76	1.12	1.86	0.82	0.73	0.9	1.8	1.39	1.3	6.64	0.68	0.95	0.94	0.97	0.92	1.03	1.05	0.83	1.05	1	0.76	0.99	0.81	0.99	0.91
	313	0.86	1.09	0.92	0.96	1.18	0.85	0.78	0.84	3.32	1.1	3.31	1.14	0.95	0.82	0.92	1.25	1.11	1.45	0.95	1.14	1.26	0.98	1.22	0.76	1.14	2.15	0.8	0.75	0.9	2.17	1.34	1.26	6.34	0.66	0.94	0.89	0.98	0.93	1.02	1.05	0.84	1.15	0.99	0.73	1	0.83	0.99	0.91
	314	0.86	1.09	0.92	0.97	1.01	0.89	0.78	0.84	3.2	1.03	3.47	1.11	0.96	0.78	0.93	1.27	1.2	1.69	0.95	1.21	1.46	0.98	1.36	0.78	1.14	2.34	0.8	0.76	0.89	2.51	1.31	1.21	5.93	0.66	0.92	0.85	0.98	0.95	1.03	1.04	0.86	1.36	0.97	0.73	1	0.84	0.98	0.9
	315	0.87	1.11	0.91	0.97	0.89	0.94	0.8	0.85	2.88	1.01	3.57	1.06	0.96	0.75	0.95	1.25	1.26	1.97	0.93	1.25	1.71	0.98	1.5	0.84	1.14	2.36	0.8	0.77	0.88	2.71	1.32	1.2	5.43	0.68	0.88	0.82	0.97	0.98	1.08	1.03	0.89	1.73	0.92	0.75	1.01	0.85	0.98	0.91
	316	0.91	1.14	0.9	0.97	0.82	0.98	0.83	0.88	2.44	1.02	3.57	1.02	0.97	0.73	0.99	1.21	1.27	2.28	0.9	1.25	1.98	0.99	1.58	0.93	1.15	2.2	0.83	0.78	0.87	2.7	1.41	1.22	4.87	0.71	0.84	0.8	0.97	1.04	1.15	1.04	0.93	2.3	0.87	0.77	1.04	0.86	1	0.94
	317	0.96	1.19	0.89	0.98	0.79	1.02	0.87	0.93	1.97	1.08	3.44	1	0.98	0.72	1.04	1.17	1.22	2.58	0.89	1.21	2.22	1.02	1.6	1.05	1.17	1.91	0.88	0.77	0.9	2.47	1.59	1.29	4.28	0.73	0.8	0.81	0.98	1.1	1.25	1.08	0.98	3.01	0.82	0.8	1.11	0.88	1.06	1
	318	1	1.25	0.9	1.01	0.79	1.03	0.93	0.99	1.57	1.17	3.2	1.03	1.01	0.73	1.12	1.15	1.12	2.8	0.91	1.14	2.37	1.09	1.53	1.16	1.23	1.58	0.96	0.77	0.95	2.13	1.9	1.4	3.69	0.75	0.78	0.83	1.02	1.17	1.35	1.18	1.03	3.67	0.78	0.81	1.22	0.91	1.16	1.11
	319	1.02	1.29	0.92	1.06	0.81	1.01	0.97	1.06	1.25	1.28	2.93	1.1	1.03	0.75	1.19	1.16	1.01	2.86	0.97	1.05	2.38	1.18	1.41	1.22	1.31	1.28	1.06	0.77	1.05	1.75	2.35	1.5	3.14	0.76	0.78	0.85	1.1	1.22	1.42	1.36	1.08	3.95	0.75	0.82	1.39	0.94	1.32	1.26
	320	1	1.28	0.95	1.14	0.86	0.97	0.99	1.12	1.04	1.39	2.69	1.18	1.06	0.77	1.24	1.21	0.91	2.72	1.07	0.97	2.22	1.28	1.25	1.21	1.39	1.05	1.16	0.79	1.15	1.42	2.89	1.58	2.63	0.77	0.79	0.88	1.26	1.25	1.42	1.63	1.1	3.67	0.74	0.83	1.61	0.97	1.51	1.39
	321	0.95	1.22	0.98	1.22	0.93	0.92	0.99	1.14	0.93	1.5	2.57	1.24	1.08	0.79	1.25	1.27	0.83	2.41	1.18	0.91	1.95	1.34	1.09	1.13	1.44	0.89	1.22	0.83	1.24	1.17	3.37	1.61	2.21	0.77	0.83	0.9	1.49	1.26	1.35	1.96	1.11	2.99	0.73	0.84	1.83	0.99	1.7	1.47
	322	0.88	1.12	0.99	1.29	1.01	0.86	0.96	1.12	0.89	1.61	2.57	1.25	1.07	0.8	1.22	1.32	0.78	2	1.28	0.87	1.63	1.34	0.95	1	1.43	0.81	1.22	0.88	1.28	1	3.6	1.58	1.89	0.78	0.87	0.91	1.74	1.26	1.23	2.28	1.09	2.24	0.75	0.86	1.95	0.98	1.81	1.45
	323	0.81	1	0.98	1.31	1.1	0.81	0.91	1.05	0.91	1.71	2.67	1.18	1.04	0.8	1.14	1.33	0.77	1.59	1.33	0.87	1.33	1.27	0.84	0.87	1.35	0.78	1.16	0.93	1.25	0.9	3.47	1.51	1.66	0.8	0.92	0.92	1.93	1.26	1.09	2.45	1.05	1.64	0.77	0.89	1.91	0.96	1.8	1.33
	324	0.77	0.9	0.95	1.27	1.18	0.78	0.85	0.97	0.98	1.8	2.81	1.07	0.99	0.79	1.04	1.29	0.79	1.26	1.29	0.89	1.09	1.15	0.78	0.77	1.23	0.81	1.06	0.96	1.16	0.87	3.04	1.42	1.52	0.82	0.98	0.94	1.95	1.27	0.96	2.38	0.99	1.23	0.8	0.91	1.72	0.92	1.65	1.15
	325	0.75	0.83	0.91	1.17	1.22	0.76	0.8	0.88	1.08	1.86	2.92	0.95	0.93	0.77	0.94	1.19	0.83	1.02	1.19	0.93	0.92	1.01	0.75	0.71	1.1	0.87	0.95	0.97	1.04	0.88	2.47	1.32	1.46	0.85	1.04	0.96	1.79	1.28	0.86	2.1	0.93	0.99	0.85	0.93	1.45	0.88	1.43	0.99
	326	0.77	0.8	0.86	1.05	1.21	0.76	0.75	0.81	1.2	1.89	2.91	0.85	0.88	0.75	0.86	1.08	0.9	0.88	1.06	1	0.82	0.91	0.76	0.69	0.99	0.97	0.85	0.95	0.93	0.93	1.93	1.24	1.46	0.87	1.12	0.98	1.51	1.28	0.79	1.73	0.87	0.85	0.91	0.95	1.19	0.86	1.2	0.86
	327	0.8	0.8	0.81	0.93	1.15	0.79	0.72	0.76	1.34	1.88	2.72	0.8	0.84	0.73	0.8	0.98	0.99	0.82	0.95	1.09	0.78	0.84	0.79	0.69	0.91	1.09	0.78	0.9	0.86	1.01	1.51	1.17	1.51	0.88	1.2	0.99	1.21	1.24	0.76	1.38	0.82	0.8	0.97	0.95	0.99	0.89	1	0.8
	328	0.85	0.83	0.77	0.84	1.06	0.84	0.71	0.75	1.48	1.83	2.41	0.79	0.82	0.71	0.77	0.91	1.09	0.82	0.88	1.2	0.79	0.82	0.84	0.72	0.88	1.24	0.75	0.84	0.83	1.13	1.23	1.12	1.56	0.87	1.28	1	0.98	1.17	0.75	1.12	0.78	0.79	1.01	0.95	0.85	0.97	0.86	0.78
	329	0.92	0.88	0.75	0.78	0.96	0.93	0.71	0.75	1.59	1.75	2.06	0.81	0.81	0.72	0.77	0.89	1.18	0.87	0.85	1.3	0.83	0.84	0.91	0.75	0.88	1.38	0.74	0.79	0.84	1.28	1.06	1.09	1.58	0.86	1.34	1	0.84	1.07	0.77	0.95	0.76	0.81	1.02	0.95	0.78	1.14	0.79	0.81
	330	1.01	0.96	0.74	0.75	0.87	1.06	0.73	0.78	1.64	1.67	1.76	0.85	0.83	0.74	0.79	0.89	1.24	0.96	0.86	1.37	0.9	0.89	0.99	0.8	0.91	1.48	0.75	0.74	0.87	1.42	0.97	1.08	1.59	0.85	1.37	0.98	0.77	0.95	0.81	0.85	0.76	0.86	0.99	0.98	0.75	1.42	0.76	0.87
	331	1.12	1.05	0.76	0.75	0.81	1.21	0.76	0.83	1.62	1.6	1.55	0.92	0.86	0.77	0.83	0.93	1.24	1.07	0.9	1.38	1	0.97	1.08	0.87	0.96	1.51	0.79	0.71	0.94	1.54	0.94	1.11	1.59	0.85	1.36	0.95	0.77	0.86	0.86	0.8	0.77	0.94	0.93	1.05	0.75	1.83	0.77	0.97
	332	1.2	1.14	0.79	0.77	0.79	1.34	0.81	0.89	1.52	1.58	1.44	1.02	0.91	0.82	0.9	1	1.18	1.21	0.96	1.32	1.13	1.07	1.15	0.94	1.02	1.45	0.85	0.69	1.04	1.59	0.96	1.17	1.62	0.87	1.31	0.93	0.8	0.8	0.94	0.79	0.79	1.05	0.86	1.17	0.78	2.28	0.82	1.1
	333	1.25	1.22	0.84	0.81	0.78	1.42	0.87	0.97	1.38	1.61	1.43	1.13	0.98	0.86	0.98	1.1	1.1	1.33	1.04	1.22	1.28	1.19	1.19	1	1.09	1.33	0.94	0.69	1.16	1.56	1	1.26	1.68	0.92	1.24	0.92	0.86	0.77	1.02	0.81	0.83	1.22	0.79	1.33	0.83	2.64	0.89	1.27
	334	1.24	1.27	0.92	0.86	0.8	1.4	0.94	1.06	1.2	1.7	1.51	1.22	1.07	0.9	1.08	1.2	0.99	1.41	1.13	1.1	1.4	1.29	1.2	1.03	1.15	1.17	1.07	0.71	1.29	1.45	1.07	1.38	1.8	0.98	1.17	0.95	0.94	0.78	1.09	0.85	0.87	1.42	0.74	1.53	0.9	2.73	0.98	1.43
	335	1.18	1.26	1.04	0.92	0.83	1.3	0.99	1.14	1.04	1.86	1.67	1.28	1.18	0.93	1.18	1.28	0.9	1.43	1.18	0.99	1.47	1.34	1.15	1.04	1.17	1.01	1.2	0.74	1.37	1.29	1.16	1.48	1.99	1.05	1.12	1.03	1.05	0.82	1.14	0.9	0.91	1.63	0.73	1.7	0.99	2.5	1.08	1.56
	336	1.07	1.19	1.18	1	0.87	1.14	1.02	1.2	0.91	2.04	1.9	1.28	1.29	0.97	1.25	1.31	0.83	1.38	1.19	0.91	1.46	1.32	1.08	1	1.15	0.87	1.32	0.79	1.39	1.12	1.26	1.52	2.3	1.09	1.12	1.19	1.17	0.88	1.15	0.96	0.95	1.77	0.74	1.8	1.09	2.08	1.2	1.6
	337	0.95	1.1	1.33	1.07	0.92	0.99	1.01	1.21	0.82	2.23	2.2	1.21	1.37	1.04	1.28	1.27	0.78	1.27	1.16	0.85	1.37	1.24	0.98	0.94	1.1	0.77	1.37	0.87	1.33	0.96	1.37	1.49	2.74	1.1	1.18	1.45	1.28	0.96	1.11	1.03	0.96	1.8	0.77	1.77	1.2	1.64	1.3	1.55
	338	0.84	0.99	1.44	1.12	0.98	0.86	0.97	1.18	0.76	2.37	2.51	1.1	1.4	1.13	1.25	1.19	0.75	1.14	1.09	0.83	1.23	1.12	0.89	0.87	1.02	0.71	1.35	0.97	1.2	0.85	1.47	1.4	3.29	1.07	1.34	1.82	1.36	1.04	1.04	1.09	0.96	1.68	0.8	1.63	1.28	1.29	1.37	1.42
	339	0.76	0.91	1.48	1.13	1.04	0.78	0.91	1.11	0.73	2.44	2.77	0.99	1.35	1.23	1.17	1.07	0.73	1	0.99	0.82	1.07	0.99	0.81	0.79	0.94	0.68	1.25	1.08	1.06	0.78	1.53	1.28	3.88	1.01	1.64	2.28	1.38	1.13	0.96	1.12	0.93	1.48	0.84	1.44	1.32	1.05	1.39	1.24
	340	0.71	0.85	1.43	1.11	1.12	0.74	0.84	1.02	0.74	2.45	2.89	0.89	1.25	1.31	1.07	0.96	0.73	0.89	0.9	0.82	0.93	0.87	0.75	0.73	0.86	0.66	1.11	1.17	0.93	0.73	1.54	1.16	4.37	0.94	2.09	2.71	1.33	1.21	0.87	1.11	0.88	1.25	0.87	1.24	1.29	0.91	1.35	1.07
	341	0.69	0.82	1.3	1.05	1.19	0.72	0.78	0.93	0.77	2.45	2.84	0.82	1.12	1.34	0.96	0.86	0.73	0.81	0.82	0.84	0.82	0.79	0.71	0.69	0.81	0.67	0.97	1.21	0.84	0.72	1.48	1.07	4.6	0.87	2.69	2.97	1.23	1.26	0.81	1.07	0.83	1.05	0.91	1.07	1.2	0.84	1.27	0.92
	342	0.69	0.81	1.14	0.97	1.24	0.71	0.75	0.86	0.82	2.5	2.64	0.78	0.99	1.3	0.87	0.8	0.74	0.75	0.77	0.87	0.75	0.73	0.7	0.67	0.77	0.7	0.86	1.19	0.79	0.73	1.37	1.04	4.44	0.82	3.36	2.97	1.1	1.27	0.76	1.01	0.78	0.92	0.95	0.95	1.09	0.82	1.15	0.82
	343	0.7	0.82	0.99	0.89	1.27	0.72	0.73	0.81	0.91	2.66	2.34	0.77	0.9	1.22	0.82	0.76	0.76	0.71	0.74	0.91	0.71	0.71	0.71	0.66	0.76	0.75	0.8	1.11	0.77	0.76	1.22	1.07	3.92	0.79	3.91	2.69	0.97	1.23	0.73	0.94	0.76	0.85	0.99	0.87	0.97	0.84	1.03	0.76
	344	0.73	0.84	0.87	0.83	1.26	0.74	0.73	0.78	1.01	2.95	2.02	0.78	0.85	1.13	0.79	0.74	0.79	0.7	0.72	0.96	0.69	0.71	0.74	0.65	0.76	0.82	0.77	1	0.78	0.82	1.08	1.13	3.2	0.77	4.17	2.27	0.86	1.15	0.72	0.87	0.75	0.83	1.03	0.83	0.88	0.88	0.93	0.72
	345	0.78	0.86	0.81	0.78	1.22	0.78	0.74	0.77	1.13	3.37	1.76	0.8	0.83	1.09	0.78	0.74	0.84	0.7	0.72	1.02	0.69	0.73	0.8	0.66	0.78	0.91	0.76	0.88	0.81	0.89	0.96	1.23	2.5	0.78	4.04	1.82	0.79	1.06	0.72	0.81	0.77	0.83	1.08	0.84	0.83	0.95	0.86	0.71
	346	0.83	0.89	0.78	0.76	1.18	0.83	0.76	0.77	1.23	3.87	1.58	0.84	0.85	1.11	0.78	0.77	0.89	0.71	0.75	1.09	0.7	0.78	0.88	0.67	0.83	1.01	0.76	0.79	0.86	0.99	0.89	1.34	1.95	0.8	3.58	1.46	0.74	0.96	0.72	0.76	0.8	0.85	1.12	0.87	0.81	1.05	0.82	0.71
	347	0.9	0.93	0.78	0.75	1.14	0.89	0.78	0.77	1.32	4.33	1.49	0.88	0.88	1.22	0.79	0.82	0.94	0.76	0.8	1.15	0.74	0.86	0.97	0.69	0.89	1.1	0.77	0.73	0.94	1.09	0.85	1.49	1.57	0.84	2.96	1.19	0.71	0.88	0.73	0.72	0.84	0.87	1.15	0.94	0.81	1.17	0.8	0.73
	348	0.96	0.97	0.79	0.75	1.11	0.96	0.8	0.78	1.36	4.63	1.49	0.92	0.92	1.37	0.82	0.89	0.98	0.83	0.87	1.2	0.81	0.95	1.06	0.71	0.99	1.17	0.79	0.69	1.02	1.18	0.86	1.66	1.33	0.89	2.36	1.01	0.7	0.82	0.76	0.7	0.88	0.9	1.15	1.05	0.83	1.28	0.79	0.76
	349	1.01	1.02	0.81	0.76	1.08	1.02	0.84	0.8	1.36	4.7	1.54	0.97	0.98	1.54	0.85	1	1	0.91	0.96	1.22	0.89	1.04	1.13	0.75	1.09	1.19	0.81	0.68	1.12	1.26	0.89	1.86	1.19	0.96	1.86	0.91	0.71	0.78	0.78	0.7	0.91	0.93	1.14	1.2	0.86	1.38	0.79	0.81
	350	1.04	1.06	0.83	0.79	1.07	1.06	0.89	0.83	1.3	4.57	1.63	1.01	1.03	1.65	0.89	1.12	1	1	1.07	1.21	0.97	1.12	1.16	0.78	1.19	1.16	0.84	0.67	1.22	1.29	0.95	2.06	1.13	1.04	1.5	0.89	0.73	0.76	0.82	0.7	0.94	0.97	1.12	1.39	0.88	1.42	0.8	0.86
	351	1.05	1.09	0.85	0.83	1.05	1.07	0.95	0.87	1.22	4.32	1.71	1.04	1.08	1.66	0.94	1.23	0.99	1.09	1.17	1.18	1.05	1.16	1.15	0.82	1.26	1.11	0.88	0.68	1.29	1.28	1.04	2.21	1.13	1.11	1.26	0.91	0.77	0.77	0.85	0.73	0.98	1.02	1.11	1.56	0.9	1.39	0.81	0.93
	352	1.03	1.09	0.88	0.88	1.02	1.05	1.01	0.92	1.13	4.02	1.76	1.07	1.13	1.55	1	1.31	0.96	1.17	1.25	1.14	1.12	1.16	1.1	0.84	1.29	1.04	0.94	0.69	1.34	1.23	1.14	2.28	1.17	1.16	1.14	0.99	0.82	0.79	0.87	0.77	1.03	1.07	1.14	1.67	0.91	1.3	0.84	0.99
	353	0.99	1.08	0.92	0.94	0.98	1.02	1.06	0.98	1.04	3.78	1.73	1.08	1.17	1.37	1.04	1.35	0.93	1.2	1.28	1.1	1.14	1.11	1.03	0.85	1.28	0.99	1	0.71	1.34	1.15	1.23	2.24	1.23	1.17	1.1	1.11	0.88	0.82	0.88	0.82	1.09	1.12	1.21	1.67	0.92	1.17	0.87	1.04
	354	0.95	1.05	0.97	1.01	0.92	0.98	1.11	1.02	0.98	3.67	1.65	1.09	1.2	1.18	1.08	1.33	0.91	1.2	1.27	1.09	1.12	1.04	0.96	0.84	1.24	0.94	1.05	0.75	1.3	1.07	1.31	2.12	1.32	1.15	1.12	1.27	0.93	0.86	0.88	0.88	1.15	1.17	1.33	1.57	0.93	1.04	0.9	1.06
	355	0.92	1.02	1.01	1.08	0.87	0.94	1.14	1.05	0.94	3.72	1.53	1.1	1.21	1.02	1.09	1.28	0.9	1.16	1.23	1.08	1.07	0.97	0.89	0.83	1.2	0.92	1.09	0.79	1.23	1	1.37	1.95	1.42	1.09	1.2	1.47	0.98	0.91	0.87	0.94	1.21	1.21	1.51	1.39	0.94	0.94	0.94	1.05
	356	0.9	1	1.06	1.14	0.82	0.91	1.16	1.05	0.93	3.94	1.41	1.11	1.22	0.91	1.1	1.2	0.91	1.1	1.17	1.08	1.02	0.9	0.85	0.8	1.16	0.9	1.12	0.84	1.15	0.94	1.39	1.82	1.53	1.01	1.32	1.69	1	0.95	0.85	0.97	1.27	1.23	1.74	1.19	0.94	0.87	0.97	1.03
	357	0.89	1.01	1.1	1.19	0.78	0.9	1.18	1.04	0.93	4.34	1.32	1.12	1.21	0.84	1.09	1.14	0.93	1.04	1.12	1.08	0.97	0.84	0.82	0.78	1.15	0.89	1.13	0.88	1.08	0.9	1.37	1.78	1.63	0.92	1.47	1.85	1	0.99	0.83	0.98	1.3	1.24	1.95	1.01	0.94	0.84	0.99	0.99
	358	0.89	1.04	1.14	1.22	0.76	0.9	1.19	1.02	0.94	4.89	1.28	1.14	1.21	0.8	1.1	1.08	0.95	0.99	1.08	1.07	0.93	0.81	0.81	0.77	1.14	0.89	1.14	0.91	1.04	0.88	1.33	1.87	1.72	0.84	1.61	1.92	0.98	1.02	0.82	0.97	1.31	1.24	2.08	0.88	0.93	0.83	1	0.96
	359	0.9	1.08	1.18	1.24	0.75	0.9	1.2	1	0.93	5.57	1.27	1.15	1.21	0.8	1.11	1.05	0.96	0.96	1.05	1.04	0.9	0.79	0.81	0.77	1.14	0.87	1.17	0.92	1.01	0.87	1.28	2.11	1.76	0.77	1.71	1.85	0.96	1.04	0.81	0.94	1.3	1.25	2.07	0.8	0.91	0.84	1	0.93
	360	0.9	1.13	1.21	1.24	0.77	0.91	1.2	0.99	0.9	6.28	1.3	1.17	1.22	0.81	1.15	1.02	0.94	0.95	1.03	0.99	0.88	0.79	0.82	0.78	1.13	0.85	1.2	0.92	1.01	0.86	1.22	2.48	1.75	0.73	1.73	1.67	0.94	1.06	0.81	0.89	1.28	1.26	1.92	0.76	0.9	0.86	0.99	0.91
	361	0.89	1.17	1.24	1.23	0.8	0.91	1.18	1	0.86	6.92	1.36	1.19	1.26	0.85	1.19	1.01	0.91	0.95	1.02	0.93	0.88	0.8	0.84	0.8	1.12	0.82	1.24	0.9	1.04	0.85	1.17	2.96	1.69	0.7	1.67	1.44	0.93	1.07	0.82	0.85	1.28	1.27	1.68	0.76	0.9	0.87	0.99	0.9
	362	0.87	1.17	1.26	1.22	0.84	0.9	1.16	1.01	0.82	7.38	1.43	1.21	1.33	0.91	1.25	1	0.86	0.95	1.01	0.87	0.87	0.83	0.84	0.82	1.09	0.78	1.28	0.87	1.08	0.82	1.14	3.44	1.59	0.69	1.54	1.21	0.93	1.09	0.83	0.82	1.33	1.28	1.43	0.77	0.93	0.89	1	0.89
	363	0.84	1.13	1.25	1.21	0.9	0.87	1.12	1.04	0.78	7.61	1.5	1.22	1.4	0.98	1.29	0.99	0.81	0.94	1	0.82	0.86	0.85	0.82	0.84	1.06	0.75	1.3	0.85	1.1	0.79	1.13	3.77	1.47	0.7	1.37	1.04	0.95	1.11	0.85	0.8	1.45	1.28	1.22	0.79	1	0.9	1.02	0.88
	364	0.8	1.07	1.22	1.2	0.94	0.84	1.07	1.07	0.76	7.6	1.57	1.21	1.47	1.05	1.3	0.98	0.76	0.91	0.98	0.77	0.84	0.87	0.79	0.84	1.02	0.73	1.3	0.84	1.11	0.76	1.14	3.84	1.35	0.72	1.19	0.93	0.97	1.13	0.87	0.79	1.65	1.26	1.06	0.83	1.09	0.92	1.04	0.86
	365	0.76	0.99	1.18	1.2	0.98	0.81	1.01	1.07	0.75	7.4	1.64	1.17	1.5	1.1	1.28	0.96	0.73	0.87	0.96	0.74	0.81	0.86	0.76	0.83	0.98	0.72	1.26	0.83	1.08	0.74	1.15	3.62	1.25	0.76	1.04	0.87	0.99	1.14	0.87	0.78	1.9	1.21	0.95	0.88	1.2	0.94	1.07	0.83
	366	0.73	0.91	1.13	1.19	0.99	0.78	0.95	1.05	0.76	7.05	1.7	1.1	1.46	1.12	1.22	0.94	0.72	0.82	0.92	0.72	0.78	0.84	0.73	0.8	0.93	0.73	1.19	0.84	1.03	0.72	1.15	3.21	1.18	0.81	0.93	0.85	1.01	1.14	0.87	0.79	2.17	1.14	0.9	0.93	1.29	0.97	1.08	0.79
	367	0.71	0.85	1.06	1.16	0.98	0.76	0.89	1	0.81	6.66	1.76	1.03	1.37	1.1	1.13	0.9	0.73	0.77	0.88	0.73	0.76	0.81	0.71	0.77	0.88	0.76	1.1	0.85	0.96	0.73	1.14	2.75	1.13	0.87	0.85	0.86	1.01	1.14	0.85	0.79	2.32	1.05	0.89	0.99	1.33	1.01	1.07	0.76
	368	0.71	0.82	1	1.12	0.95	0.76	0.84	0.93	0.87	6.31	1.84	0.95	1.24	1.04	1.03	0.87	0.76	0.74	0.83	0.75	0.74	0.78	0.71	0.74	0.83	0.82	1	0.87	0.88	0.77	1.09	2.33	1.12	0.94	0.81	0.88	0.99	1.12	0.82	0.8	2.29	0.96	0.91	1.05	1.3	1.07	1.05	0.73
	369	0.72	0.81	0.94	1.05	0.91	0.78	0.79	0.86	0.95	6.05	1.94	0.89	1.1	0.96	0.94	0.83	0.81	0.72	0.79	0.8	0.74	0.75	0.73	0.72	0.8	0.89	0.91	0.88	0.81	0.84	1.03	1.96	1.13	0.99	0.8	0.92	0.96	1.1	0.78	0.79	2.06	0.88	0.96	1.1	1.23	1.16	1	0.7
	370	0.76	0.82	0.89	0.97	0.87	0.81	0.76	0.79	1.03	5.89	2.08	0.84	0.97	0.88	0.86	0.79	0.86	0.71	0.75	0.86	0.75	0.73	0.77	0.71	0.78	0.97	0.84	0.89	0.77	0.94	0.95	1.67	1.17	1.02	0.82	0.97	0.92	1.06	0.75	0.78	1.74	0.82	1.03	1.14	1.13	1.28	0.95	0.69
	371	0.81	0.85	0.84	0.89	0.84	0.86	0.74	0.75	1.09	5.87	2.26	0.82	0.88	0.81	0.81	0.77	0.91	0.74	0.74	0.93	0.79	0.74	0.82	0.71	0.78	1.03	0.79	0.87	0.75	1.05	0.88	1.43	1.23	1.02	0.86	1.03	0.87	1	0.73	0.75	1.43	0.78	1.11	1.15	1.03	1.41	0.9	0.69
	372	0.87	0.89	0.79	0.82	0.81	0.92	0.74	0.73	1.12	5.97	2.46	0.82	0.81	0.77	0.78	0.77	0.95	0.78	0.74	0.98	0.85	0.78	0.88	0.74	0.81	1.07	0.77	0.85	0.76	1.13	0.83	1.24	1.28	1	0.95	1.1	0.83	0.94	0.72	0.73	1.18	0.76	1.18	1.14	0.94	1.53	0.87	0.71
	373	0.93	0.94	0.75	0.77	0.79	0.97	0.76	0.74	1.1	6.16	2.65	0.84	0.78	0.75	0.79	0.78	0.97	0.84	0.77	1.01	0.93	0.83	0.94	0.78	0.85	1.08	0.78	0.81	0.78	1.18	0.79	1.1	1.33	0.96	1.07	1.17	0.79	0.88	0.72	0.71	1	0.76	1.24	1.12	0.89	1.62	0.84	0.74
	374	0.97	0.98	0.73	0.74	0.78	1.01	0.8	0.78	1.06	6.4	2.76	0.86	0.77	0.74	0.82	0.81	0.96	0.91	0.82	0.99	1.01	0.89	0.98	0.83	0.9	1.06	0.82	0.77	0.82	1.17	0.79	1.01	1.35	0.91	1.23	1.23	0.78	0.82	0.74	0.69	0.9	0.79	1.26	1.1	0.86	1.66	0.83	0.78
	375	0.99	1.01	0.72	0.75	0.79	1.02	0.86	0.85	1	6.62	2.75	0.88	0.79	0.74	0.88	0.84	0.93	0.97	0.86	0.95	1.08	0.94	1	0.89	0.96	1.01	0.9	0.74	0.86	1.11	0.81	0.98	1.33	0.86	1.4	1.27	0.78	0.79	0.76	0.68	0.86	0.82	1.24	1.09	0.86	1.65	0.84	0.82
	376	0.98	1.03	0.75	0.77	0.8	1	0.91	0.92	0.94	6.76	2.59	0.9	0.83	0.75	0.96	0.88	0.88	1.01	0.91	0.89	1.12	0.98	1	0.94	0.99	0.95	0.98	0.73	0.89	1.03	0.87	1	1.29	0.82	1.55	1.28	0.81	0.77	0.79	0.7	0.86	0.87	1.19	1.08	0.89	1.6	0.87	0.86
	377	0.95	1.02	0.79	0.82	0.82	0.96	0.96	1	0.88	6.78	2.34	0.91	0.88	0.77	1.05	0.91	0.84	1.02	0.93	0.83	1.14	1	0.97	0.96	1.01	0.89	1.06	0.73	0.9	0.95	0.94	1.06	1.23	0.8	1.63	1.29	0.85	0.79	0.8	0.73	0.91	0.91	1.11	1.08	0.94	1.52	0.92	0.9
	378	0.91	1.01	0.86	0.87	0.86	0.91	0.98	1.06	0.84	6.7	2.06	0.91	0.95	0.8	1.12	0.94	0.81	1	0.93	0.78	1.12	0.98	0.94	0.95	1.01	0.84	1.11	0.76	0.89	0.88	1.02	1.14	1.16	0.79	1.64	1.29	0.91	0.83	0.81	0.77	0.98	0.94	1.02	1.09	0.99	1.43	0.97	0.91
	379	0.87	0.99	0.93	0.93	0.91	0.86	0.97	1.08	0.8	6.56	1.82	0.9	1	0.84	1.16	0.94	0.78	0.96	0.91	0.75	1.08	0.95	0.9	0.92	0.98	0.8	1.13	0.81	0.87	0.84	1.1	1.22	1.11	0.79	1.57	1.31	0.97	0.9	0.8	0.82	1.08	0.95	0.93	1.11	1.05	1.33	1.02	0.91
	380	0.83	0.96	0.99	0.98	0.98	0.83	0.94	1.07	0.78	6.39	1.65	0.88	1.02	0.89	1.15	0.94	0.76	0.91	0.88	0.74	1.02	0.9	0.87	0.87	0.94	0.76	1.1	0.88	0.85	0.8	1.15	1.27	1.09	0.79	1.48	1.34	1.01	0.99	0.78	0.85	1.21	0.94	0.85	1.13	1.09	1.22	1.05	0.89
	381	0.8	0.94	1.02	1	1.07	0.8	0.9	1.02	0.77	6.26	1.53	0.87	1.01	0.95	1.11	0.92	0.74	0.86	0.85	0.73	0.96	0.86	0.84	0.82	0.91	0.74	1.04	0.94	0.83	0.78	1.16	1.27	1.11	0.8	1.38	1.4	1.04	1.08	0.76	0.88	1.35	0.93	0.79	1.14	1.11	1.1	1.06	0.86
	382	0.78	0.91	1.02	0.99	1.18	0.78	0.86	0.96	0.78	6.17	1.46	0.85	0.97	1.01	1.04	0.91	0.73	0.82	0.82	0.73	0.91	0.84	0.81	0.78	0.88	0.74	0.97	0.99	0.83	0.76	1.14	1.21	1.16	0.79	1.3	1.49	1.03	1.15	0.74	0.88	1.49	0.92	0.75	1.11	1.1	0.98	1.04	0.83
	383	0.76	0.89	0.99	0.96	1.32	0.77	0.82	0.9	0.82	6.07	1.42	0.84	0.92	1.06	0.97	0.89	0.72	0.8	0.81	0.73	0.86	0.82	0.78	0.75	0.86	0.74	0.91	1.01	0.84	0.74	1.09	1.13	1.24	0.78	1.24	1.61	1.01	1.18	0.73	0.86	1.6	0.9	0.73	1.06	1.06	0.89	0.99	0.79
	384	0.75	0.86	0.94	0.91	1.46	0.76	0.8	0.85	0.91	5.91	1.39	0.84	0.88	1.08	0.91	0.88	0.72	0.77	0.8	0.74	0.82	0.8	0.76	0.74	0.85	0.76	0.86	0.99	0.84	0.74	1.03	1.04	1.35	0.75	1.19	1.76	0.97	1.18	0.72	0.82	1.64	0.89	0.73	1	1.01	0.82	0.94	0.76
	385	0.74	0.84	0.89	0.87	1.59	0.75	0.78	0.81	1.09	5.64	1.36	0.83	0.85	1.09	0.87	0.87	0.72	0.76	0.79	0.75	0.79	0.79	0.74	0.73	0.83	0.79	0.83	0.96	0.84	0.76	0.97	0.98	1.47	0.73	1.15	1.9	0.93	1.13	0.71	0.79	1.6	0.88	0.75	0.93	0.96	0.77	0.9	0.74
	386	0.74	0.83	0.85	0.84	1.69	0.74	0.76	0.78	1.37	5.29	1.32	0.82	0.83	1.08	0.83	0.85	0.74	0.75	0.78	0.78	0.77	0.78	0.74	0.72	0.82	0.84	0.8	0.91	0.84	0.79	0.93	0.94	1.62	0.7	1.11	1.99	0.89	1.07	0.71	0.76	1.49	0.87	0.79	0.86	0.91	0.75	0.87	0.73
	387	0.75	0.82	0.82	0.81	1.74	0.75	0.75	0.77	1.76	4.91	1.29	0.81	0.83	1.06	0.81	0.84	0.78	0.75	0.77	0.82	0.78	0.77	0.75	0.72	0.81	0.91	0.78	0.87	0.83	0.86	0.89	0.93	1.8	0.68	1.06	1.97	0.86	1.01	0.7	0.74	1.32	0.85	0.85	0.81	0.87	0.75	0.85	0.72
	388	0.77	0.82	0.8	0.79	1.74	0.76	0.73	0.76	2.25	4.58	1.26	0.81	0.83	1.04	0.8	0.83	0.83	0.77	0.77	0.88	0.79	0.77	0.77	0.72	0.8	1	0.77	0.83	0.82	0.95	0.86	0.94	1.99	0.68	1.01	1.85	0.83	0.95	0.7	0.73	1.15	0.84	0.93	0.79	0.83	0.77	0.84	0.72
	389	0.8	0.83	0.8	0.77	1.7	0.8	0.72	0.75	2.77	4.32	1.23	0.81	0.83	1.03	0.78	0.82	0.91	0.79	0.76	0.94	0.82	0.78	0.81	0.72	0.8	1.09	0.76	0.81	0.82	1.07	0.84	0.94	2.18	0.69	0.96	1.63	0.81	0.9	0.7	0.72	1.01	0.82	1.03	0.8	0.81	0.81	0.84	0.73
	390	0.85	0.84	0.79	0.76	1.64	0.84	0.71	0.75	3.21	4.15	1.2	0.82	0.83	1.04	0.78	0.82	0.99	0.84	0.77	1.01	0.87	0.8	0.86	0.74	0.81	1.18	0.75	0.79	0.85	1.22	0.83	0.95	2.31	0.72	0.91	1.38	0.79	0.87	0.71	0.71	0.9	0.81	1.14	0.84	0.79	0.86	0.83	0.75
	391	0.93	0.86	0.79	0.76	1.58	0.9	0.72	0.75	3.44	4.02	1.17	0.85	0.83	1.07	0.78	0.84	1.07	0.91	0.78	1.07	0.93	0.85	0.93	0.76	0.83	1.24	0.75	0.78	0.89	1.36	0.83	0.95	2.33	0.77	0.87	1.16	0.78	0.84	0.73	0.7	0.85	0.82	1.23	0.89	0.78	0.9	0.82	0.78
	392	1.04	0.88	0.79	0.76	1.52	0.97	0.74	0.77	3.38	3.89	1.13	0.88	0.83	1.11	0.8	0.88	1.13	1.01	0.81	1.11	1	0.91	1	0.8	0.87	1.27	0.77	0.77	0.94	1.47	0.84	0.93	2.21	0.83	0.83	0.99	0.78	0.82	0.79	0.7	0.83	0.85	1.29	0.96	0.78	0.93	0.81	0.82
	393	1.15	0.91	0.8	0.77	1.47	1.03	0.78	0.81	3.08	3.71	1.1	0.92	0.84	1.13	0.85	0.92	1.15	1.13	0.85	1.15	1.08	1	1.07	0.86	0.93	1.27	0.81	0.75	1	1.51	0.88	0.92	1.98	0.89	0.8	0.88	0.79	0.8	0.89	0.7	0.84	0.91	1.31	1.02	0.78	0.95	0.81	0.86
	394	1.27	0.94	0.83	0.79	1.42	1.08	0.84	0.86	2.62	3.48	1.1	0.97	0.87	1.14	0.93	0.97	1.15	1.24	0.91	1.17	1.15	1.1	1.13	0.94	1	1.24	0.87	0.74	1.06	1.5	0.95	0.91	1.7	0.94	0.78	0.82	0.82	0.8	1.03	0.71	0.88	1.01	1.3	1.07	0.8	0.93	0.82	0.9
	395	1.36	0.97	0.86	0.82	1.37	1.1	0.92	0.92	2.14	3.19	1.14	1.02	0.91	1.11	1.03	1.02	1.12	1.32	0.98	1.18	1.2	1.2	1.17	1.02	1.08	1.21	0.93	0.74	1.12	1.44	1.06	0.93	1.45	0.97	0.78	0.81	0.86	0.8	1.23	0.74	0.94	1.16	1.26	1.09	0.82	0.9	0.86	0.93
	396	1.41	1	0.92	0.87	1.3	1.11	1.01	0.99	1.7	2.89	1.22	1.08	0.96	1.05	1.16	1.07	1.07	1.36	1.05	1.19	1.22	1.3	1.19	1.1	1.16	1.19	1	0.77	1.16	1.37	1.21	0.96	1.24	0.96	0.8	0.82	0.91	0.82	1.48	0.78	1.02	1.35	1.22	1.1	0.86	0.87	0.91	0.94
	397	1.42	1.03	0.98	0.92	1.22	1.1	1.09	1.06	1.35	2.62	1.35	1.14	1.02	0.97	1.29	1.11	1.02	1.35	1.12	1.19	1.2	1.37	1.2	1.16	1.21	1.17	1.07	0.81	1.18	1.32	1.39	1.03	1.1	0.94	0.85	0.86	0.99	0.86	1.77	0.84	1.1	1.55	1.18	1.08	0.91	0.84	0.98	0.95
	398	1.38	1.04	1.05	0.98	1.13	1.07	1.16	1.11	1.09	2.4	1.51	1.19	1.08	0.9	1.39	1.14	0.98	1.31	1.19	1.19	1.17	1.41	1.19	1.18	1.24	1.16	1.12	0.88	1.19	1.29	1.59	1.14	1.02	0.9	0.92	0.9	1.08	0.91	2.08	0.91	1.18	1.73	1.15	1.06	0.97	0.82	1.05	0.96
	399	1.31	1.05	1.1	1.04	1.04	1.04	1.19	1.15	0.92	2.25	1.68	1.24	1.14	0.83	1.45	1.15	0.95	1.27	1.24	1.19	1.12	1.42	1.17	1.18	1.24	1.15	1.15	0.99	1.18	1.28	1.77	1.26	0.99	0.86	0.99	0.93	1.17	0.98	2.36	0.99	1.24	1.84	1.13	1.02	1.04	0.81	1.1	0.96
	400	1.23	1.03	1.15	1.08	0.96	1.03	1.18	1.17	0.82	2.16	1.83	1.28	1.19	0.78	1.47	1.15	0.92	1.24	1.26	1.19	1.08	1.39	1.15	1.15	1.22	1.14	1.16	1.13	1.15	1.29	1.89	1.38	1	0.83	1.05	0.95	1.25	1.1	2.54	1.07	1.28	1.87	1.11	0.99	1.1	0.8	1.14	0.96
	401	1.15	1.01	1.19	1.12	0.89	1.03	1.13	1.19	0.77	2.13	1.95	1.29	1.23	0.75	1.44	1.14	0.9	1.24	1.25	1.17	1.07	1.33	1.13	1.1	1.19	1.13	1.14	1.29	1.12	1.31	1.93	1.47	1.04	0.8	1.09	0.94	1.3	1.27	2.57	1.14	1.3	1.83	1.1	0.95	1.15	0.8	1.15	0.96
	402	1.08	1	1.21	1.14	0.84	1.04	1.05	1.21	0.76	2.16	2.04	1.28	1.25	0.75	1.38	1.11	0.88	1.28	1.21	1.14	1.09	1.25	1.13	1.06	1.16	1.1	1.1	1.46	1.09	1.32	1.91	1.49	1.11	0.77	1.09	0.91	1.33	1.52	2.43	1.21	1.31	1.73	1.08	0.92	1.18	0.79	1.15	0.95
	403	1.02	0.99	1.24	1.15	0.81	1.05	0.98	1.22	0.78	2.26	2.1	1.25	1.25	0.78	1.31	1.08	0.86	1.35	1.16	1.09	1.15	1.18	1.13	1.02	1.14	1.07	1.05	1.59	1.07	1.29	1.85	1.43	1.18	0.74	1.06	0.88	1.32	1.89	2.16	1.26	1.31	1.6	1.05	0.88	1.17	0.79	1.14	0.94
	404	0.97	0.98	1.28	1.16	0.8	1.04	0.92	1.23	0.81	2.44	2.16	1.2	1.23	0.83	1.25	1.06	0.83	1.43	1.1	1.03	1.21	1.11	1.12	1	1.13	1.02	1	1.66	1.06	1.24	1.78	1.32	1.24	0.72	1.01	0.85	1.27	2.4	1.83	1.3	1.32	1.47	1	0.84	1.15	0.78	1.13	0.93
	405	0.92	0.97	1.34	1.16	0.81	1.02	0.89	1.23	0.86	2.69	2.23	1.15	1.2	0.88	1.22	1.04	0.8	1.49	1.05	0.96	1.27	1.05	1.1	0.97	1.12	0.96	0.96	1.65	1.06	1.17	1.72	1.2	1.27	0.71	0.95	0.83	1.2	3.07	1.51	1.32	1.33	1.37	0.95	0.81	1.1	0.8	1.13	0.91
	406	0.87	0.95	1.41	1.17	0.82	0.97	0.88	1.22	0.92	3.02	2.31	1.09	1.18	0.94	1.2	1.03	0.77	1.49	1	0.89	1.29	0.98	1.06	0.93	1.09	0.9	0.93	1.57	1.05	1.08	1.68	1.1	1.29	0.71	0.91	0.83	1.12	3.86	1.26	1.31	1.35	1.29	0.89	0.8	1.04	0.83	1.13	0.9
	407	0.83	0.92	1.48	1.18	0.85	0.91	0.87	1.19	1.01	3.38	2.39	1.03	1.17	0.99	1.18	1.01	0.74	1.43	0.96	0.82	1.25	0.93	1	0.89	1.05	0.84	0.91	1.43	1.03	0.99	1.68	1.03	1.32	0.72	0.88	0.84	1.05	4.71	1.08	1.27	1.38	1.21	0.83	0.8	0.99	0.89	1.12	0.9
	408	0.8	0.88	1.52	1.19	0.88	0.85	0.87	1.15	1.11	3.73	2.46	0.98	1.15	1.01	1.15	0.99	0.72	1.31	0.92	0.78	1.18	0.87	0.93	0.84	0.99	0.79	0.91	1.29	0.99	0.91	1.69	1	1.38	0.75	0.86	0.85	1	5.55	0.97	1.21	1.4	1.14	0.79	0.82	0.95	0.98	1.12	0.9
	409	0.76	0.84	1.5	1.18	0.93	0.8	0.85	1.09	1.22	3.99	2.51	0.93	1.13	1	1.11	0.96	0.71	1.16	0.88	0.76	1.07	0.83	0.86	0.8	0.93	0.76	0.91	1.16	0.94	0.83	1.69	1.01	1.51	0.81	0.86	0.86	0.96	6.29	0.9	1.14	1.41	1.07	0.77	0.87	0.91	1.12	1.1	0.9
	410	0.74	0.81	1.43	1.15	0.98	0.77	0.83	1.02	1.33	4.13	2.54	0.89	1.11	0.96	1.04	0.92	0.71	1.02	0.85	0.75	0.96	0.79	0.8	0.76	0.87	0.74	0.91	1.06	0.89	0.78	1.66	1.02	1.7	0.9	0.85	0.86	0.93	6.96	0.86	1.06	1.4	1	0.77	0.92	0.88	1.29	1.06	0.9
	411	0.73	0.79	1.32	1.1	1.04	0.76	0.8	0.95	1.42	4.14	2.52	0.86	1.07	0.91	0.97	0.88	0.73	0.91	0.81	0.75	0.87	0.76	0.76	0.73	0.82	0.74	0.89	0.99	0.83	0.76	1.58	1.03	1.94	1.02	0.85	0.86	0.89	7.63	0.82	0.98	1.36	0.93	0.79	0.99	0.86	1.49	1.02	0.88
	412	0.73	0.78	1.19	1.04	1.08	0.76	0.78	0.89	1.5	4.04	2.44	0.83	1.01	0.86	0.9	0.84	0.74	0.82	0.79	0.77	0.81	0.74	0.74	0.71	0.79	0.76	0.86	0.92	0.79	0.75	1.46	1.02	2.18	1.15	0.86	0.86	0.86	8.37	0.78	0.9	1.31	0.87	0.85	1.05	0.84	1.67	0.96	0.86
	413	0.74	0.78	1.06	0.96	1.12	0.77	0.75	0.84	1.55	3.91	2.31	0.82	0.95	0.83	0.84	0.82	0.77	0.77	0.77	0.8	0.77	0.74	0.74	0.71	0.78	0.78	0.83	0.88	0.76	0.76	1.32	1	2.35	1.28	0.88	0.87	0.82	9.27	0.75	0.84	1.22	0.82	0.92	1.1	0.83	1.81	0.91	0.83
	414	0.76	0.79	0.96	0.89	1.16	0.78	0.74	0.8	1.57	3.79	2.12	0.81	0.89	0.8	0.8	0.8	0.8	0.75	0.76	0.83	0.75	0.75	0.76	0.71	0.78	0.81	0.8	0.84	0.75	0.78	1.16	0.96	2.42	1.38	0.91	0.9	0.79	10.33	0.72	0.78	1.12	0.79	0.99	1.12	0.81	1.85	0.86	0.81
	415	0.8	0.81	0.88	0.83	1.19	0.8	0.75	0.78	1.58	3.7	1.89	0.81	0.84	0.78	0.78	0.8	0.83	0.75	0.76	0.87	0.76	0.76	0.78	0.72	0.79	0.85	0.78	0.8	0.75	0.81	1.03	0.93	2.4	1.43	0.96	0.96	0.76	11.55	0.7	0.74	1.02	0.77	1.06	1.12	0.79	1.8	0.82	0.8
	416	0.83	0.83	0.83	0.79	1.23	0.83	0.76	0.77	1.6	3.65	1.66	0.82	0.81	0.76	0.78	0.8	0.86	0.76	0.77	0.91	0.77	0.78	0.81	0.73	0.81	0.91	0.77	0.78	0.75	0.86	0.92	0.9	2.33	1.42	1.04	1.03	0.74	12.87	0.7	0.71	0.93	0.77	1.1	1.1	0.78	1.67	0.8	0.8
	417	0.88	0.86	0.81	0.76	1.28	0.86	0.78	0.77	1.63	3.63	1.43	0.83	0.8	0.75	0.79	0.81	0.9	0.78	0.78	0.95	0.79	0.79	0.85	0.75	0.84	0.97	0.77	0.76	0.76	0.92	0.86	0.88	2.28	1.37	1.14	1.11	0.73	14.12	0.7	0.69	0.85	0.78	1.12	1.08	0.77	1.5	0.78	0.81
	418	0.92	0.91	0.8	0.75	1.33	0.9	0.8	0.78	1.69	3.59	1.24	0.84	0.8	0.74	0.81	0.82	0.92	0.81	0.79	0.97	0.83	0.81	0.9	0.77	0.89	1.04	0.78	0.74	0.77	0.98	0.82	0.88	2.31	1.28	1.24	1.2	0.74	15.12	0.72	0.68	0.8	0.8	1.11	1.06	0.77	1.33	0.78	0.84
	419	0.95	0.98	0.8	0.76	1.4	0.93	0.83	0.8	1.75	3.53	1.07	0.88	0.8	0.74	0.84	0.85	0.94	0.85	0.81	0.98	0.87	0.83	0.95	0.8	0.96	1.11	0.8	0.74	0.8	1.05	0.81	0.89	2.43	1.17	1.32	1.26	0.76	15.74	0.74	0.68	0.76	0.82	1.08	1.05	0.78	1.19	0.79	0.88
	420	0.97	1.06	0.8	0.77	1.49	0.96	0.87	0.82	1.84	3.41	0.94	0.92	0.82	0.74	0.86	0.88	0.95	0.89	0.84	0.98	0.93	0.87	1	0.83	1.04	1.18	0.83	0.75	0.84	1.12	0.81	0.9	2.64	1.07	1.36	1.3	0.78	15.85	0.76	0.7	0.76	0.86	1.03	1.05	0.8	1.1	0.81	0.92
	421	0.99	1.16	0.81	0.79	1.58	0.98	0.91	0.84	1.93	3.24	0.84	0.98	0.83	0.75	0.89	0.94	0.95	0.95	0.89	0.98	1	0.92	1.06	0.86	1.14	1.24	0.86	0.76	0.9	1.18	0.83	0.91	2.94	0.99	1.37	1.32	0.81	15.44	0.79	0.71	0.77	0.9	0.98	1.05	0.84	1.04	0.83	0.98
	422	1.01	1.25	0.83	0.81	1.68	1	0.95	0.88	2.01	3.02	0.76	1.05	0.85	0.78	0.92	1	0.96	1.03	0.96	0.99	1.07	0.98	1.1	0.88	1.23	1.29	0.89	0.78	0.96	1.24	0.85	0.91	3.28	0.94	1.36	1.33	0.85	14.59	0.81	0.74	0.8	0.95	0.93	1.07	0.89	1.01	0.86	1.03
	423	1.03	1.34	0.84	0.83	1.79	1.02	0.99	0.91	2.08	2.77	0.71	1.12	0.87	0.82	0.95	1.07	0.98	1.11	1.06	1.01	1.15	1.04	1.14	0.9	1.3	1.33	0.92	0.81	1.02	1.3	0.88	0.92	3.59	0.91	1.33	1.33	0.9	13.43	0.84	0.77	0.84	1	0.89	1.08	0.95	0.99	0.88	1.07
	424	1.06	1.4	0.86	0.85	1.88	1.04	1.01	0.94	2.11	2.5	0.67	1.19	0.88	0.87	0.97	1.15	1.01	1.21	1.16	1.05	1.24	1.1	1.17	0.92	1.36	1.36	0.95	0.85	1.08	1.36	0.92	0.93	3.75	0.88	1.32	1.34	0.96	12.17	0.86	0.8	0.87	1.06	0.85	1.08	1.02	0.96	0.92	1.11
	425	1.12	1.45	0.88	0.88	1.94	1.08	1.03	0.97	2.09	2.24	0.64	1.24	0.89	0.93	0.99	1.21	1.07	1.3	1.27	1.12	1.32	1.15	1.19	0.94	1.38	1.4	0.97	0.9	1.12	1.42	0.96	0.95	3.7	0.87	1.33	1.38	1.02	10.92	0.88	0.84	0.91	1.1	0.82	1.07	1.08	0.93	0.95	1.14
	426	1.19	1.47	0.89	0.9	1.97	1.14	1.05	1	2.05	2	0.62	1.28	0.9	0.99	1	1.26	1.15	1.39	1.37	1.2	1.4	1.2	1.22	0.97	1.4	1.45	0.98	0.95	1.15	1.5	1.01	0.98	3.47	0.85	1.37	1.44	1.07	9.79	0.9	0.88	0.93	1.14	0.81	1.05	1.14	0.9	1	1.17
	427	1.29	1.49	0.89	0.91	1.94	1.23	1.07	1.03	1.97	1.78	0.61	1.3	0.91	1.03	1.02	1.29	1.25	1.46	1.44	1.31	1.48	1.25	1.25	1	1.41	1.53	1	1.01	1.17	1.59	1.07	1.01	3.13	0.82	1.45	1.54	1.12	8.85	0.92	0.92	0.94	1.18	0.8	1.01	1.19	0.86	1.05	1.21
	428	1.4	1.51	0.9	0.92	1.87	1.35	1.1	1.06	1.87	1.59	0.61	1.32	0.93	1.06	1.05	1.3	1.36	1.53	1.49	1.43	1.55	1.31	1.3	1.06	1.44	1.63	1.02	1.05	1.2	1.71	1.12	1.05	2.76	0.79	1.57	1.64	1.16	8.11	0.93	0.95	0.94	1.22	0.8	0.95	1.24	0.83	1.11	1.25
	429	1.54	1.53	0.91	0.93	1.77	1.5	1.16	1.1	1.76	1.42	0.61	1.35	0.95	1.07	1.09	1.32	1.47	1.6	1.52	1.54	1.61	1.38	1.37	1.14	1.48	1.77	1.05	1.08	1.23	1.84	1.18	1.09	2.4	0.76	1.7	1.7	1.19	7.53	0.95	0.99	0.93	1.27	0.82	0.9	1.29	0.81	1.19	1.31
	430	1.69	1.56	0.93	0.94	1.65	1.69	1.23	1.14	1.64	1.28	0.62	1.38	0.98	1.04	1.14	1.33	1.59	1.66	1.55	1.65	1.69	1.45	1.47	1.23	1.54	1.92	1.1	1.1	1.28	1.99	1.23	1.14	2.06	0.73	1.83	1.7	1.24	7.03	0.97	1.02	0.91	1.33	0.85	0.86	1.35	0.8	1.28	1.37
	431	1.84	1.59	0.96	0.95	1.53	1.88	1.34	1.19	1.52	1.17	0.64	1.43	1.04	0.99	1.22	1.36	1.69	1.74	1.59	1.73	1.77	1.52	1.61	1.35	1.61	2.07	1.16	1.12	1.34	2.13	1.29	1.19	1.78	0.72	1.91	1.62	1.29	6.51	1.01	1.06	0.9	1.41	0.9	0.83	1.42	0.8	1.38	1.45
	432	1.99	1.62	1.01	0.99	1.42	2.08	1.48	1.25	1.4	1.08	0.67	1.48	1.11	0.94	1.32	1.4	1.75	1.82	1.63	1.76	1.85	1.59	1.77	1.47	1.68	2.19	1.25	1.13	1.41	2.25	1.34	1.26	1.56	0.73	1.89	1.48	1.37	5.9	1.05	1.1	0.88	1.5	0.95	0.82	1.5	0.82	1.49	1.54
	433	2.12	1.65	1.08	1.04	1.31	2.26	1.64	1.32	1.29	1.02	0.71	1.53	1.21	0.89	1.43	1.45	1.76	1.92	1.67	1.74	1.94	1.64	1.93	1.6	1.75	2.26	1.35	1.15	1.49	2.31	1.4	1.35	1.39	0.74	1.78	1.31	1.49	5.19	1.1	1.15	0.87	1.6	0.99	0.83	1.59	0.85	1.61	1.63
	434	2.2	1.66	1.19	1.12	1.21	2.37	1.81	1.38	1.2	0.98	0.77	1.58	1.33	0.85	1.56	1.5	1.71	2.04	1.71	1.66	2.03	1.69	2.08	1.73	1.82	2.25	1.46	1.19	1.57	2.28	1.47	1.46	1.28	0.76	1.59	1.14	1.63	4.44	1.18	1.22	0.85	1.7	1.02	0.85	1.69	0.89	1.72	1.71
	435	2.2	1.65	1.32	1.23	1.12	2.41	1.97	1.43	1.12	0.96	0.86	1.61	1.46	0.84	1.7	1.55	1.63	2.18	1.76	1.55	2.12	1.73	2.18	1.84	1.87	2.16	1.57	1.25	1.66	2.16	1.55	1.58	1.24	0.8	1.37	1	1.8	3.71	1.27	1.3	0.85	1.8	1.02	0.9	1.8	0.95	1.83	1.79
	436	2.14	1.62	1.49	1.36	1.04	2.36	2.09	1.47	1.06	0.96	1.01	1.62	1.58	0.84	1.83	1.6	1.51	2.33	1.79	1.41	2.19	1.73	2.22	1.92	1.91	2.02	1.68	1.33	1.73	1.97	1.65	1.71	1.26	0.83	1.17	0.91	1.99	3.05	1.39	1.4	0.85	1.87	1.01	0.97	1.91	1.02	1.91	1.88
	437	2.02	1.57	1.66	1.51	0.96	2.22	2.16	1.5	1.01	0.98	1.21	1.59	1.7	0.85	1.93	1.62	1.39	2.47	1.8	1.27	2.23	1.7	2.2	1.96	1.91	1.86	1.78	1.42	1.76	1.77	1.77	1.84	1.34	0.88	1.01	0.85	2.18	2.49	1.52	1.52	0.86	1.92	0.98	1.06	2.01	1.09	1.96	1.98
	438	1.87	1.49	1.84	1.66	0.9	2.03	2.16	1.51	0.98	1.03	1.47	1.54	1.81	0.85	1.99	1.63	1.28	2.59	1.78	1.15	2.24	1.63	2.14	1.95	1.88	1.68	1.86	1.51	1.76	1.58	1.89	1.95	1.47	0.93	0.91	0.82	2.36	2.06	1.66	1.65	0.88	1.93	0.94	1.17	2.1	1.16	1.96	2.08
	439	1.7	1.4	2.01	1.83	0.84	1.82	2.07	1.49	0.96	1.09	1.76	1.46	1.88	0.85	1.99	1.61	1.18	2.67	1.73	1.05	2.23	1.52	2.06	1.91	1.81	1.52	1.9	1.6	1.71	1.41	2	2.05	1.65	0.97	0.85	0.81	2.49	1.72	1.79	1.8	0.9	1.91	0.91	1.28	2.16	1.21	1.9	2.18
	440	1.53	1.29	2.13	1.97	0.8	1.61	1.92	1.46	0.94	1.17		1.36	1.91	0.83	1.92	1.58	1.11	2.73	1.65	0.97	2.2	1.38	1.97	1.82	1.71	1.37	1.93	1.68	1.61	1.28	2.07	2.12	1.85	1.02	0.82	0.81	2.57	1.48	1.89	1.96	0.94	1.84	0.88	1.36	2.16	1.24	1.8	2.29
	441	1.36	1.18	2.18	2.09	0.76	1.42	1.73	1.4	0.93	1.26		1.25	1.9	0.8	1.81	1.52	1.06	2.75	1.54	0.92	2.15	1.24	1.86	1.71	1.59	1.23	1.92	1.76	1.48	1.16	2.1	2.16	2.03	1.05	0.81	0.81	2.59	1.3	1.95	2.1	1	1.73	0.87	1.43	2.09	1.27	1.66	2.38
	442	1.2	1.07	2.16	2.17	0.74	1.26	1.54	1.32	0.94	1.36		1.14	1.86	0.78	1.67	1.44	1.04	2.74	1.41	0.88	2.1	1.1	1.74	1.59	1.45	1.12	1.91	1.83	1.34	1.05	2.06	2.16	2.14	1.09	0.81	0.83	2.53	1.18	1.96	2.21	1.06	1.6	0.87	1.47	1.96	1.3	1.52	2.45
	443	1.06	0.97	2.08	2.19	0.73	1.13	1.37	1.24	0.96	1.45		1.03	1.78	0.76	1.53	1.34	1.04	2.7	1.27	0.86	2.03	0.97	1.6	1.47	1.32	1.03	1.89	1.91	1.2	0.96	1.97	2.11	2.16	1.12	0.83	0.85	2.4	1.09	1.92	2.28	1.15	1.46	0.88	1.51	1.79	1.32	1.37	2.47
	444	0.94	0.88	1.95	2.15	0.73	1.03	1.22	1.15	0.99	1.54		0.94	1.69	0.75	1.39	1.23	1.06	2.65	1.14	0.84	1.94	0.87	1.47	1.37	1.18	0.97	1.88	2.02	1.07	0.87	1.86	2.02	2.05	1.15	0.87	0.88	2.23	1.02	1.83	2.29	1.23	1.33	0.9	1.56	1.59	1.35	1.24	2.45
	445	0.85	0.82	1.8	2.05	0.74	0.96	1.1	1.06	1.03	1.62		0.86	1.57	0.76	1.27	1.12	1.11	2.57	1.02	0.84	1.84	0.79	1.33	1.28	1.07	0.92	1.88	2.16	0.97	0.8	1.76	1.9	1.85	1.18	0.91	0.92	2.03	0.98	1.71	2.25	1.31	1.2	0.93	1.63	1.4	1.4	1.13	2.39
	446	0.79	0.77	1.63	1.89	0.75	0.91	1	0.98	1.09	1.7		0.79	1.46	0.78	1.17	1.02	1.19	2.45	0.92	0.86	1.73	0.73	1.21	1.2	0.96	0.89	1.88	2.34	0.88	0.75	1.67	1.75	1.62	1.23	0.96	0.98	1.81	0.94	1.55	2.14	1.39	1.08	0.96	1.71	1.23	1.47	1.04	2.29
	447	0.74	0.74	1.47	1.7	0.78	0.89	0.92	0.92	1.14	1.78		0.74	1.35	0.81	1.09	0.93	1.31	2.29	0.85	0.9	1.6	0.68	1.1	1.14	0.88	0.87	1.87	2.55	0.82	0.71	1.59	1.6	1.4	1.29	1.01	1.04	1.58	0.91	1.38	1.97	1.45	0.98	0.97	1.81	1.08	1.55	0.97	2.17
	448	0.72	0.72	1.32	1.49	0.8	0.89	0.86	0.87	1.19	1.86		0.7	1.25	0.85	1.03	0.86	1.44	2.09	0.79	0.95	1.45	0.65	1.01	1.1	0.81	0.87	1.84	2.76	0.77	0.68	1.49	1.45	1.23	1.38	1.06	1.1	1.37	0.88	1.22	1.74	1.48	0.9	0.97	1.93	0.96	1.63	0.91	2.06
	449	0.7	0.71	1.2	1.29	0.83	0.9	0.81	0.84	1.23	1.97		0.68	1.16	0.89	0.99	0.81	1.59	1.87	0.76	1.03	1.31	0.63	0.95	1.07	0.76	0.88	1.79	2.93	0.74	0.66	1.37	1.32	1.12	1.48	1.09	1.15	1.18	0.87	1.08	1.49	1.47	0.83	0.94	2.04	0.86	1.7	0.86	1.96
	450	0.7	0.71	1.1	1.13	0.87	0.94	0.77	0.83	1.27	2.1		0.66	1.09	0.94	0.96	0.79	1.74	1.65	0.74	1.12	1.17	0.63	0.89	1.07	0.73	0.91	1.73	3.06	0.71	0.65	1.25	1.21	1.08	1.58	1.13	1.19	1.02	0.86	0.97	1.26	1.43	0.78	0.9	2.13	0.79	1.76	0.84	1.9
	451	0.7	0.71	1.03	1	0.9	0.99	0.75	0.83	1.31	2.26		0.65	1.04	0.98	0.96	0.79	1.88	1.46	0.74	1.22	1.06	0.63	0.85	1.08	0.7	0.96	1.67	3.11	0.7	0.66	1.14	1.14	1.09	1.68	1.16	1.22	0.9	0.86	0.89	1.06	1.36	0.74	0.85	2.21	0.73	1.79	0.83	1.88
	452	0.71	0.72	0.98	0.91	0.94	1.06	0.75	0.83	1.37	2.49		0.64	1.01	1.01	0.98	0.81	2.03	1.3	0.76	1.33	0.96	0.64	0.83	1.11	0.68	1.02	1.62	3.08	0.69	0.67	1.04	1.09	1.14	1.75	1.2	1.23	0.82	0.87	0.83	0.91	1.27	0.71	0.81	2.27	0.7	1.77	0.85	1.89
	453	0.73	0.73	0.96	0.87	1	1.13	0.76	0.84	1.43	2.79		0.64	1	1.03	1.01	0.85	2.18	1.2	0.79	1.46	0.9	0.66	0.82	1.16	0.67	1.11	1.6	3	0.71	0.7	0.97	1.08	1.22	1.79	1.25	1.25	0.77	0.9	0.8	0.81	1.18	0.69	0.78	2.3	0.68	1.72	0.91	1.91
	454	0.76	0.74	0.96	0.85	1.08	1.21	0.78	0.85	1.52	3.19		0.66	1.02	1.03	1.06	0.9	2.35	1.15	0.84	1.61	0.87	0.69	0.83	1.21	0.67	1.22	1.61	2.9	0.74	0.73	0.94	1.08	1.33	1.78	1.31	1.27	0.74	0.94	0.78	0.75	1.1	0.69	0.77	2.3	0.68	1.62	0.99	1.93
	455	0.79	0.76	0.98	0.87	1.2	1.29	0.8	0.87	1.65	3.71		0.69	1.06	1.03	1.13	0.98	2.53	1.15	0.92	1.79	0.86	0.74	0.85	1.27	0.68	1.35	1.64	2.82	0.8	0.78	0.95	1.1	1.44	1.73	1.4	1.32	0.74	0.99	0.79	0.72	1.03	0.69	0.78	2.24	0.69	1.5	1.1	1.93
	456	0.83	0.78	1.03	0.92	1.38	1.37	0.82	0.89	1.82	4.39		0.73	1.12	1.03	1.2	1.09	2.72	1.19	1.03	1.99	0.87	0.81	0.88	1.33	0.7	1.51	1.68	2.75	0.89	0.82	0.98	1.13	1.56	1.64	1.5	1.38	0.76	1.07	0.81	0.72	0.98	0.71	0.81	2.13	0.71	1.36	1.25	1.91
	457	0.88	0.81	1.09	1.01	1.65	1.45	0.85	0.93	2.06	5.26		0.78	1.2	1.04	1.27	1.22	2.93	1.27	1.17	2.22	0.91	0.89	0.91	1.4	0.73	1.69	1.73	2.71	1	0.87	1.04	1.17	1.67	1.54	1.61	1.46	0.8	1.15	0.87	0.73	0.94	0.75	0.85	1.98	0.75	1.22	1.43	1.88
	458	0.94	0.85	1.17	1.12	2.04	1.53	0.89	0.97	2.41	6.32		0.83	1.3	1.07	1.35	1.37	3.14	1.37	1.35	2.48	0.95	1.01	0.95	1.48	0.77	1.91	1.79	2.7	1.12	0.92	1.12	1.21	1.76	1.44	1.73	1.55	0.85	1.23	0.94	0.75	0.91	0.8	0.91	1.8	0.8	1.09	1.64	1.84
	459	1.02	0.88	1.26	1.25	2.6	1.63	0.94	1.03	2.93	7.56		0.89	1.42	1.11	1.43	1.54	3.36	1.48	1.58	2.77	1.02	1.16	0.99	1.58	0.83	2.16	1.86	2.73	1.26	0.96	1.25	1.25	1.81	1.33	1.85	1.63	0.91	1.29	1.05	0.8	0.89	0.86	0.98	1.62	0.86	0.98	1.87	1.81
	460	1.12	0.92	1.36	1.41	3.41	1.77	1.01	1.1	3.65	8.92		0.95	1.55	1.18	1.52	1.71	3.6	1.59	1.85	3.08	1.09	1.34	1.06	1.7	0.9	2.47	1.95	2.78	1.4	1.01	1.43	1.31	1.81	1.22	1.96	1.69	0.99	1.33	1.16	0.86	0.88	0.93	1.05	1.44	0.93	0.89	2.11	1.81
	461	1.27	0.96	1.47	1.56	4.6	1.98	1.11	1.19	4.66	10.29		1.01	1.7	1.27	1.62	1.89	3.88	1.68	2.16	3.43	1.17	1.55	1.15	1.84	1	2.84	2.08	2.84	1.54	1.06	1.68	1.37	1.76	1.12	2.05	1.7	1.08	1.36	1.27	0.94	0.87	0.99	1.12	1.29	1.02	0.82	2.34	1.86
	462	1.48	1.01	1.6	1.71	6.32	2.27	1.24	1.28	6.06	11.55		1.08	1.86	1.37	1.73	2.05	4.22	1.76	2.5	3.81	1.27	1.8	1.31	2.02	1.12	3.3	2.23	2.88	1.69	1.11	1.99	1.44	1.68	1.02	2.12	1.68	1.18	1.38	1.35	1.03	0.86	1.05	1.17	1.15	1.12	0.77	2.56	1.98
	463	1.77	1.07	1.74	1.84	8.69	2.68	1.42	1.4	7.96	12.6		1.17	2.03	1.48	1.87	2.23	4.62	1.84	2.85	4.29	1.39	2.09	1.54	2.22	1.28	3.84	2.41	2.89	1.86	1.17	2.35	1.52	1.58	0.94	2.15	1.64	1.27	1.42	1.4	1.15	0.86	1.11	1.22	1.03	1.23	0.74	2.75	2.19
	464	2.15	1.15	1.9	1.95	11.73	3.23	1.66	1.54	10.38	13.41		1.31	2.22	1.59	2.05	2.42	5.15	1.94	3.18	5	1.55	2.44	1.89	2.46	1.47	4.47	2.63	2.86	2.06	1.23	2.72	1.6	1.51	0.86	2.11	1.56	1.36	1.49	1.43	1.27	0.87	1.18	1.26	0.93	1.36	0.72	2.92	2.5
	465	2.67	1.27	2.08	2.06	15.25	3.99	2	1.7	13.24	13.96		1.52	2.42	1.67	2.27	2.64	5.95	2.1	3.44	6.11	1.75	2.86	2.4	2.75	1.7	5.17	2.91	2.8	2.29	1.3	3.06	1.71	1.48	0.8	2.02	1.48	1.44	1.59	1.44	1.4	0.88	1.26	1.29	0.85	1.5	0.72	3.06	2.93
	466	3.36	1.43	2.31	2.19		4.99	2.46	1.9	15.84	14.32		1.82	2.66	1.73	2.54	2.87	7.17	2.32	3.6	7.79	2.03	3.35	3.1	3.09	2.01	5.87	3.25	2.69	2.57	1.38	3.32	1.83	1.52	0.74	1.89	1.4	1.53	1.74	1.47	1.54	0.9	1.37	1.34	0.79	1.68	0.73	3.22	3.48
	467	4.2	1.64	2.58	2.36		6.23	3.07	2.14	16.79	14.55		2.22	2.93	1.74	2.87	3.1	8.96	2.63	3.63	10.19	2.42	3.92	3.99	3.56	2.43	6.51	3.69	2.56	2.92	1.49	3.51	1.98	1.64	0.71	1.72	1.34	1.64	1.94	1.52	1.69	0.95	1.52	1.41	0.74	1.9	0.75	3.42	4.19
	468	5.2	1.87	2.89	2.58		7.79	3.85	2.45	15.77	14.7		2.74	3.25	1.72	3.27	3.33	11.41	3.05	3.57	13.3	2.93	4.58	4.99	4.28	2.97	7.04	4.24	2.45	3.36	1.63	3.68	2.18	1.85	0.69	1.55	1.28	1.78	2.15	1.61	1.86	1.02	1.72	1.48	0.71	2.16	0.78	3.67	5.07
	469	6.26	2.12	3.27	2.87		9.69	4.78	2.87	13.8	14.83		3.36	3.64	1.67	3.77	3.53	14.48	3.56	3.44	16.85	3.58	5.34	6.01	5.43	3.68		4.91	2.37	3.92	1.79	3.9	2.42	2.17	0.67	1.38	1.25	1.95	2.34	1.74	2.06	1.11	1.97	1.55	0.69	2.49	0.84	3.97	6.13
	470	7.21	2.32	3.7	3.26		11.96	5.81	3.47	11.92	14.93		4.02	4.11	1.59	4.43	3.66	17.86	4.13	3.3	20.26	4.33	6.18	6.91	7.18	4.57		5.68	2.34	4.62	1.98	4.2	2.72	2.6	0.67	1.23	1.23	2.19	2.46	1.93	2.28	1.2	2.28	1.63	0.68	2.86	0.91	4.32	7.4
	471	7.89	2.44	4.2	3.78		14.54	6.91	4.29	10.83	14.98		4.66	4.69	1.51	5.29	3.69	20.95	4.7	3.21	22.84	5.1	7.05		9.57	5.65		6.5	2.37	5.46	2.2	4.61	3.08	3.13	0.69	1.1	1.22	2.49	2.5	2.18	2.54	1.28	2.68	1.71	0.68	3.29	1	4.7	8.9
	472	8.17	2.44	4.77	4.47		17.28	8.14	5.35	10.85	15		5.2	5.39	1.43	6.33	3.61	23.2	5.21	3.2	24.26	5.79	7.93		12.36	6.8		7.3	2.45	6.46	2.45	5.15	3.53	3.74	0.72	1	1.22	2.87	2.44	2.52	2.86	1.32	3.16	1.79	0.7	3.76	1.12	5.09	10.66
	473	8.06	2.34	5.4	5.33		19.86	9.64	6.63	12.08	14.97		5.61	6.29	1.35	7.52	3.43	24.36		3.33	24.67		8.78		14.9	7.94		8.01	2.59	7.72	2.74	5.82	4.06	4.38	0.76	0.92	1.22	3.36	2.3	3	3.25	1.32	3.74	1.86	0.73	4.23	1.24	5.5	12.66
	474	7.64	2.19	6.03	6.31		21.98	11.53	8.01	14.54	14.91		5.92	7.48	1.27	8.75	3.18	24.67		3.62	24.67		9.52		16.16	8.92		8.65	2.81	9.32	3.05	6.59	4.69	4.92	0.81	0.85	1.21	3.97	2.11	3.68	3.72	1.29	4.43	1.92	0.77	4.67	1.36	5.9	14.83
	475	7.04	2.04	6.58	7.34		23.44	13.88	9.27	17.98	14.82		6.16	9.11	1.19	9.84	2.9	24.67		4.05	24.67		10.07		15.67	9.61		9.23	3.08	11.34	3.37	7.39	5.39	5.21	0.88	0.81	1.19	4.72	1.91	4.57	4.29	1.24	5.21	1.98	0.83	5.06	1.46	6.29	16.75
	476	6.37	1.98	6.98	8.29		24.33	16.45	10.23		14.69		6.38	11.14	1.11	10.63	2.61	24.67		4.58	24.67		10.44		13.84	9.97		9.74	3.4	13.78	3.66	8.15	6.16	5.15	0.96	0.78	1.17	5.62	1.71	5.68	4.96	1.21	6.06	2.03	0.91	5.49	1.56	6.67	17.98
	477	5.71	2.07	7.14	9.02		24.67	18.78	10.81		14.54		6.61	13.27	1.04	11.06	2.35	24.67		5.13	24.67		10.68		11.69	10.05		10.19	3.77	16.54			6.96	4.74	1.03	0.76	1.17	6.62	1.55	6.95	5.72	1.21	6.98	2.05	0.99	6.13	1.64	7.07	18.17
	478	5.12	2.33	7.04	9.45		24.67	20.52	11.06		14.41		6.84	15	0.97	11.27	2.12	24.67		5.54	24.67		10.84		10.03	9.88		10.66	4.18	19.35			7.84	4.08	1.11	0.77	1.19	7.74	1.41	8.22	6.53	1.24	8.07	2.04	1.1	7.15	1.75	7.5	17.2
	479	4.62	2.8	6.74	9.69			21.34	11.08		14.31		7.09	15.88	0.92	11.4	1.92			5.73			10.96		9.08	9.52		11.21	4.61	21.81			8.9	3.33	1.19	0.79	1.23	9.04	1.3	9.32	7.38	1.31	9.48	1.97	1.22	8.73	1.9	7.96	15.32
	480	4.22	3.59	6.33	9.85			21.1	11		14.23		7.33	15.68	0.88	11.54	1.77			5.63			11.1		8.76	9.04		11.74	5.02	23.55			10.29	2.64	1.27	0.83	1.29	10.62	1.21	10.12	8.2	1.41	11.31	1.86	1.39	11.03	2.11	8.49	13.18
	481	3.93	4.84	5.89	10.02			20.04	10.87		14.16		7.48	14.72	0.86	11.74	1.66			5.3			11.24		8.93	8.48		12.24	5.46	24.43			12.13	2.07	1.36	0.89	1.37	12.33	1.15	10.53	8.93	1.52	13.61	1.71	1.63	14.02	2.38	9.1	11.34
	482	3.78	6.5	5.47	10.29			18.68	10.73		14.08		7.46	13.49	0.86	11.97	1.58			4.82			11.38		9.4	7.87		12.74	6.09	24.67			14.43	1.65	1.47	0.97	1.45	13.69	1.1	10.57	9.54	1.64	16.31	1.54	1.98	17.44	2.68	9.76	10.12
	483	3.82	8.03	5.11	10.68			17.32	10.62		13.98		7.24	12.32	0.88	12.21	1.54			4.3			11.55		10.02	7.26		13.28	7.08				17.06	1.35	1.6	1.05	1.52	14.23	1.06	10.32	10.04	1.76	18.86	1.36	2.47	20.67	3	10.5	9.72
	484	4.16	8.6	4.8	11.2			16.07	10.53		13.84		6.88	11.39	0.9	12.41	1.54			3.84			11.71			6.66		13.89	8.62				19.73	1.16	1.75	1.13	1.58	13.92	1.03	9.85	10.49	1.84	20.26	1.2	3.14	23.07	3.32	11.19	10.12
	485	4.94	7.85	4.53	11.85				10.45		13.68		6.48	10.69	0.93	12.55	1.56			3.46			11.81			6.06		14.49	10.83				22.03	1.04	1.93	1.2	1.63	13.23	1.01	9.24	10.97	1.89	19.8	1.07	4.01	24.32	3.63	11.66	11.24
	486	6.33	6.25	4.3	12.5				10.37		13.54		6.15	10.06	0.97	12.59	1.6			3.19			11.74			5.42		14.94	13.75				23.63	0.99	2.12	1.26	1.71	12.67	0.99	8.61	11.52	1.89	17.66	0.96	5.01	24.67	3.95	11.88	12.9
	487	8.52	4.59	4.09	12.96				10.28		13.47		5.93	9.39	1	12.55	1.67			3.02			11.34			4.74		15.11	17.14				24.45	0.99	2.33	1.33	1.85	12.53	0.98	8.04	12.13	1.86	14.74	0.87	6.05	24.67	4.29	11.91	14.89
	488	11.44	3.29	3.88	13.07				10.14		13.5		5.85	8.67	1.04	12.4	1.78			2.93			10.41			4.03		15	20.43				24.67	1.03	2.55	1.42	2.08	12.93	0.97	7.61	12.74	1.8	11.99	0.81	6.97	24.67	4.66	11.78	16.81
	489	14.22	2.43	3.65	12.74				9.91		13.66		5.9	7.99	1.08	12.12	1.92			2.91			9			3.31		14.72	22.94				24.67	1.11	2.75	1.56	2.43	13.95	0.98	7.36	13.27	1.72		0.77	7.66	24.67	5.07	11.47	18.21
	490	15.54	2.01	3.41	12.04				9.57		13.9		6.03	7.41	1.14	11.73	2.09			2.93			7.45			2.67			24.29					1.2	2.93	1.75	2.93	15.57	1.01	7.4	13.64	1.64		0.74	8.05	24.67	5.54	11.01	19.03
	491	14.66	1.89	3.14	11.12				9.15		14.17		6.18	6.93	1.22	11.27	2.29			2.97			6.1			2.23								1.28	3.05	2.02	3.69	17.44	1.08	7.74	13.82	1.57		0.73	8.17	24.67	6.03	10.43	19.17
	492	12.16	1.99	2.87	10.17				8.68		14.43		6.29	6.55	1.34	10.82	2.51			3			5.16			2.09								1.32	3.11	2.39	4.78	19.03	1.18	8.23		1.48		0.73	8.06	24.67	6.52	9.78	18.73
	493	9.27	2.17	2.6	9.31				8.22		14.62		6.35	6.2	1.52	10.43	2.7			3.04			4.68			2.3								1.32	3.12	2.86	6.26	20.11	1.32	8.72		1.4		0.74	7.75	24.67	7.01	9.13	18.14
	494	6.93	2.38	2.36	8.64				7.8		14.72		6.4	5.85	1.78	10.14	2.82			3.11			4.67			3.01								1.28	3.07	3.44	8.17	20.92	1.5	9.05		1.3		0.76	7.33	24.67	7.45	8.56	17.76
	495	5.39	2.58	2.16	8.16				7.47		14.73		6.47	5.54	2.16	9.99	2.85			3.24			5.13			4.5								1.22	2.99	4.15	10.45	21.82	1.72	9.14		1.2		0.8	6.9	24.67	7.82	8.11	17.68
	496	4.5	2.73	2.01	7.75				7.3		14.72		6.57	5.31	2.69	9.95	2.79			3.45			6.04			7.2								1.14	2.87	5.01	12.94		1.95	9.03		1.09		0.84	6.5	24.67	8.11	7.88	17.92
	497	4.05		1.89	7.3				7.35		14.76		6.7	5.19	3.39	10.02	2.66			3.79			7.32			11.37								1.07	2.75	6.03	15.31		2.2	8.82		1		0.9	6.16	24.67	8.34	7.92	18.39
	498	3.92		1.8	6.77				7.64		14.86		6.84	5.19	4.22	10.18	2.47			4.25			8.79			16.5								1.02	2.65	7.16	17.32		2.44	8.61		0.92		0.96	5.96	24.05	8.53	8.18	18.92
	499	3.98		1.74	6.14				8.14		15.04		7	5.28	5.11	10.4	2.25			4.86			10.24			20.44								0.98	2.58	8.31	18.69		2.7	8.49		0.86		1.03	5.91	22.45	8.69	8.56	19.46
	500	4.17		1.69	5.48				8.82		15.29		7.16	5.4	5.95	10.67	2.02			5.57			11.47			20.43								0.95	2.57	9.39	19.4		2.97	8.49		0.82		1.11	6.02	20.43	8.84	8.98	20.01
	501	4.49		1.67	4.84				9.61		15.57		7.32	5.49	6.65	11	1.81			6.34			12.4			16.53								0.92	2.62	10.37	19.75		3.3	8.63		0.8		1.2	6.32	18.59	8.99	9.39	20.46
	502	4.93		1.65	4.37				10.37		15.82		7.49	5.53	7.18	11.36	1.61			7.1			13.02			11.56								0.9	2.74	11.22	19.84		3.71	8.84		0.8		1.32	6.85	17.35	9.15	9.77	20.75
	503	5.44		1.65	4.19				10.97		15.99		7.68	5.5	7.56	11.7	1.44			7.78			13.4			7.52								0.9	2.91	11.92	19.72		4.24	9.03		0.81		1.47	7.56	16.92	9.34	10.11	21.09
	504	5.95		1.66	4.35				11.29		16.04		7.9	5.45	7.88	11.97	1.32			8.36			13.6			4.88								0.92	3.12	12.42	19.54		4.91	9.25		0.84		1.67	8.41	17.35	9.56	10.44	21.64
	505			1.72	4.91				11.25		16		8.15	5.39	8.2	12.13	1.23			8.87			13.68			3.41								0.95	3.34	12.68	19.35		5.75	9.54		0.88		1.95	9.26	18.59	9.81	10.77	22.33
	506			1.93	5.9				10.89		15.89		8.46	5.36	8.53	12.13	1.18			9.32						2.74								1.01	3.56	12.68	19.24		6.74	9.9		0.94		2.31	9.84	20.43	10.08	11.08	23.06
	507			2.42	7.32				10.3		15.72		8.84	5.34	8.9	12	1.16			9.73						2.6								1.1	3.75	12.4	19.21		7.87			1.02		2.77	9.83	22.45	10.36	11.38	23.67
	508			3.29	9				9.59		15.53		9.3	5.34	9.3	11.82	1.17			10.12						2.88								1.21	3.87	11.88	19.26		9.08			1.12		3.3	9.18	24.05	10.61	11.67	24.07
	509			4.48	10.54				8.88		15.33		9.84	5.32	9.69	11.65	1.21			10.47						3.54								1.32	3.86	11.23	19.36		10.32			1.25		3.87	8.04		10.8	11.98	24.3
	510			5.61	11.45				8.3		15.17		10.41	5.32	10.02	11.55	1.27									4.46								1.43	3.71	10.59	19.47		11.51			1.41		4.37	6.74			12.32	24.48
	511			6.11	11.43				7.9		15.03		10.94	5.33	10.29	11.54	1.37									5.48								1.52	3.45	10.09	19.55		12.53			1.59		4.74	5.6			12.7	24.62
	512			5.63	10.58				7.74				11.36	5.38		11.64	1.48									6.52								1.57	3.15	9.82	19.62		13.24			1.8		4.9	4.78			13.13	24.67
	513			4.5	9.34				7.83					5.44		11.83	1.6									7.53								1.61	2.87	9.79	19.7		13.54			2.02		4.85	4.29			13.56	24.67
	514			3.31	8.09				8.15					5.48		12.08	1.72									8.5								1.63	2.67	9.97	19.82		13.43			2.26		4.66	4.12			13.94	24.67
	515			2.44	7.02				8.66					5.43		12.37	1.82									9.44								1.64	2.59	10.29	20		12.99			2.49		4.4	4.2			14.2
	516			1.96	6.27				9.31					5.29		12.66	1.87									10.37								1.64	2.63	10.68	20.2		12.36			2.71		4.1	4.5			14.29
	517			1.77	5.86				10					5.07		12.95	1.86									11.25								1.66	2.76	11.09	20.41		11.73			2.89		3.79	4.95			14.22
	518			1.74	5.78				10.68					4.83		13.21	1.8									12.02								1.71	2.94	11.48	20.58		11.18			3.02		3.51	5.48			14.05
	519			1.77	5.98				11.26					4.64		13.43	1.71									12.59								1.8	3.12	11.78	20.7		10.79			3.1		3.28	6.02			13.85
	520			1.83	6.4				11.72					4.55		13.58	1.6									12.93								1.95	3.28	12.01	20.72		10.57			3.15		3.13	6.51
	521			1.91	6.94									4.56			1.51									13.06								2.15	3.42	12.16	20.64		10.52			3.17		3.08	6.93
	522			2.03	7.49									4.65			1.44																	2.35	3.52	12.29	20.47		10.64			3.2		3.1	7.28
	523			2.18	7.96									4.79			1.39																	2.47	3.6	12.38	20.26		10.95			3.26		3.19	7.6
	524			2.35										4.97			1.37																	2.44		12.44	20.07		11.42			3.33		3.3	7.94
	525			2.52										5.16			1.38																	2.25		12.45	19.93		12.04			3.44		3.41	8.35
	526			2.68										5.37			1.42																	1.95		12.4	19.86		12.71			3.57		3.49	8.82
	527			2.8										5.61			1.47																	1.62		12.3	19.83		13.34			3.73		3.53	9.34
	528			2.85										5.89			1.55																	1.34		12.17	19.81		13.82			3.94		3.52	9.85
	529			2.87										6.19			1.65																	1.13			19.75		14.13			4.17		3.51	10.3
	530			2.85										6.47			1.77																	1.01			19.6		14.3			4.43		3.5	10.64
	531			2.83													1.91																	0.93			19.35		14.41			4.67		3.51	10.84
	532																2.07																	0.9			19.04		14.5			4.87		3.55	10.87
	533																2.27																	0.89			18.7		14.56			5.01		3.62	10.79
	534																2.52																	0.9			18.34		14.57			5.07		3.74	10.62
	535																2.82																	0.93			18.01		14.54			5.08		3.95	10.38
	536																3.21																	0.96			17.72		14.46			5.04		4.27	10.09
	537																3.81																	1.02			17.47		14.36			4.98		4.69	9.79
	538																4.77																	1.1			17.26					4.91		5.19	9.52
	539																6.29																	1.19			17.09					4.83		5.7	9.31
	540																8.55																	1.3			16.97					4.74		6.19	9.14
	541																11.41																	1.4			16.95					4.66		6.61
	542																14.14																	1.49			17.12					4.6		6.91
	543																15.71																	1.57			17.49					4.58		7.09
	544																15.49																	1.62			18.04					4.61
	545																13.81																	1.66			18.68					4.69
	546																11.68																	1.71			19.31					4.84
	547																10																	1.78			19.79					5.05
	548																9.03																	1.88			20.01					5.3
	549																8.68																	2			19.94					5.55
	550																8.78																	2.16			19.66					5.76
	551																9.14																	2.32			19.19					5.91
	552																9.48																	2.48			18.49					5.99
	553																																	2.6			17.44					6.01
	554																																	2.67			16.06					5.98
	555																																	2.66			14.45					5.92
	556																																	2.59			12.83					5.88
	557																																	2.47			11.4					5.86
	558																																	2.31			10.27					5.86
	559																																	2.12								5.9
	560																																	1.91								5.97
	561																																	1.71								6.08
	562																																	1.5								6.2
	563																																	1.31								6.32
	564																																	1.14
	565																																	1.01
	566																																	0.9
	567																																	0.83
	568																																	0.78
	569																																	0.76
	570																																	0.75
	571																																	0.75
	572																																	0.75
	573																																	0.77
	574																																	0.81
	575																																	0.85
	576																																	0.92
	577																																	1
	578																																	1.11
	579																																	1.24
	580																																	1.39
	581																																	1.55
	582																																	1.74
	583																																	1.94
	584																																	2.16
	585																																	2.42
	586																																	2.72
	587																																	3.09
	588																																	3.51
	589																																	3.98
	590																																	4.46
	591																																	4.91
	592																																	5.29
	593																																	5.56
	594																																	5.7
	595																																	5.74
	596																																	5.66
	597																																	5.48
	598																																	5.35
	599																																	5.41
	600																																	5.71
	601																																	6.41
	602																																	7.66
	603																																	9.59
	604																																	12.11
	605																																	14.92
	606																																	17.53
	607																																	19.49
	608																																	20.65
	609																																	21.08
	610																																	20.75
	611																																	19.91
	612																																	18.97
	613																																	17.96
	614
	615
	616
	617
	618
	619
	620
	621
	622
	623
	624
	625
	626
	627
	628
	629
	630
	631
	632
	633
	634
	635
	636
	637
	638
	639
	640
	641
	642
	643
	644
	645
	646
	647
	648
	649
	650
	651
	652
	653
	654
	655
	656
	657
	658
	659
	660
	661
	662
	663
	664
	665
	666
	667
	668
	669
	670
	671
	672
	673
	674
	675
	676
	677
	678
	679
	680
	681
	682
	683
	684
	685
	686
	687
	688
	689
	690
	691
	692
	693
	694
	695
	696
	697
	698
	699
	700
	701
	702
	703
	704
	705
	706
	707
	708
	709
	710
	711
	712
	713
	714
	715
	716
	717
	718
	719
	720
	721
	722
	723
	724
	725
	726
	727
	728
	729
	730
	731
	732
	733
	734
	735
	736
	737
	738
	739
	740
	741
	742
	743
	744
	745
	746
	747
	748
	749
	750
	751
	752
	753
	754
	755
	756
	757
	758
	759
	760
	761
	762
	763
	764
	765
	766
	767
	768
	769
	770
	771
	772
	773
	774
	775
	776
	777
	778
	779
	780
	781
	782
	783
	784
	785
	786
	787
	788
	789
	790
	791
	792
	793
	794
	795
	796
	797
	798
	799
	800
	801
	802
	803
	804
	805
	806
	807
	808
	809
	810
	811
	812
	813
	814
	815
	816
	817
	818
	819
	820
	821
	822
	823
	824
	825
	826
	827
	828
	829
	830
	831
	832
	833
	834
	835
	836
	837
	838
	839
	840
	841
	842
	843
	844
	845
	846
	847
	848
	849
	850
	851
	852
	853
	854
	855
	856
	857
	858
	859
	860
	861
	862
	863
	864
	865
	866
	867
	868
	869
	870
	871
	872
	873
	874
	875
	876
	877
	878
	879
	880
	881
	882
	883
	884
	885
	886
	887
	888
	889
	890
	891
	892
	893
	894
	895
	896
	897
	898
	899
	900
	901
	902
	903
	904
	905
	906
	907
	908
	909
	910
	911
	912
	913
	914
	915
	916
	917
	918
	919
	920
	921
	922
	923
	924
	925
	926
	927
	928
	929
	930
	931
	932
	933
	934
	935
	936
	937
	938
	939
	940
	941
	942
	943
	944
	945
	946
	947
	948
	949
	950
	951
	952
	953
	954
	955
	956
	957
	958
	959
	960
	961
	962
	963
	964
	965
	966
	967
	968
	969
	970
	971
	972
	973
	974
	975
	976
	977
	978
	979
	980
	981
	982
	983
	984
	985
	986
	987
	988
	989
	990
	991
	992
	993
	994
	995
	996
	997
	998
	999
	1000
	1001
	1002
	1003
	1004
	1005
	1006
	1007
	1008
	1009
	1010
	1011
	1012
	1013
	1014
	1015
	1016
	1017
	1018
	1019
	1020
	1021
	1022
	1023
	1024
	1025
	1026
	1027
	1028
	1029
	1030
	1031
	1032
	1033
	1034
	1035
	1036
	1037
	1038
	1039
	1040
	1041
	1042
	1043
	1044
	1045
	1046
	1047
	1048
	1049
	1050
	1051
	1052
	1053
	1054
	1055
	1056
	1057
	1058
	1059
	1060
	1061
	1062
	1063
	1064
	1065
	1066
	1067
	1068
	1069
	1070
	1071
	1072
	1073
	1074
	1075
	1076
	1077
	1078
	1079
	1080
	1081
	1082
	1083
	1084
	1085
	1086
	1087
	1088
	1089
	1090
	1091
	1092
	1093
	1094
	1095
	1096
	1097
	1098
	1099
	1100
	1101
	1102
	1103
	1104
	1105
	1106
	1107
	1108
	1109
	1110
	1111
	1112
	1113
	1114
	1115
	1116
	1117
	1118
	1119
	1120
	1121
	1122
	1123
	1124
	1125
	1126
	1127
	1128
	1129
	1130
	1131
	1132
	1133
	1134
	1135
	1136
	1137
	1138
	1139
	1140
	1141
	1142
	1143
	1144
	1145
	1146
	1147
	1148
	1149
	1150
	1151
	1152
	1153
	1154
	1155
	1156
	1157
	1158
	1159
	1160
	1161
	1162
	1163
	1164
	1165
	1166
	1167
	1168
	1169
	1170
	1171
	1172
	1173
	1174
	1175
	1176
	1177
	1178
	1179
	1180
	1181
	1182
	1183
	1184
	1185
	1186
	1187
	1188
	1189
	1190
	1191
[truncated: 232 more columns]

## Sheet: Table S8. AlphaFill Scores
Sequence Name	CLR		PCW
	local RMSd	TCS	local RMSd	TCS
Metazoa_consensus_SR-B	4.93	0.72	1.82	0.61
Danre_scarb1	4.97	0.77	2.05	0.66
Danre_scarb2a	4.94	0.49	1.25	0.61
Danre_scarb2b	4.92	0.54	0.98	0.67
Danre_scarb2c	4.69	0.58	1.97	0.71
Danre_scarb3	4.74	0.53	3.64	0.65
Gasac_scarb1
Gasac_scarb2a	7.57	0.86	2.96	0.79
Gasac_scarb2b	4.99	0.63	1.25	0.65
Gasac_scarb2c	4.98	0.55	1.37	0.6
Gasac_scarb3	4.67	0.47	3.73	0.54
Takru_scarb1	4.96	0.79	2.24	0.63
Takru_scarb2a	4.96	0.51	1.64	0.64
Takru_scarb2b	5.03	0.49	1.04	0.63
Takru_scarb2c	5.03	0.6	1.06	0.64
Homsa_SCARB1	4.99	0.81	2.25	0.65
Homsa_SCARB2	5.04	0.58	1.04	0.57
Homsa_SCARB3	4.81	0.56	1.82	0.65
Musmu_SCARB1	5.07	0.8	2.83	0.66
Musmu_SCARB2	5.04	0.54	1.18	0.54
Musmu_SCARB3	4.8	0.55	1.77	0.69
Xentr_SCARB1	4.93	0.82	4.23	0.68
Xentr_SCARB2	4.61	0.59	12.76	0.81
Xentr_SCARB3	4.94	0.74	1.14	0.63
Latch_SCARB1	4.96	0.81	2.39	0.75
Latch_SCARB3	4.79	0.65	2.03	0.66
Calmi_scarb1	4.88	0.81	2.43	0.67
Calmi_scarb2c	4.87	0.57	1.1	0.61
Calmi_scarb2-like	4.96	0.79	2.11	0.64
Calmi_scarb3	4.76	0.62	2.51	0.64
Petma_scarb2-like	5.02	0.74	1.57	0.63
Petma_scarb3-like	4.8	0.67	1.47	0.63
Oikdi_SR-B
Cioin_SR-B_1	4.92	0.77	1.36	0.65
Cioin_SR-B_2	4.73	0.67	3.26	0.87
Cioin_SR-B_3	4.85	0.73	4.24	0.7
Brafl_SR-B_1	4.91	0.77	2.6	0.64
Brafl_SR-B_2	4.84	0.8	2	0.7
Strpu_SR-B_1	4.97	0.76	1.73	0.68
Strpu_SR-B_2	4.95	0.54	2.56	0.69
Strpu_SR-B_3	4.93	0.74	2.63	0.68
Strpu_SR-B_4	4.91	0.54	1.85	0.71
Strpu_SR-B_5	5.05	0.77	2.8	0.77
Strpu_SR-B_6	4.94	0.82	3.33	0.83
Strpu_SR-B_7	4.82	0.71	2.15	0.59
Apoja_SR-B_1	4.91	0.76	2.24	0.72
Apoja_SR-B_2	4.74	0.63	2.03	0.64
Apoja_SR-B_3	5.04	0.77	1.72	0.62
Annja_SR-B_1	5.05	0.76	1.47	0.64
Annja_SR-B_2	5.17	0.79	2.09	0.58
Parha_SR-B_1	4.79	0.66	2.24	0.73
Parha_SR-B_2	4.72	0.86	2.65	0.67
Parha_SR-B_3	4.96	0.64	5.36	0.81
Parha_SR-B_4	4.78	0.73	2.02	0.7
Parha_SR-B_5	4.73	0.81	2.67	0.81
Parha_SR-B_6	1.39	0.84
Dappu_SR-B_1	5.08	0.73	2.62	0.73
Dappu_SR-B_2	4.91	0.63	2.56	0.72
Dappu_SR-B_3	7.72	0.72	2.89	0.78
Dappu_SR-B_4	4.06	0.75	2.58	0.73
Dappu_SR-B_5	0.17	0.42	2.83	0.75
Dappu_SR-B_6	5	0.78	2.71	0.6
Dappu_SR-B_7	4.99	0.56	2.45	0.81
Trica_SR-B_1	0.6	0.74	1.89	0.69
Trica_SR-B_2	5.03	0.61	2.1	0.75
Trica_SR-B_3	5.09	0.68	2.97	0.72
Trica_SR-B_4	5.04	0.74	2.41	0.87
Trica_SR-B_5	5.03	0.78	2.27	0.64
Trica_SR-B_6	5.16	0.88	5.48	0.85
Trica_SR-B_7	4.96	0.74	3.42	0.77
Trica_SR-B_8	5.2	0.77	1.87	0.64
Trica_SR-B_9	0.06	0.5	0.12	0.79
Trica_SR-B_10	5.3	0.83	2.83	0.83
Trica_SR-B_11	5.54	0.47	3.2	0.66
Trica_SR-B_12	4.96	0.74	3.96	0.87
Trica_SR-B_13	1.02	0.78	3.39	0.65
Trica_SR-B_14	5.04	0.86	3.46	0.55
Drome_crq	4.87	0.71	3.12	0.69
Drome_dsb	5.1	0.76	3.09	0.73
Drome_emp	5.1	0.58	1.99	0.69
Drome_ninaD	5.17	0.82	1.93	0.8
Drome_pes	5.18	0.78	2.5	0.63
Drome_santa-maria	4.88	0.71	2.77	0.62
Drome_Snmp1
Drome_Snmp2	0.1	0.61
Drome_SR-B_1	5.14	0.64	5.46	0.69
Drome_SR-B_2	6.07	0.86	3.71	0.75
Drome_SR-B_3	5.47	0.89	6.23	0.82
Drome_SR-B_4	5.78	0.81	3.52	0.72
Drome_SR-B_5	0.01	0.71	3.42	0.83
Drome_SR-B_6	5.02	0.64	4.9	0.74
Caeel_SR-B_1	4.86	0.37	3.44	0.54
Caeel_SR-B_2	5.19	0.55	2.62	0.72
Caeel_SR-B_3	0.65	0.37	1.58	0.86
Caeel_SR-B_4
Caeel_SR-B_5	7.22	0.82	2.39	0.63
Caeel_SR-B_6	7.52	0.88	9.76	0.73
Ascsu_SR-B	5.01	0.37	2.68	0.57
Trisu_SR-B	4.87	0.42	2.37	0.67
Capte_SR-B_1	4.84	0.72	2.14	0.79
Capte_SR-B_2	4.91	0.73	1.99	0.87
Dimgy_SR-B_1
Dimgy_SR-B_2	4.98	0.78	5.52	0.82
Lotgi_SR-B	5.06	0.74	2.26	0.89
Acagr_SR-B_1	0.58	0.45	3.86	0.75
Acagr_SR-B_2
Acagr_SR-B_3	4.89	0.85	4.3	0.81
Schme_SR-B	5.07	0.69	2.9	0.62
Nemve_SR-B_1	5.15	0.6	3.1	0.8
Nemve_SR-B_2	5.08	0.68	2.13	0.71
Nemve_SR-B_3	7.87	0.84	2.98	0.81
Nemve_SR-B_4
Acrdi_SR-B_1	5.02	0.69	3.86	0.71
Acrdi_SR-B_2	0.35	0.82
Stypi_SR-B_1	4.84	0.72	2.72	0.65
Stypi_SR-B_2	5	0.75	10.59	0.8
Stypi_SR-B_3	6.71	0.88	3.66	0.78
Stypi_SR-B_4
Stypi_SR-B_5	0.17	0.91	0.04	0.67
Xensp_SR-B_1	4.85	0.66	5.93	0.81
Xensp_SR-B_2	4.61	0.59	12.76	0.81
Xensp_SR-B_3
Aurau_SR-B	0.64	0.66
Hydvu_SR-B	5.27	0.57	2.86	0.58
Triad_SR-B	5.01	0.79	2.33	0.68
Ampqu_SR-B_1	4.63	0.47	7.91	0.69
Ampqu_SR-B_2	4.99	0.77	4.13	0.7
Ampqu_SR-B_3	4.72	0.26	3.65	0.55
Ephmu_SR-B	4.84	0.84	4.92	0.61
Aphva_SR-B_1	4.93	0.86	5.31	0.67
Aphva_SR-B_2	4.68	0.56	3.46	0.64
Aphva_SR-B_3	4.86	0.79	3.52	0.83
Oscca_SR-B	5	0.64	2.77	0.73
Leuco_SR-B_1	0.18	0.64	2.24	0.72
Leuco_SR-B_2	5.07	0.74	2.97	0.75
Leuco_SR-B_3
Sycci_SR-B_1	4.91	0.68	1.58	0.64
Sycci_SR-B_2	5.1	0.55	2.9	0.67
Sycci_SR-B_3	4.76	0.48	1.73	0.75
Horca_SR-B_1	4.86	0.56	2.42	0.79
Horca_SR-B_2
Horca_SR-B_3	4.99	0.72	3.76	0.86
Pleba_SR-B_1	4.97	0.75	3.03	0.77
Pleba_SR-B_2	5.11	0.65	3.49	0.76
Mnele_SR-B	4.97	0.68	2.19	0.8
Monbr_SR-B	4.06	0.49	1.79	0.75
Salma_SR-B_1	5.04	0.72	3.08	0.7
Salma_SR-B_2
Acasp_SR-B	7.79	0.81	11.22	0.87
Stedi_SR-B	8.99	0.65	8.25	0.77
Pigvi_SR-B
Capow_SR-B_1	4.85	0.61	2.95	0.82
Capow_SR-B_2
Tunun_SR-B_1	5.03	0.82	6.02	0.71
Tunun_SR-B_2	6.06	0.84	7.81	0.81
Corli_SR-B
Chrpe_SR-B_1	0.03	0.59
Chrpe_SR-B_2	0.54	0.77	2.4	0.73
Chrpe_SR-B_3
Chrpe_SR-B_4	0.02	0.41
Fonal_SR-B	0.61	0.48	1.49	0.55
Parat_SR-B_1
Parat_SR-B_2	6.06	0.78	9.03	0.9
Lenli_SR-B_1
Lenli_SR-B_2	0.01	0.5
Pygbi_SR-B_1	4.14	0.73	7.07	0.72
Pygbi_SR-B_2	0.2	0.66
Pygbi_SR-B_3	0.21	0.87
Thetr_SR-B
Dicpu_SR-B_1
Dicpu_SR-B_2	0.04	0.75	0.13	0.84
Dicpu_SR-B_3	5.14	0.7	3.29	0.62
Dicdi_SR-B_1
Dicdi_SR-B_2	1.77	0.85
Dicdi_SR-B_3
Acysu_SR-B_1
Acysu_SR-B_2
Acysu_SR-B_3	0.76	0.76	1.43	0.83
Polpa_SR-B_2
Plafu_SR-B_1	4.91	0.57	5.66	0.64
Plafu_SR-B_2	5.95	0.71	4.4	0.7
Neode_SR-B
Bodsa_SR-B_1	0.22	0.77	2.09	0.62
Bodsa_SR-B_2
Bodsa_SR-B_3
Bodsa_SR-B_4	0.1	0.76
Hemph_SR-B_1	4.61	0.67	5.71	0.82
Hemph_SR-B_2	0.46	0.81	0.75	0.75
Hemph_SR-B_3	0.44	0.76	0.79	0.85
Hemph_SR-B_4
Entsu_SR-B_1	4.7	0.62	6.46	0.78
Entsu_SR-B_2	0.85	0.57	1.13	0.64
Entsu_SR-B_3	5.76	0.59	1.48	0.74
Entsu_SR-B_4
Styin_SR-B_1	4.25	0.56	1.39	0.77
Styin_SR-B_2	3.58	0.72	4.21	0.62
Hemku_SR-B_1
Hemku_SR-B_2	5.77	0.56	3.27	0.75
Spisp_SR-B	5.21	0.43	5.51	0.76
Nutlo_SR-B_1
Nutlo_SR-B_2	0.67	0.74
Nutlo_SR-B_3
Dipro_SR-B_1	4.21	0.51	7.8	0.77
Dipro_SR-B_2	0.47	0.47	4.73	0.83
Dipro_SR-B_3
Dipro_SR-B_4			0.17	0.73
Dipro_SR-B_5	0.02	0.76
Dipro_SR-B_6	0.72	0.8	1.24	0.73
Dipro_SR-B_7
Dipro_SR-B_8
Rigra_SR-B_1
Rigra_SR-B_2
Rigra_SR-B_3
Volca_SR-B
Chlpr_SR-B	0.03	0.79
Ulvmu_SR-B			2.8	0.86
Miccon_SR-B_1
Miccon_SR-B_2	8.44	0.69	3.63	0.72
Cocsu_SR-B	0.85	0.61	1.47	0.74
Batpr_SR-B
Miccom_SR-B
Nanga_SR-B_1	0.02	0.65
Nanga_SR-B_2	0.41	0.87
Nanga_SR-B_3
Plaha_SR-B_1
Plaha_SR-B_2	1.17	0.7
Peref_SR-B_1	0.02	0.66
Peref_SR-B_2	0.19	0.49
Phyin_SR-B_1
Phyin_SR-B_2
Pytin_SR-B_1
Pytin_SR-B_2
Glosp_SR-B_1	0.03	0.53
Glosp_SR-B_2	1.12	0.75
Glosp_SR-B_3	0.02	0.76
Glosp_SR-B_4
Glosp_SR-B_5	0.02	0.53
Honfe_SR-B_1
Honfe_SR-B_2
Cafro_SR-B_1	4.8	0.46	3.09	0.68
Cafro_SR-B_2
Tetth_SR-B_1
Tetth_SR-B_2
Parte_SR-B_1			0.05	0.68
Parte_SR-B_2
Parte_SR-B_3
Oxytr_SR-B	3.61	0.62	2.55	0.6
Style_SR-B	5.4	0.52	2.98	0.7
Steco_SR-B_1
Steco_SR-B_2	0.69	0.78	0.04	0.75
Steco_SR-B_3	5.69	0.88	0.04	0.72
[truncated: 19 more rows]
